# Supplementary material for: Cell type-specific transcriptomics of hypothalamic energy-sensing neuron responses to weight-loss
Source: eLife. 2015 Sep 2;4:e09800. doi: 10.7554/eLife.09800 (PMC4595745; doi:10.7554/eLife.09800)
Supplement: Supplementary file 1. — Gene expression data from RNA-Seq. Spreadsheet showing, for each gene, analyzed gene expression data for AGRP and POMC neurons. TPM values for each gene across all samples are provided. Comparisons for AGRP vs POMC gene expression in the fed state(.AgPo) as well as AGRP food-deprived (FD) vs fed (.agrp) and POMC food-deprived (FD) vs fed (.pomc) are also shown. CPM: counts per million, TPM: transcripts per million, fc: fold-change calculated as described in ‘Materials and methods’, lfc: log2(fc), qval: Benjamini-Hochberg corrected p-value as described in ‘Materials and methods’. DOI: http://dx.doi.org/10.7554/eLife.09800.016 [file elife09800s001.xlsx]

## Sheet: Agrp.Pomc.fedfast.tpm.withstats
	adj.lfc.agrp	adj.lfc.pomc	adj.lfc.AgPo	adj.fc.agrp	adj.fc.pomc	adj.fc.AgPo	qval.agrp	qval.pomc	qval.AgPo	Agrp.FD.1	Agrp.FD.2	Agrp.FD.3	Agrp.FD.4	Agrp.FD.5	Agrp.FD.6	Agrp.fed.1	Agrp.fed.2	Agrp.fed.3	Agrp.fed.4	Agrp.fed.5	Pomc.FD.1	Pomc.FD.2	Pomc.FD.3	Pomc.FD.4	Pomc.FD.5	Pomc.fed.1	Pomc.fed.2	Pomc.fed.3	Pomc.fed.4	Pomc.fed.5	locus	ensembl_id	description	Agrp.cpm.lfc	Pomc.cpm.lfc	AgPo.cpm.lfc	Agrp.FD.tpm.avg	Agrp.fed.tpm.avg	Pomc.FD.tpm.avg	Pomc.fed.tpm.avg	tpm.avg.max	Agrp.fed.cpm.avg	Agrp.FD.cpm.avg	Pomc.fed.cpm.avg	Pomc.FD.cpm.avg	cpm.avg.max
0610005C13Rik				1	1	1				1.392	0	0	0	0.155	0.481	0	0	0	1.216	0	3.069	0	1.597	0	0	0	0	0	0	1.064	chr7:45568123-45575327	ENSMUSG00000085214	RIKEN cDNA 0610005C13 gene	0.598519	2.15309	0.107635	0.338	0.2432	0.9332	0.2128	0.9332	0.066342	0.100453	0.0615726	0.273863	0.273863
0610007P14Rik	-0.282384	0.625496	0.269898	0.822231	1.54274	1.20572	0.654274	0.485058	0.723164	48.062	37.872	107.566	53.412	65.058	55.731	106.167	94.661	44.401	125.45	67.553	89.494	77.953	74.615	164.877	202.481	55.815	77.029	78.052	63.675	36.216	chr12:85815447-85824522	ENSMUSG00000021252	RIKEN cDNA 0610007P14 gene	-0.269777	0.838405	0.296961	61.2835	87.6464	121.884	62.1574	121.884	29.176	24.2	23.7483	42.4636	42.4636
0610009B22Rik	-0.598606	-0.187829	-0.0475618	0.660392	0.877926	0.96757	0.096275	0.820212	0.938567	203.251	129.61	119.944	139.116	85.882	173.532	245.851	259.804	185.402	300.838	248.765	278.368	162.672	187.408	229.485	252.937	165.228	247.127	302.742	261.134	160.509	chr11:51685385-51688874	ENSMUSG00000007777	RIKEN cDNA 0610009B22 gene	-0.570995	-0.146077	-0.0521081	141.889	248.132	222.174	227.348	248.132	70.6465	47.5558	73.2447	66.1916	73.2447
0610009E02Rik	0.230389	-0.503095	1.5662	1.17315	0.705591	2.96124	0.922108	0.936093	0.540574	6.141	1.273	8.987	5.495	1.125	3.059	3.972	0.335	17.412	7.464	2.662	0	4.627	0	14.275	4.362	1.567	6.588	0.407	0.108	1.396	chr2:26445695-26459379	ENSMUSG00000086714	RIKEN cDNA 0610009E02 gene	-0.286227	0.985022	1.35868	4.34667	6.369	4.6528	2.0132	6.369	2.86837	2.35219	1.11849	2.21387	2.86837
0610009L18Rik	-1.11383	-0.522728	-1.08324	0.462065	0.696054	0.471966	0.683301	0.926433	0.71655	0.313	3.054	0	0.125	0.731	3.029	8.422	0.872	0	1.366	5.416	0	10.721	13.018	0.538	3.519	4.073	8.647	5.922	0	8.654	chr11:120348677-120351190	ENSMUSG00000043644	RIKEN cDNA 0610009L18 gene	-1.1304	-0.108715	-0.987232	1.20867	3.2152	5.5592	5.4592	5.5592	0.556527	0.254216	1.10325	1.02317	1.10325
0610009O20Rik	-0.210689	0.237097	0.278168	0.864124	1.17862	1.21265	0.794657	0.89854	0.777455	32.639	55.511	18.045	13.067	19.333	60.05	19.727	69.459	44.808	54.6	18.206	61.511	29.086	41.106	29.91	13.289	22.576	33.965	28.97	32.768	13.801	chr18:38250248-38262629	ENSMUSG00000024442	RIKEN cDNA 0610009O20 gene	-0.104077	0.275465	0.466444	33.1075	41.36	34.9804	26.416	41.36	28.6897	26.6929	20.7641	25.1325	28.6897
0610010F05Rik	-0.0733715	-0.165086	-0.014038	0.950414	0.891876	0.990317	0.831557	0.788083	0.976556	62.347	70.937	61.51	41.195	64.874	72.372	68.635	65.067	76.077	85.938	81.437	66.714	62.262	66.701	52.168	73.373	48.094	64.602	71.858	82.411	69.766	chr11:23573250-23633639	ENSMUSG00000042208	RIKEN cDNA 0610010F05 gene	-0.0351647	-0.17436	-0.0109569	62.2058	75.4308	64.2436	67.3462	75.4308	102.457	99.9898	103.238	91.4854	103.238
0610010K14Rik	-0.275602	-1.40902	-1.24918	0.826105	0.376567	0.420686	0.88525	0.564652	0.435239	1.005	1.961	2.089	1.287	2.505	1.459	2.268	3.173	2.478	2.281	1.932	0.365	2.015	5.866	2.417	2.762	8.46	5.879	2.444	5.76	5.557	chr11:70235205-70237914	ENSMUSG00000020831	RIKEN cDNA 0610010K14 gene	-0.246697	-1.22827	-1.43075	1.71767	2.4264	2.685	5.62	5.62	0.669915	0.564621	1.806	0.770852	1.806
0610011F06Rik	-0.332561	-0.23687	-0.14244	0.794126	0.848585	0.905985	0.419884	0.77236	0.791888	125.849	103.665	102.178	77.925	82.27	98.502	119.27	110.509	135	187.907	185.206	175.666	115.701	123.715	96.795	134.658	100.057	183.394	130.909	119.177	173.608	chr17:25875499-25886007	ENSMUSG00000025731	RIKEN cDNA 0610011F06 gene	-0.343239	-0.246988	-0.126896	98.3982	147.578	129.307	141.429	147.578	45.0386	35.5026	49.1795	41.4413	49.1795
0610012D04Rik				1	1	1				0	0	0	0	0	0.441	0.633	0	4.908	0	0	0	0	0	0	0	0	3.558	0	0	0	chr17:87362238-87364462	ENSMUSG00000089755	RIKEN cDNA 0610012D04 gene	-3.72669	#NAME?	0.301994	0.0735	1.1082	0	0.7116	1.1082	0.164222	0.0124047	0.133206	0	0.164222
0610025J13Rik				1	1	1				2.42	0	0	0	0	0	0	0	0	0	0.166	0	0	0	0	0	0	0	0	0	0	chr4:98321397-98331791	ENSMUSG00000046683	RIKEN cDNA 0610025J13 gene	3.65049		inf	0.403333	0.0332	0	0	0.403333	0.0107046	0.134424	0	0	0.134424
0610030E20Rik	-0.19169	0.381085	1.22368	0.875579	1.30232	2.33542	0.799425	0.845554	0.109519	14.765	26.599	3.596	11.638	14.595	10.119	24.107	14.256	23.161	10.517	14.113	5.163	15.236	7.966	5.749	11.809	2.529	5.438	12.661	5.806	6.864	chr6:72347316-72353158	ENSMUSG00000058706	RIKEN cDNA 0610030E20 gene	-0.0666966	0.384258	1.22052	13.552	17.2308	9.1846	6.6596	17.2308	22.6033	21.5821	9.69974	12.66	22.6033
0610031O16Rik				1	1	1				0	0	0	0	0	0	0.881	0	0	0	0.375	0	0	0	0	0	0	0	0	0.07	0.139	chr3:138210715-138240405	ENSMUSG00000099146	RIKEN cDNA 0610031O16 gene	#NAME?	#NAME?	2.46931	0	0.2512	0	0.0418	0.2512	0.172391	0	0.0311298	0	0.172391
0610037L13Rik	-0.387444	-0.462609	-0.365431	0.764483	0.725673	0.776237	0.329101	0.465854	0.385474	68.475	17.523	37.534	35.179	33.674	52.072	60.736	55.261	44.325	81.085	52.482	45.177	57.793	69.645	51.399	35.267	58.314	63.603	57.417	89.706	66.953	chr4:107889812-107899384	ENSMUSG00000028608	RIKEN cDNA 0610037L13 gene	-0.312287	-0.492381	-0.378062	40.7428	58.7778	51.8562	67.1986	67.1986	69.3157	55.8244	90.0823	64.0351	90.0823
0610038B21Rik				1	1	1				0.063	0	4.649	0.404	0.049	0.687	0.712	0.059	3.182	0.991	0	0	0	0	0	0	0	0.068	0	0	0	chr8:77517055-77523898	ENSMUSG00000097882	RIKEN cDNA 0610038B21 gene	0.237781	#NAME?	5.83985	0.975333	0.9888	0	0.0136	0.9888	0.847719	0.999611	0.0148006	0	0.999611
0610039K10Rik				1	1	1				1.425	0.165	0.192	0.081	0	0	0.177	0.189	4.106	0.355	0.196	0	0.17	0	0.35	0.763	0	0.22	0.275	15.856	0	chr2:163644849-163645801	ENSMUSG00000058812	RIKEN cDNA 0610039K10 gene	-1.54673	-3.71343	-1.82675	0.3105	1.0046	0.2566	3.2702	3.2702	0.268707	0.0919746	0.9532	0.072666	0.9532
0610040B10Rik	-0.937589	1.04798	-0.809127	0.522105	2.06763	0.570727	0.709702	0.74278	0.764985	5.673	7.151	1.34	2.158	2.651	7.549	35.456	0.79	46.742	2.972	8.726	30.635	51.189	22.975	26.806	18.072	55.581	54.857	23	0	24.036	chr5:143329246-143332704	ENSMUSG00000089889	RIKEN cDNA 0610040B10 gene	-1.83108	-0.279914	-1.03953	4.42033	18.9372	29.9354	31.4948	31.4948	3.59367	1.01002	7.38698	6.08421	7.38698
0610040F04Rik	-4.1024	0.830425	1.34891	0.0582178	1.77821	2.54719	0.0474938	0.869887	0.609417	0	0	0	0.134	0	0	5.819	0	4.634	3.902	0.537	0.406	0.28	7.256	0.192	1.117	1.454	0.242	0.377	0	2.192	chr6:108577038-108660934	ENSMUSG00000087341	RIKEN cDNA 0610040F04 gene	-6.55807	0.991687	1.5689	0.0223333	2.9784	1.8502	0.853	2.9784	1.43121	0.0151889	0.482411	0.959278	1.43121
0610040J01Rik				1	1	1				0	0	0	0	0	0	0	0.096	0	0.271	0	0	0	0	0.356	0	0	0.112	0	0	0	chr5:63812494-63899619	ENSMUSG00000060512	RIKEN cDNA 0610040J01 gene	#NAME?	1.40755	1.41376	0	0.0734	0.0712	0.0224	0.0734	0.0394335	0	0.0148006	0.039264	0.0394335
0610043K17Rik	-0.136358	0.887987	1.35255	0.909813	1.85059	2.55363	0.925015	0.741684	0.344676	22.719	3.849	36.965	16.801	13.025	42.748	26.841	15.239	22.991	34.16	17.593	19.187	9.49	19.341	25.482	11.431	21.495	3.589	1.492	10.173	36.024	chr4:101353782-101399181	ENSMUSG00000087361	RIKEN cDNA 0610043K17 gene	0.181677	0.106266	0.489138	22.6845	23.3648	16.9862	14.5546	23.3648	4.05469	4.59884	2.88877	3.10958	4.59884
1010001B22Rik				1	1	1				0	0	0.311	0	0	0	0	0	0	13.785	0	0.299	0	0	0	0	8.308	0	0.222	0	0	chr5:109995510-109996398	ENSMUSG00000097863	RIKEN cDNA 1010001B22 gene	-5.49111	-5.12925	0.288951	0.0518333	2.757	0.0598	1.706	2.757	0.454917	0.0101145	0.372348	0.0106387	0.454917
1010001N08Rik				1	1	1				0	0	0	0	0	0	0	0	0	0	0	0	0	0	0	0	0	0	0	0	0	chr18:11049086-11051489	ENSMUSG00000097222	RIKEN cDNA 1010001N08 gene				0	0	0	0	0	0	0	0	0	0
1110001J03Rik	0.559219	-0.848831	-1.05166	1.47347	0.555235	0.482411	0.510791	0.494787	0.184194	58.647	69.402	85.212	123.388	88.208	80.237	60.386	69.494	89.771	76.628	62.99	48.087	84.816	79.687	69.496	131.37	256.333	259.417	105.219	68.462	63.493	chr6:38534822-38539449	ENSMUSG00000019689	RIKEN cDNA 1110001J03 gene	0.50567	-1.06774	-1.33514	84.1823	71.8538	82.6912	150.585	150.585	9.80662	13.9233	24.7422	11.8036	24.7422
1110002E22Rik	0.371145	-0.49392	-0.187675	1.29338	0.710093	0.87802	0.909558	0.946982	0.967675	0.298	0	0	0.008	0.759	0	0	0.166	0.424	0	0	0	0.083	0	0	0.124	0	0.011	0.04	0.926	0	chr3:138065051-138081506	ENSMUSG00000090066	RIKEN cDNA 1110002E22 gene	0.768314	-2.27686	-0.81936	0.1775	0.118	0.0414	0.1954	0.1954	0.330075	0.56221	0.582458	0.120188	0.582458
1110002J07Rik				1	1	1				0	0.775	0	0.937	0.135	0	0	0	0	1.135	0	0	0	0	0	0	0	0	0	0	0	chr10:66912488-66920258	ENSMUSG00000097134	RIKEN cDNA 1110002J07 gene	0.865409		inf	0.307833	0.227	0	0	0.307833	0.142162	0.258998	0	0	0.258998
1110002L01Rik	0.992904	-2.5016	-0.774541	1.99019	0.176581	0.584575	0.582677	0.427199	0.738475	15.123	33.239	4.055	2.864	4.934	1.978	8.515	1.898	3.207	3.569	2.947	1.298	7.513	0	1.053	1.532	9.855	19.263	0.829	2.928	10.39	chr12:3407223-3426747	ENSMUSG00000071456	RIKEN cDNA 1110002L01 gene	1.65942	-2.12145	-1.38117	10.3655	4.0272	2.2792	8.653	10.3655	1.06928	3.37775	2.78526	0.640096	3.37775
1110004E09Rik	-0.25371	-0.253231	-0.105765	0.838737	0.839015	0.929312	0.673567	0.837772	0.899498	90.174	140.736	90.476	69.556	90.169	118.918	128.444	145.773	147.442	95.451	180.218	149.063	81.284	191.215	53.297	122.177	58.9	116.887	329.047	89.867	134.705	chr16:90925808-90934827	ENSMUSG00000022972	RIKEN cDNA 1110004E09 gene	-0.233471	-0.36117	-0.202501	100.005	139.466	119.407	145.881	145.881	45.5589	38.7518	52.4243	40.814	52.4243
1110004F10Rik	0.241937	0.298791	-0.222098	1.18258	1.23011	0.857318	0.487199	0.598785	0.599199	271.156	197.714	190.831	261.795	214.665	213.752	302.341	188.328	190.596	284.772	195.188	219.698	410.178	262.477	345.266	410.083	243.739	269.648	241.725	218.559	201.311	chr7:116093300-116105210	ENSMUSG00000030663	RIKEN cDNA 1110004F10 gene	0.215644	0.349537	-0.226513	224.986	232.245	329.54	234.996	329.54	97.3192	113.009	113.864	145.08	145.08
1110007C09Rik	1.3555	-2.43007	-1.67844	2.55886	0.185556	0.31242	0.419072	0.404512	0.342163	72.773	108.367	19.123	18.04	4.129	7.579	15.687	34.017	15.667	1.473	7.876	0	16.508	8.264	14.077	34.618	23.424	71.794	18.236	23.091	18.054	chr13:49202950-49216026	ENSMUSG00000037960	RIKEN cDNA 1110007C09 gene	1.58824	-1.24841	-1.25697	38.3352	14.944	14.6934	30.9198	38.3352	3.49361	10.5047	8.34949	3.5144	10.5047
1110008E08Rik				1	1	1				0	0	0	0	0	0	0	0	0	0	0	0	0	0	0	0	0	0	0	0	0	chr16:90554163-90554886	ENSMUSG00000046119	RIKEN cDNA 1110008E08 gene				0	0	0	0	0	0	0	0	0	0
1110008F13Rik	1.28717	-1.15868	-1.67273	2.44049	0.447923	0.313659	0.37206	0.6163	0.257144	7.787	3.769	6.305	22.861	5.198	5.158	2.736	2.238	1.039	9.226	11.05	2.356	2.014	6.494	11.786	14.359	19.015	8.436	15.784	13.117	4.299	chr2:156863127-156873563	ENSMUSG00000027637	RIKEN cDNA 1110008F13 gene	1.01328	-0.864857	-1.42457	8.513	5.2578	7.4018	12.1302	12.1302	1.56316	3.15524	4.19606	2.30406	4.19606
1110008L16Rik	-0.559092	0.197007	-0.269828	0.678729	1.14632	0.829418	0.325243	0.865231	0.696905	28.682	6.498	28.449	11.96	19.925	38.806	41.719	29.02	23.596	52.582	19.204	58.556	43.591	33.2	56.352	29.052	30.534	32.916	29.816	29.853	49.197	chr12:55299576-55382533	ENSMUSG00000021023	RIKEN cDNA 1110008L16 gene	-0.359601	0.241756	-0.241693	22.3867	33.2242	44.1502	34.4632	44.1502	30.5856	23.8378	36.1638	42.7612	42.7612
1110008P14Rik	0.344111	-0.431836	-0.653269	1.26937	0.741318	0.635838	0.668404	0.751673	0.409915	47.967	29.534	22.964	20.067	13.779	22.704	13.858	17.699	30.714	22.666	37.263	35.571	18.806	18.419	31.262	32.432	50.641	63.773	32.168	20.481	11.225	chr2:32377096-32381938	ENSMUSG00000039195	RIKEN cDNA 1110008P14 gene	0.324496	-0.572454	-0.79842	26.1692	24.44	27.298	35.6576	35.6576	18.7698	23.504	32.6443	21.9524	32.6443
1110012L19Rik	-0.111044	-0.888653	-0.976901	0.925918	0.540118	0.50807	0.932963	0.564601	0.303095	8.323	28.227	14.556	20.064	16.138	9.854	22.136	40.131	10.72	23.656	14.471	35.037	51.636	21.193	26.473	2.212	28.872	30.89	30.035	48.691	45.649	chrX:70385876-70389417	ENSMUSG00000045237	RIKEN cDNA 1110012L19 gene	-0.178769	-0.540637	-0.88153	16.1937	22.2228	27.3102	36.8274	36.8274	7.01764	6.19978	12.9288	8.88812	12.9288
1110015O18Rik				1	1	1				0	0	0	0	0	0	0	0	0	0	0	0	0	0	0	0	0	0	0	0	0	chr3:4798707-4814911	ENSMUSG00000098659	RIKEN cDNA 1110015O18 gene				0	0	0	0	0	0	0	0	0	0
1110017D15Rik	-0.454054	1.04972	2.15875	0.729989	2.07012	4.46529	0.764224	0.762001	0.178699	5.043	10.042	1.15	3.969	28.446	5.049	9.51	6.461	15.206	14.576	5.517	18.94	5.812	4.315	3.586	0.435	4.26	2.544	2.703	0.935	0.62	chr4:41505008-41517333	ENSMUSG00000028441	RIKEN cDNA 1110017D15 gene	0.0693065	1.39817	1.94448	8.94983	10.254	6.6176	2.2124	10.254	3.22776	3.38661	0.838601	2.21028	3.38661
1110018N20Rik	0.264796	-0.574364	-1.31482	1.20147	0.671582	0.401976	0.897339	0.854443	0.437528	4.001	5.966	1.103	6.808	2.987	4.84	6.657	6.349	7.85	3.785	0.641	8.776	7.94	1.46	16.329	9.373	19.908	14.722	15.997	4.928	1.487	chr2:167189660-167192808	ENSMUSG00000085151	RIKEN cDNA 1110018N20 gene	0.05035	-0.567983	-1.42778	4.28417	5.0564	8.7756	11.4084	11.4084	1.67166	1.73103	4.49731	3.0337	4.49731
1110019D14Rik	-1.9792	-1.58882	-2.0073	0.25363	0.332444	0.248738	0.470096	0.702005	0.426599	0	0	0.122	0.155	1.51	0.469	0.785	0.96	3.622	0.564	0.497	0	2.484	10.091	5.33	0.323	6.331	6.511	18.776	0	7.954	chr6:13871568-13896422	ENSMUSG00000097616	RIKEN cDNA 1110019D14 gene	-1.53131	-1.22319	-2.79532	0.376	1.2856	3.6456	7.9144	7.9144	0.546252	0.188983	3.79201	1.62425	3.79201
1110020A21Rik	-2.16191	-0.420147	-0.0708026	0.22346	0.747348	0.952108	0.344735	0.943429	0.983224	2.271	0.185	0.215	0	5.13	1.374	26.615	2.531	4.583	0.397	1.965	0.206	8.918	3.646	8.195	0.851	0.522	0.246	2.916	19.934	28.159	chr17:84954966-84957710	ENSMUSG00000097047	RIKEN cDNA 1110020A21 gene	-2.00991	-1.27452	-0.646982	1.52917	7.2182	4.3632	10.3554	10.3554	1.70061	0.42224	2.66296	1.10077	2.66296
1110025L11Rik				1	1	1				0	0	0	0	0	0	0	0	0	0	0	0	0	0	0	0	0	0	0	0	0	chr16:89063411-89064002	ENSMUSG00000068073	RIKEN cDNA 1110025L11 gene				0	0	0	0	0	0	0	0	0	0
1110028F11Rik				1	1	1				0	0	0	0.093	0	0	0	0	0	0	0	0	0	0	0	0	0	0	0	0	0.206	chr11:87701395-87705331	ENSMUSG00000085972	RIKEN cDNA 1110028F11 gene	inf	#NAME?	#NAME?	0.0155	0	0	0.0412	0.0412	0	0.00506297	0.0102621	0	0.0102621
1110028F18Rik				1	1	1				0	0	0	0	0	0	0	0	0	0	0	0	0	0	0	0	0	0	0	0	0	chr8:106587142-106594820	ENSMUSG00000099139	RIKEN cDNA 1110028F18 gene				0	0	0	0	0	0	0	0	0	0
1110032A03Rik	-1.17438	0.745525	-0.333076	0.443073	1.67658	0.793842	0.0169475	0.226943	0.559207	39.294	31.257	22.023	12.797	15.181	54.603	61.989	69.294	51.3	93.797	47.218	183.684	153.458	110.024	81.715	114.73	36.043	81.173	87.448	94.889	63.002	chr9:50762827-50768452	ENSMUSG00000037971	RIKEN cDNA 1110032A03 gene	-0.936488	0.728314	-0.330376	29.1925	64.7196	128.722	72.511	128.722	45.8462	23.9548	57.6444	95.4995	95.4995
1110032F04Rik	0.83253	-0.296416	-1.5968	1.78081	0.814273	0.330609	0.731018	0.953761	0.501875	3.156	0	0.355	4.814	2.751	7.091	0.391	0.558	2.275	0.459	2.095	7.571	3.328	0.384	0.904	4.319	14.955	1.628	0.355	2.558	4.893	chr3:68869585-68872163	ENSMUSG00000046999	RIKEN cDNA 1110032F04 gene	1.63169	-0.778744	-2.36711	3.02783	1.1556	3.3012	4.8778	4.8778	0.848001	2.62774	4.37491	2.55002	4.37491
1110034G24Rik	-1.70693	0.422702	1.7234	0.30631	1.34044	3.30213	0.247229	0.925016	0.306794	3.691	0.725	0.601	3.822	2.677	3.08	11.933	1.892	6.564	21.894	8.566	0.231	3.935	6.688	8.311	5.566	2.631	1.586	0.258	11.742	4.201	chr2:132686930-132751055	ENSMUSG00000044991	RIKEN cDNA 1110034G24 gene	-1.79373	0.18736	1.14362	2.43267	10.1698	4.9462	4.0836	10.1698	4.33933	1.25157	1.96407	2.23645	4.33933
1110036E04Rik				1	1	1				0	0	0	0	0	0	0	0.695	0	0	0	0	0	0	0	0	1.908	0	0.168	0.893	0	chr9:64049828-64054100	ENSMUSG00000097036	RIKEN cDNA 1110036E04 gene	#NAME?	#NAME?	-2.28394	0	0.139	0	0.5938	0.5938	0.0330037	0	0.16073	0	0.16073
1110037F02Rik	0.103474	0.152178	0.274249	1.07436	1.11125	1.20936	0.773466	0.836446	0.461203	36.316	46.043	58.798	29.404	50.377	37.067	46.248	42.425	41.439	49.763	49.497	38.304	47.347	40.759	31.386	41.366	32.367	24.451	36.478	33.326	44.907	chr4:11485957-11550684	ENSMUSG00000040720	RIKEN cDNA 1110037F02 gene	0.155256	0.106779	0.244262	43.0008	45.8744	39.8324	34.3058	45.8744	93.237	103.83	78.7151	84.7621	103.83
1110038B12Rik	-0.217735	0.295983	0.0715395	0.859915	1.22772	1.05084	0.753485	0.813842	0.942137	77.629	72.11	51.212	88.28	150.116	75.688	81.325	147.614	158.66	149.282	83.313	279.08	118.251	109.385	83.365	104.919	123.702	92.624	93.151	119.869	74.314	chr17:34950242-34952468	ENSMUSG00000092203	RIKEN cDNA 1110038B12 gene	-0.280208	0.330823	0.101466	85.8392	124.039	139	100.732	139	20.5455	16.9186	19.1501	24.0857	24.0857
1110038F14Rik	-0.12386	0.695082	0.206234	0.917729	1.61898	1.15367	0.915048	0.661623	0.883853	20.908	13.259	10.873	20.581	31.076	12.53	39.461	26.188	16.987	27.131	13.093	22.283	17.468	69.006	24.39	39.059	35.237	17.457	18.664	21.474	7.528	chr15:76948538-76950729	ENSMUSG00000063236	RIKEN cDNA 1110038F14 gene	-0.172119	0.610487	0.0495904	18.2045	24.572	34.4412	20.072	34.4412	7.04034	6.24857	6.80245	10.3858	10.3858
1110046J04Rik	-0.755053	1.6287	1.67447	0.592525	3.09234	3.19203	0.444235	0.370642	0.140659	2.722	13.329	0.945	6.317	3.678	6.788	8.874	7.379	15.072	4.754	13.673	20.724	5.106	4.865	10.215	9.648	1.659	1.324	3.904	6.767	1.586	chr13:33935566-33960181	ENSMUSG00000085457	RIKEN cDNA 1110046J04 gene	-0.518742	1.6579	1.56114	5.62983	9.9504	10.1116	3.048	10.1116	9.8678	6.88753	3.34404	10.5523	10.5523
1110051M20Rik	-0.780998	-0.514068	-0.0867109	0.581964	0.700245	0.941667	0.0446067	0.46189	0.887492	33.935	21.306	17.801	18.659	25.951	32.093	42.763	44.256	81.4	45.457	41.931	27.309	33.704	46.269	26.504	38.539	52.421	59.854	49.997	32.39	35.179	chr2:91275067-91444680	ENSMUSG00000040591	RIKEN cDNA 1110051M20 gene	-0.804536	-0.563971	-0.0628505	24.9575	51.1614	34.465	45.9682	51.1614	59.3774	33.9963	62.0213	41.9535	62.0213
1110054M08Rik	-2.34532	-0.884028	0.364958	0.196783	0.541852	1.28784	0.308615	0.873516	0.918954	1.088	0	0.114	0.145	0	0.585	0.629	8.419	4.606	0	1.627	0	0.808	4.321	0	0.604	1.388	2.095	1.307	1.082	0	chr16:24391611-24393588	ENSMUSG00000097867	RIKEN cDNA 1110054M08 gene	-3.16122	-0.209237	1.18631	0.322	3.0562	1.1466	1.1744	3.0562	1.4433	0.161338	0.634223	0.5486	1.4433
1110057K04Rik	-0.703639	-0.23301	0.338165	0.614022	0.850858	1.26415	0.142023	0.852643	0.579537	33.982	40.994	36.5	15.326	36.516	23.026	65.358	62.793	41.728	46.965	61.066	61.681	19.32	45.323	45.306	22.547	61.032	31.813	43.207	24.12	41.754	chr12:8208106-8285758	ENSMUSG00000037669	RIKEN cDNA 1110057K04 gene	-0.602238	-0.200685	0.251083	31.0573	55.582	38.8354	40.3852	55.582	43.6129	28.7292	36.6464	31.8874	43.6129
1110057P08Rik				1	1	1				0	0	0	0	0	0	0	0	0	0	0	0	0	0	0	0	0	0	0	0	0	chr16:89174734-89175199	ENSMUSG00000068067	RIKEN cDNA 1110057P08 gene				0	0	0	0	0	0	0	0	0	0
1110058L19Rik	-1.11905	0.25391	0.282515	0.460397	1.19243	1.21631	0.147069	0.883973	0.775696	38.294	43.137	17.687	41.223	18.338	45.635	83.223	55.851	128.142	91.88	81.534	153.175	51.189	68.098	153.04	47.484	161.099	77.906	47.917	60.462	24.289	chr1:23995938-24005656	ENSMUSG00000026154	RIKEN cDNA 1110058L19 gene	-1.1011	0.146274	-0.0318137	34.0523	88.126	94.5972	74.3346	94.5972	17.0406	7.94365	17.4206	19.2795	19.2795
1110059E24Rik	0.0657866	-0.205548	-0.00126976	1.04666	0.867209	0.99912	0.905496	0.841285	0.998633	99.763	108.926	43.153	72.528	42.126	59.358	58.534	97.097	75.505	73.088	88.636	61.481	46.089	89.292	59.79	65.349	42.638	57.302	79.296	106.621	67.58	chr19:21581201-21652976	ENSMUSG00000035171	RIKEN cDNA 1110059E24 gene	0.101858	-0.227823	0.00205082	70.9757	78.572	64.4002	70.6874	78.572	56.59	60.7298	56.5096	48.2549	60.7298
1110059G10Rik	0.331087	-0.298447	0.0911924	1.25796	0.813127	1.06525	0.744885	0.905564	0.954075	7.436	6.985	5.228	17.239	3.277	10.738	8.206	6.799	13.699	5.687	6.594	10.515	6.02	3.197	6.042	4.897	8.868	9.649	2.882	14.403	3.136	chr9:122945088-122951000	ENSMUSG00000032551	RIKEN cDNA 1110059G10 gene	0.346947	-0.494345	-0.14942	8.48383	8.197	6.1342	7.7876	8.48383	7.8197	9.94561	8.67301	6.15683	9.94561
1110065P20Rik	0.0133151	-0.563361	-0.721067	1.00927	0.676724	0.606649	0.9933	0.825636	0.623939	4.444	6.438	12.333	4.726	2.704	6.216	2.652	5.933	11.987	7.033	9.212	5.924	6.614	6.384	3.102	17.696	25.087	18.959	3.754	8.458	4.831	chr4:124849484-124851196	ENSMUSG00000078570	RIKEN cDNA 1110065P20 gene	-0.0135843	-0.835431	-1.01061	6.1435	7.3634	7.944	12.2178	12.2178	2.93194	2.90447	5.90716	3.31046	5.90716
1190002F15Rik				1	1	1				0	0	0	0	0	0	0	0	0	0	0	0	0	0	0	0	0	0	0	0	0	chr6:134929154-134951718	ENSMUSG00000098318	RIKEN cDNA 1190002F15 gene				0	0	0	0	0	0	0	0	0	0
1190002N15Rik	2.29768	0.266411	-0.969072	4.91665	1.20281	0.510835	0.000653316	0.86603	0.271953	16.235	39.089	44.067	43.416	57.8	33.106	8.217	21.273	11.326	5.096	7.073	9.348	34.544	21.259	22.249	24.019	9.385	10.123	26.944	18.757	19.293	chr9:94517863-94538081	ENSMUSG00000045414	RIKEN cDNA 1190002N15 gene	2.1278	0.315766	-0.791943	38.9522	10.597	22.2838	16.9004	38.9522	12.141	53.0626	21.021	26.1643	53.0626
1190003K10Rik				1	1	1				0	0	0	0	0	0	0	0	0	0	0	0	0	0	0	0	0	0	0	0	0	chr13:64481245-64497792	ENSMUSG00000096537	RIKEN cDNA 1190003K10 gene				0	0	0	0	0	0	0	0	0	0
1190005I06Rik	-2.49569	-1.63344	-0.388041	0.177305	0.322319	0.764167	0.365746	0.760892	0.923772	1.215	0	0	0	0	0.245	0.176	8.837	11.8	0	0.389	0	0	1.92	6.261	0	2.014	0.11	0	24.114	5.236	chr8:120608601-120647632	ENSMUSG00000043687	RIKEN cDNA 1190005I06 gene	-4.07497	-2.00465	-0.655852	0.243333	4.2404	1.6362	6.2948	6.2948	1.18	0.0700151	1.85914	0.46329	1.85914
1190007I07Rik	-0.535186	-0.566424	-0.249741	0.690069	0.675288	0.841047	0.719896	0.842461	0.89668	4.046	8.95	2.905	9.72	4.916	20.753	13.066	15.784	12.156	12.859	8.091	34.96	10.547	3.661	31.982	2.022	19.945	39.63	17.498	2.899	5.197	chr10:82619850-82623228	ENSMUSG00000063320	RIKEN cDNA 1190007I07 gene	-0.281803	-0.228736	-0.715557	8.54833	12.3912	16.6344	17.0338	17.0338	4.23938	3.48715	6.96156	5.94087	6.96156
1200007C13Rik				1	1	1				0	0	0	0	0	0	0	0	0	0.069	0	0	0	0	0	0	0	0	0	0	0	chr2:167827692-167833646	ENSMUSG00000087684	RIKEN cDNA 1200007C13 gene	#NAME?		inf	0	0.0138	0	0	0.0138	0.00947743	0	0	0	0.00947743
1200014J11Rik	-0.0513586	0.0670853	0.023539	0.965027	1.0476	1.01645	0.944512	0.964837	0.980214	19.98	16.772	21.981	31.789	48.844	50.129	30.042	29.45	29.477	58.69	38.786	55.802	17.392	39.787	23.92	61.996	18.351	31.667	38.105	42.714	29.49	chr11:73047782-73080217	ENSMUSG00000020783	RIKEN cDNA 1200014J11 gene	0.0108987	0.216222	0.0489881	31.5825	37.289	39.7794	32.0654	39.7794	31.8706	32.1123	30.8066	35.7876	35.7876
1300002E11Rik	-1.22173	-0.883575	1.4557	0.42877	0.542023	2.7429	0.231782	0.804965	0.247377	37.602	1.376	11.085	4.829	16.408	24.029	31.076	9.073	44.23	31.066	30.167	8.668	6.839	4.142	4.22	2.113	7.978	13.51	16.078	0.244	55.054	chr16:21794391-21806123	ENSMUSG00000097290	RIKEN cDNA 1300002E11 gene	-0.694678	-1.90216	0.499799	15.8882	29.1224	5.1964	18.5728	29.1224	29.0945	17.9759	20.5758	5.50491	29.0945
1300017J02Rik				1	1	1				4.581	0	0	0	0	0.308	0.221	0	0	0	0	0	0.071	0	0	0	0	0	0	3.495	0	chr9:103250520-103288297	ENSMUSG00000033688	RIKEN cDNA 1300017J02 gene	4.34045	-5.6764	-4.15259	0.814833	0.0442	0.0142	0.699	0.814833	0.027431	0.555708	0.487859	0.00953954	0.555708
1500002C15Rik	0.508138	0.644808	1.26543	1.42221	1.56353	2.40399	0.723973	0.865847	0.488148	4.082	5.485	8.552	2.025	13.687	6.334	3.236	12.611	5.372	2.944	2.73	1.047	1.26	4.209	3.507	8.98	1.155	0.096	7.856	2.305	5.145	chr4:155732544-155734727	ENSMUSG00000096221	RIKEN cDNA 1500002C15 gene	0.513528	0.166435	0.63525	6.69417	5.3786	3.8006	3.3114	6.69417	3.42662	4.89163	2.20616	2.47593	4.89163
1500004A13Rik	0.0816705	-0.35602	0.0347938	1.05824	0.781317	1.02441	0.872943	0.667511	0.961609	25.889	18.868	28.087	16.873	22.059	26.168	30.473	14.623	28.842	22.939	32.703	24.368	17.886	12.773	29.198	15.072	12.272	17.994	31.678	26.11	23.263	chr3:88819644-88832547	ENSMUSG00000098912	RIKEN cDNA 1500004A13 gene	0.0712688	-0.254965	0.0540814	22.9907	25.916	19.8594	22.2634	25.916	44.3808	46.6283	42.7479	35.8231	46.6283
1500009C09Rik	-1.35781	0.295922	-0.148913	0.390174	1.22767	0.901929	0.00171162	0.697884	0.796715	126.174	140.424	32.396	26.235	37.487	48.741	152.006	170.105	160.028	157.954	157.88	228.93	182.178	273.088	138.295	203.636	164.021	113.659	181.787	139.974	196.491	chr15:82252396-82260753	ENSMUSG00000068099	RIKEN cDNA 1500009C09 gene	-0.987517	0.254561	-0.173275	68.5762	159.595	205.225	159.186	205.225	86.7288	43.7412	97.7967	116.669	116.669
1500009L16Rik	1.71784	0.826343	-0.248744	3.28943	1.77319	0.841629	0.0001426	0.265259	0.741585	171.166	295.033	371.438	352.187	315.963	312.337	143.219	84.914	129.43	53.452	190.463	122.329	255.477	237.592	286.567	261.297	159.849	120.257	97.002	111.552	94.296	chr10:83722864-83762761	ENSMUSG00000087651	RIKEN cDNA 1500009L16 gene	1.60769	0.84169	-0.176861	303.021	120.296	232.652	116.591	303.021	40.7629	124.231	46.0793	82.5809	124.231
1500011B03Rik	-0.560595	-0.00309811	0.192224	0.678022	0.997855	1.14252	0.174155	0.998956	0.734929	138.369	67.497	59.649	78.274	55.485	106.572	96.895	129.952	149.882	203.636	142.086	84.29	107.444	146.552	130.6	128.082	122.385	158.267	67.329	99.674	111.342	chr5:114808195-114813976	ENSMUSG00000072694	RIKEN cDNA 1500011B03 gene	-0.550934	-0.0575729	0.153737	84.3077	144.49	119.394	111.799	144.49	71.9055	49.0811	64.6372	62.1086	71.9055
1500011K16Rik	0.119863	-0.255398	0.000505308	1.08663	0.837756	1.00035	0.879511	0.867834	0.999801	76.527	43.721	91.517	168.603	119.21	86.71	87.028	204.225	70.038	78.865	148.299	131.653	64.34	57.608	122.336	103.163	173.313	104.819	86.727	85.237	55.729	chr2:127791387-127792488	ENSMUSG00000051319	RIKEN cDNA 1500011K16 gene	-0.0134809	-0.250636	0.00250193	97.7147	117.691	95.82	101.165	117.691	27.2661	27.0125	27.2189	22.8782	27.2661
1500012F01Rik	-1.1783	0.0912706	-0.625111	0.441871	1.06531	0.64837	0.0323304	0.941463	0.227421	98.578	50.451	35.514	61.672	126.329	131.643	207.188	254.641	175.624	190.721	186.247	378.141	331.408	297.319	246.165	314.599	512.472	328.805	213.148	317.591	136.929	chr2:167062933-167065861	ENSMUSG00000074578	RIKEN cDNA 1500012F01 gene	-1.05368	-0.120262	-0.808572	84.0312	202.884	313.526	301.789	313.526	42.7899	20.6135	74.9455	68.9514	74.9455
1500012K07Rik				1	1	1				0	0	0	0	0.064	0	0.144	0	0	0	0	0	0	2.174	0	0.724	0	0	0	0	0	chr7:75308701-75331419	ENSMUSG00000097247	RIKEN cDNA 1500012K07 gene	-1.11706	inf	inf	0.0106667	0.0288	0.5796	0	0.5796	0.0182873	0.00843103	0	0.405864	0.405864
1500015A07Rik	1.17754	-0.119305	-0.434293	2.26191	0.920631	0.740056	0.267253	0.970595	0.787734	12.488	11.528	2.471	19.391	19.125	5.92	5.567	3.291	3.878	9.798	8.193	11.028	8.671	11.699	2.9	2.424	2.777	3.565	7.868	10.353	20.848	chr18:61726389-61735917	ENSMUSG00000098702	RIKEN cDNA 1500015A07 gene	1.23732	-0.352389	-0.686198	11.8205	6.1454	7.3444	9.0822	11.8205	3.99725	9.42394	6.43172	5.03787	9.42394
1500015L24Rik				1	1	1				0	0	0	0	0	0	0	0	0	0	0	0	0	0	0	0	0	0	0	0	0	chr19:20405287-20422787	ENSMUSG00000094732	RIKEN cDNA 1500015L24 gene				0	0	0	0	0	0	0	0	0	0
1500015O10Rik	-0.61155	-1.26756	-0.507349	0.654493	0.415362	0.703514	0.824688	0.795001	0.883649	2.577	0	0.203	0	3.848	5.196	2.051	0.798	0.241	5.251	0.206	0	2.692	0.784	2.214	0	0.164	5.934	4.354	0.577	0.575	chr1:43730601-43742578	ENSMUSG00000026051	RIKEN cDNA 1500015O10 gene	0.390456	-1.17963	-0.665939	1.97067	1.7094	1.138	2.3208	2.3208	0.432819	0.567343	0.686711	0.30316	0.686711
1500017E21Rik	0.646833	2.57476	0.781243	1.56573	5.95773	1.71861	0.84259	0.581868	0.855722	0.073	0	0.481	0.35	0.057	0.44	0	0.203	5.711	0	0	15.456	0.061	2.23	0	0	0.613	0	0	0.13	0	chr19:36619417-36689479	ENSMUSG00000087579	RIKEN cDNA 1500017E21 gene	-2.06309	4.32189	2.63145	0.2335	1.1828	3.5494	0.1486	3.5494	0.884291	0.211613	0.142709	2.85411	2.85411
1500026H17Rik	-0.663394	-1.39943	-0.488758	0.631391	0.379078	0.712638	0.66629	0.549276	0.773957	4.16	2.602	0.967	0.871	5.783	4.103	12.445	1.189	11.049	2.738	3.261	4.995	0.695	0.56	5.719	9.435	14.158	5.617	7.395	1.376	4.967	chr10:89686370-89700866	ENSMUSG00000097383	RIKEN cDNA 1500026H17 gene	-0.751391	-0.829614	-0.411774	3.081	6.1364	4.2808	6.7026	6.7026	5.17278	3.07279	6.88145	3.87205	6.88145
1500035N22Rik	-1.29779	0.0632161	0.10432	0.406749	1.04479	1.07499	0.450585	0.9899	0.969741	11.199	5.282	1.27	0.179	4.012	8.399	6.999	19.345	2.762	7.431	7.967	4.065	15.344	14.219	15.009	0.839	21.943	8.372	2.724	9.428	1.998	chr5:24985841-24998168	ENSMUSG00000059631	RIKEN cDNA 1500035N22 gene	-0.672007	-0.0704773	-0.250194	5.05683	8.9008	9.8952	8.893	9.8952	2.24227	1.40732	2.66689	2.53974	2.66689
1520401A03Rik	1.6731	-0.785636	-2.45646	3.18899	0.580096	0.182193	0.564715	0.903077	0.420385	1.04	0	0.982	0.021	0.04	0	0.045	0	0.058	0	0	0	0	1.859	0	0.39	3.025	0.873	0	0.186	0	chr17:23704487-23722783	ENSMUSG00000043747	RIKEN cDNA 1520401A03 gene	4.25867	-1.14852	-5.70488	0.347167	0.0206	0.4498	0.8168	0.8168	0.0213049	0.407818	1.11127	0.50128	1.11127
1600002D24Rik	-0.735864	-2.69767	-1.91986	0.600458	0.154142	0.264281	0.812492	0.516773	0.501494	0	0	2.666	0	0	0	0	0	0.117	1.642	0.1	0	0	0.381	0	0	0	1.642	2.401	0	3.915	chr16:95831122-95898713	ENSMUSG00000086899	RIKEN cDNA 1600002D24 gene	0.497348	-4.43225	-2.23808	0.444333	0.3718	0.0762	1.5916	1.5916	0.19346	0.273091	0.912683	0.0422746	0.912683
1600002H07Rik	-1.36714	-0.625838	0.126523	0.387658	0.648043	1.09166	0.382696	0.859987	0.958494	3.846	0.073	9.126	0.788	4.668	4.328	4.27	7.726	4.111	9.605	4.643	7.062	2.69	1.11	1.691	11.844	8.832	9.594	5.016	0.401	9.095	chr17:24215053-24220790	ENSMUSG00000024118	RIKEN cDNA 1600002H07 gene	-0.487809	-0.590038	-0.338512	3.80483	6.071	4.8794	6.5876	6.5876	3.7684	2.68727	4.76496	3.16548	4.76496
1600002K03Rik	-0.654165	-1.9261	-1.03546	0.635443	0.26314	0.487859	0.696423	0.404416	0.49505	4.286	3.95	5.129	6.292	2.893	6.222	14.138	20.7	10.891	3.493	5.219	0.519	4.058	10.426	6.383	12.494	15.529	40.865	8.302	26.359	7.136	chr10:80172943-80175146	ENSMUSG00000035595	RIKEN cDNA 1600002K03 gene	-0.93886	-1.70259	-1.06548	4.79533	10.8882	6.776	19.6382	19.6382	2.12884	1.1105	4.45538	1.36885	4.45538
1600010M07Rik				1	1	1				0	0	0	7.344	0	0	0	0	0.18	0	0	0	0	0	0.829	0	0	0	0	0	0	chr7:109998411-110151202	---	---	5.56866	inf	inf	1.224	0.036	0.1658	0	1.224	0.0121613	0.577179	0	0.058896	0.577179
1600012H06Rik	-0.59419	-0.679661	0.209153	0.662416	0.624312	1.15601	0.353661	0.596356	0.81215	28.409	7.354	23.422	13.485	48.245	18.868	42.059	20.016	69.941	24.408	40.93	13.61	36.578	13.582	22.4	13.085	19.264	33.677	43.127	13.902	28.565	chr17:14943183-14945936	ENSMUSG00000050088	RIKEN cDNA 1600012H06 gene	-0.529223	-0.601008	0.317779	23.2972	39.4708	19.851	27.707	39.4708	28.6595	19.8589	22.9936	15.1595	28.6595
1600012P17Rik				1	1	1				0	0	0	0.031	0	1.515	0	0	0	0	0	0	0	0	0	0	0	0	0	0	0	chr1:158967700-158980463	ENSMUSG00000047661	RIKEN cDNA 1600012P17 gene	inf			0.257667	0	0	0	0.257667	0	0.203538	0	0	0.203538
1600014C10Rik	-0.757966	0.542823	0.214024	0.591329	1.45682	1.15992	0.0545377	0.409595	0.689917	42.24	29.27	14.025	30.764	24.789	29.585	52.24	66.458	45.075	57.533	60.012	85.831	67.546	81.362	45.786	50.099	39.075	34.945	69.423	35.247	38.2	chr7:38183216-38197563	ENSMUSG00000054676	RIKEN cDNA 1600014C10 gene	-0.744755	0.499616	0.20549	28.4455	56.2636	66.1248	43.378	66.1248	58.4128	34.859	50.6582	71.6224	71.6224
1600014C23Rik				1	1	1				0	0	0	0	0	0	0	0	0	0	0	0	0	0	0.643	0	0	0	0	0	0	chr17:45732863-45733844	ENSMUSG00000094690	RIKEN cDNA 1600014C23 gene		inf		0	0	0.1286	0	0.1286	0	0	0	0.019632	0.019632
1600014K23Rik				1	1	1				0	0	0	0	0	0	0	0	0	0	0	0	0	0	0	0	0	0	0	0	0	chrX:85249678-85270288	ENSMUSG00000035491	RIKEN cDNA 1600014K23 gene				0	0	0	0	0	0	0	0	0	0
1600015I10Rik				1	1	1				0	0	0	0	0	0	0.068	0	0	0	0	0	0	0	0	0	0	0	0	0.419	0	chr6:48929894-48933687	ENSMUSG00000029813	RIKEN cDNA 1600015I10 gene	#NAME?	#NAME?	-2.79895	0	0.0136	0	0.0838	0.0838	0.00914366	0	0.0636338	0	0.0636338
1600019K03Rik				1	1	1				0	0	0	0	0	0	0	0	0	0	0	0	0	0	0	0	0	0	0	0	0	chr16:35503169-35509419	---	---				0	0	0	0	0	0	0	0	0	0
1600020E01Rik	0.175948	-0.659828	-0.477012	1.12971	0.632954	0.718464	0.903813	0.766417	0.741375	4.538	1.958	7.874	29.587	9.377	8.85	17.685	2.15	7.89	10.592	18.34	3.866	9.13	5.001	16.549	16.081	7.23	23.779	11.013	12.441	6.113	chr6:86526270-86564442	ENSMUSG00000097048	RIKEN cDNA 1600020E01 gene	0.218501	-0.4099	-0.329723	10.364	11.3314	10.1254	12.1152	12.1152	6.65758	7.74626	8.36706	6.29768	8.36706
1600025M17Rik				1	1	1				0	0	0	0	0	0	0	0	0	0	0	0	0	0	0	0	0	0	0	0	0	chrX:56317665-56319524	ENSMUSG00000085114	RIKEN cDNA 1600025M17 gene				0	0	0	0	0	0	0	0	0	0
1700001C02Rik				1	1	1				0	0	0	0	0	0	0	0	0	0	0	0	0	0	0	4.06	0	0	1.013	0	0	chr5:30466058-30484088	ENSMUSG00000029182	RIKEN cDNA 1700001C02 gene		1.99969	#NAME?	0	0	0.812	0.2026	0.812	0	0	0.0471293	0.188476	0.188476
1700001C19Rik				1	1	1				0	0.092	0	0	0	0	0	0	0	0	0	0	0	0	0	0	0	0	0.076	0	0	chr17:47412733-47437375	ENSMUSG00000047150	RIKEN cDNA 1700001C19 gene	inf	#NAME?	#NAME?	0.0153333	0	0	0.0152	0.0153333	0	0.00958505	0.00785488	0	0.00958505
1700001D01Rik	0.032627	1.26378	4.82122	1.02287	2.40125	28.2704	0.989808	0.813842	0.0175151	1.372	0.837	6.155	2.883	35.521	7.051	36.61	2.866	1.538	8.083	1.648	0	1.432	0	1.768	0	0	0	0.232	0	0	chr8:61281521-61288872	---	---	0.102211	3.76239	7.65371	8.96983	10.149	0.64	0.0464	10.149	1.58174	1.69787	0.00785488	0.106594	1.69787
1700001F09Rik				1	1	1				0	0	0	0	0	0	0	0	0	0	0	0	0	0	0	0	0	0	0	0	0	chr14:43342382-43347811	ENSMUSG00000095384	RIKEN cDNA 1700001F09 gene				0	0	0	0	0	0	0	0	0	0
1700001G01Rik				1	1	1				0	0	0	0	0	0	0	0	0	0	0	0	0	0	0	0	0	0	0	0	0	chr18:17035507-17137559	ENSMUSG00000087170	RIKEN cDNA 1700001G01 gene				0	0	0	0	0	0	0	0	0	0
1700001G11Rik				1	1	1				0.254	0	0	0.102	0	0	0.88	0	0	0.443	2.438	0	0	0	0	0	0	0	0.171	4.088	0	chr14:66295333-66297129	ENSMUSG00000085984	RIKEN cDNA 1700001G11 gene	-3.47069	#NAME?	-0.28989	0.0593333	0.7522	0	0.8518	0.8518	0.162576	0.0146647	0.198756	0	0.198756
1700001J03Rik				1	1	1				0	1.001	0	0.099	0	0	0	4.801	0	0	0	0	0	0	0	0	0	6.801	0	1.102	0	chr5:146182440-146185304	ENSMUSG00000095040	RIKEN cDNA 1700001J03 gene	-2.12431	#NAME?	-0.897771	0.183333	0.9602	0	1.5806	1.5806	0.231026	0.0529882	0.430444	0	0.430444
1700001J04Rik				1	1	1				0	0	0	0	0	0	0	0	0	0	0	0	0	0	0	0	0	0	0	0	0	chr11:114185438-114186777	ENSMUSG00000086135	RIKEN cDNA 1700001J04 gene				0	0	0	0	0	0	0	0	0	0
1700001K19Rik	-1.49266	0.202591	0.0123079	0.355357	1.15076	1.00857	0.289061	0.953897	0.995375	10.966	2.312	0.384	3.252	1.74	7.124	2.82	17.541	7.057	15.78	15.228	10.506	24.601	5.483	14.655	6.089	3.886	9.901	4.528	26.008	9.238	chr12:110667688-110682619	ENSMUSG00000056508	RIKEN cDNA 1700001K19 gene	-1.28008	0.10041	-0.00735359	4.29633	11.6852	12.2668	10.7122	12.2668	3.22486	1.32791	3.24134	3.47497	3.47497
1700001L05Rik	-0.620046	3.52454	2.60826	0.65065	11.5078	6.09769	0.785253	0.265259	0.275207	1.28	0.694	1.209	0.137	6.182	2.374	4.001	1.506	1.722	0.447	5.743	10.767	4.92	4.982	2.786	0.426	0	0.139	0	17.504	0.837	chr15:83357559-83367277	ENSMUSG00000075511	RIKEN cDNA 1700001L05 gene	-0.222191	0.339686	-0.569274	1.97933	2.6838	4.7762	3.696	4.7762	1.72787	1.48124	2.56377	3.24441	3.24441
1700001L19Rik	-0.323755	-0.243335	-0.793545	0.798988	0.84479	0.576925	0.785372	0.905564	0.423664	11.359	24.836	5.77	5.791	9.014	5.055	8.278	22.094	10.45	8.794	22.869	10.6	17.368	35.968	27.986	8.701	23.539	25.715	9.195	14.011	41.098	chr13:68597438-68614231	ENSMUSG00000021534	RIKEN cDNA 1700001L19 gene	-0.243516	-0.308488	-0.822454	10.3042	14.497	20.1246	22.7116	22.7116	7.58139	6.40388	13.407	10.826	13.407
1700001O22Rik	-3.03846	-3.66783	-0.299513	0.121712	0.0786815	0.812527	0.115626	0.24783	0.918112	0.348	0	0.219	0.046	0.181	0.14	5.029	1.184	2.858	0.708	0.557	0	0.097	0.085	0	0.579	2.838	0.063	1.488	15.566	3.204	chr2:30795300-30801707	ENSMUSG00000044320	RIKEN cDNA 1700001O22 gene	-3.53395	-4.99255	-1.32494	0.155667	2.0672	0.1522	4.6318	4.6318	0.965609	0.0833639	2.41906	0.0759871	2.41906
1700001P01Rik	-1.45756	-1.45378	2.19588	0.364109	0.365063	4.58168	0.52546	0.788326	0.401943	0.31	0	0	0.621	8.464	1.127	4.312	13.841	0	2.44	1.194	0	0	0	0	0	0	11.437	0.21	0	0	chr11:97771480-97775918	ENSMUSG00000018543	RIKEN cDNA 1700001P01 gene	-1.12782	#NAME?	0.650915	1.75367	4.3574	0	2.3294	4.3574	0.802474	0.367217	0.511077	0	0.802474
1700003C15Rik				1	1	1				0	0	0	0	0	0	0	0	0	0	0	0	0	0	0	0	0	0	0	0	0	chr5:11749831-11769308	---	---				0	0	0	0	0	0	0	0	0	0
1700003D09Rik				1	1	1				0	0.227	0	0	0	0	0	0	0	0	0	0	0	0	0	0	0	0	0	0	0	chr11:98350717-98358283	ENSMUSG00000085944	RIKEN cDNA 1700003D09 gene	inf			0.0378333	0	0	0	0.0378333	0	0.0191701	0	0	0.0191701
1700003E16Rik	-1.71752	-0.860007	0.411254	0.30407	0.55095	1.32984	0.218473	0.78618	0.823418	6.804	10.913	0.089	0.341	6.625	12.804	2.379	19.222	10.7	8.746	15.354	8.406	1.895	2.414	4.709	3.188	10.561	4.659	3.512	12.188	3.962	chr6:83156403-83162975	ENSMUSG00000030030	RIKEN cDNA 1700003E16 gene	-0.658124	-0.902966	0.506588	6.26267	11.2802	4.1224	6.9764	11.2802	6.71641	4.2562	4.72758	2.52825	6.71641
1700003E24Rik				1	1	1				0	0	0	0	0	0	0	0	0	0	0	0	0	0	0	0	0	0	0	0	0	chrX:93156153-93156873	ENSMUSG00000095110	RIKEN cDNA 1700003E24 gene				0	0	0	0	0	0	0	0	0	0
1700003F12Rik	0.491449	-1.13518	-1.6019	1.40586	0.455277	0.329443	0.872453	0.82417	0.585639	0.782	12.935	0	3.236	0.609	0	0	0.727	0	7.74	3.008	0	1.307	1.142	2.24	3.257	2.595	11.159	9.514	0.234	0.233	chr2:154548887-154550003	ENSMUSG00000038523	RIKEN cDNA 1700003F12 gene	0.718206	-1.74052	-1.27834	2.927	2.295	1.5892	4.747	4.747	0.483692	0.795738	1.17324	0.351108	1.17324
1700003G13Rik				1	1	1				0	0	0	0	0	0	0	0	0	0	0	0	0	0	0	0	0	0	0	0	0	chr9:45318264-45322079	ENSMUSG00000085831	RIKEN cDNA 1700003G13 gene				0	0	0	0	0	0	0	0	0	0
1700003G18Rik				1	1	1				0.315	0	0	0.126	0	0	0	0	0	0	0	0.856	0.788	0	0	0	0	0	1.488	0	0	chr7:116081758-116093142	ENSMUSG00000087621	RIKEN cDNA 1700003G18 gene	inf	0.13875	#NAME?	0.0735	0	0.3288	0.2976	0.3288	0	0.0146647	0.0549842	0.0605349	0.0605349
1700003H04Rik				1	1	1				0	0	0	0	0	0	0	0	0	0	0	0	0	0	0	0	0	0	0	0	0	chr3:124556351-124581091	ENSMUSG00000039174	RIKEN cDNA 1700003H04 gene				0	0	0	0	0	0	0	0	0	0
1700003I22Rik				1	1	1				0	0	0	0	0	0	0	0	0	0	0	0	0	0	0	0	0	0	0	0	0	chr1:56018977-56020203	---	---				0	0	0	0	0	0	0	0	0	0
1700003L19Rik				1	1	1				0	0	0	0	0	0	0	0	0	0	0	0	0	0	0	0	0	1.407	0	0	0	chr16:12811389-12848653	---	---		#NAME?	#NAME?	0	0	0	0.2814	0.2814	0	0	0.0740032	0	0.0740032
1700003M02Rik	-0.368254	-1.84664	0.222278	0.774719	0.278039	1.16657	0.880548	0.669364	0.946908	3.932	0	10.59	0.234	10.946	9.006	1.452	0.544	7.033	4.966	2.895	0.076	4.613	0.366	0.862	0.209	5.314	5.438	0.396	1.723	0.97	chr4:34688558-34730206	ENSMUSG00000028294	RIKEN cDNA 1700003M02 gene	0.986464	-1.41702	-0.0229511	5.78467	3.378	1.2252	2.7682	5.78467	2.20181	4.36249	2.23711	0.837766	4.36249
1700003M07Rik	-0.430283	1.60773	0.358471	0.742116	3.04772	1.28207	0.862971	0.641502	0.915094	18.893	4.19	0.649	0.275	2.675	4.986	10.436	0.319	1.925	3.899	19.483	6.859	7.175	3.76	24.199	18.023	0	7.071	1.161	4.922	20.834	chr4:129960373-129963520	ENSMUSG00000085389	RIKEN cDNA 1700003M07 gene	-0.293736	0.760956	-0.0511544	5.278	7.2124	12.0032	6.7976	12.0032	1.14661	0.935393	1.188	2.0132	2.0132
1700003P14Rik				1	1	1				0	0	0	0	0	0	0	0	0	0	0	0	0	0	0	0	0	0	0	0	0	chr13:118555359-118588704	---	---				0	0	0	0	0	0	0	0	0	0
1700006A11Rik				1	1	1				0	0	1.441	0	0	0	0	0	0	0	0	0	0	0	0	0	0	0	0	0.08	0	chr3:124400989-124426039	ENSMUSG00000027973	RIKEN cDNA 1700006A11 gene	inf	#NAME?	#NAME?	0.240167	0	0	0.016	0.240167	0	0.171946	0.0106056	0	0.171946
1700006E09Rik				1	1	1				0.486	0	2.294	0	1.513	0.294	0.421	0	1.633	0.212	2.101	0	0	3.897	0	0	0	0	0	0	0	chr11:101984278-101992264	ENSMUSG00000010841	RIKEN cDNA 1700006E09 gene	0.022715	inf	inf	0.7645	0.8734	0.7794	0	0.8734	0.197074	0.200201	0	0.186008	0.200201
1700006F04Rik	0.109805	-0.485978	-2.38139	1.07908	0.714013	0.191925	0.975201	0.936093	0.3801	0	0	0	0.352	0	0	0	0	0.492	0	0	0	1.835	10.899	0	0	0.336	0	14.842	0	12.931	chr14:119749224-119751564	---	---	-0.264235	-1.1474	-5.93191	0.0586667	0.0984	2.5468	5.6218	5.6218	0.0121613	0.0101259	0.742438	0.335165	0.742438
1700006H21Rik				1	1	1				0	0	0	0	0	0	0	0	0	0	0	0	0	0	0	0	0	0	0	0	0	chr13:107687396-107692173	---	---				0	0	0	0	0	0	0	0	0	0
1700006J14Rik				1	1	1				0	0	0	0	0	0	0	0	0	0	0	0	0	0	0	0	0	0	0	0	0	chr10:120364157-120384336	ENSMUSG00000034764	RIKEN cDNA 1700006J14 gene				0	0	0	0	0	0	0	0	0	0
1700007B14Rik				1	1	1				0	0	0	0	0	0	0	0.165	0.597	0	0.683	0	0	0	0	0	0	0	0	0	0	chr8:75448693-75984503	ENSMUSG00000031620	RIKEN cDNA 1700007B14 gene	#NAME?		inf	0	0.289	0	0	0.289	0.180607	0	0	0	0.180607
1700007F19Rik				1	1	1				0	0	0	0	0	0	0	0.11	0	0	0	0	0	0	0	0	0	0	0	0	0	chr3:58141706-58163807	---	---	#NAME?		inf	0	0.022	0	0	0.022	0.0110012	0	0	0	0.0110012
1700007G11Rik				1	1	1				2.76	10.773	0	0	0	0	0	0.513	0	2.891	0	0	0	5.035	0	0	0	0.598	0	0	0	chr5:98329353-98801910	ENSMUSG00000057816	RIKEN cDNA 1700007G11 gene	2.03459	2.83606	2.19703	2.2555	0.6808	1.007	0.1196	2.2555	0.135732	0.5561	0.0296013	0.211373	0.5561
1700007J10Rik	1.34412	1.62078	2.03353	2.53875	3.07541	4.09406	0.411674	0.686505	0.380781	17.264	3.971	36.08	2.932	5.025	7.805	4.39	0.162	8.405	15.986	3.185	15.035	0.291	5.09	4.494	0.654	0.133	0.283	1.178	2.186	1.244	chr11:59725916-59740154	ENSMUSG00000086330	RIKEN cDNA 1700007J10 gene	1.14498	2.31693	2.54465	12.1795	6.4256	5.1128	1.0048	12.1795	1.99762	4.41759	0.342371	1.70593	4.41759
1700007K09Rik	1.21996	-2.05276	-3.13997	2.3294	0.241023	0.113442	0.646586	0.589539	0.182791	0.285	0	0.538	0	16.865	1.034	0	0.265	0	1.492	0	0	1.19	5.821	0	0	2.835	1.698	5.198	0.765	1.779	chr7:131325943-131329516	ENSMUSG00000030858	RIKEN cDNA 1700007K09 gene	3.38259	-0.926794	-2.99414	3.12033	0.3514	1.4022	2.455	3.12033	0.0678658	0.707803	0.540725	0.284435	0.707803
1700007K13Rik	-3.61921	-2.36459	0.74987	0.0813782	0.194173	1.68164	0.0464644	0.503661	0.758539	0.954	0	4.057	0	0	0.866	4.349	7.977	7.756	1.666	5.505	2.598	0.399	0	2.87	0	1.644	3.49	4.192	0.214	10.428	chr2:28462000-28466332	ENSMUSG00000026831	RIKEN cDNA 1700007K13 gene	-2.3051	-1.83935	0.324597	0.9795	5.4506	1.1734	3.9936	5.4506	1.27347	0.257681	1.01689	0.284168	1.27347
1700007L15Rik	-1.68333	-0.170812	1.64843	0.311364	0.888343	3.13492	0.454654	0.982705	0.545451	0.526	0.855	3.229	1.684	1.024	0	5.02	0	16.796	7.574	8.339	0	9.663	0.767	1.807	0.328	0.201	16.803	2.309	0	0.469	chr16:33379854-33380727	ENSMUSG00000097318	RIKEN cDNA 1700007L15 gene	-2.32136	-0.881431	0.631928	1.21967	7.5458	2.513	3.9564	7.5458	1.56036	0.312195	1.00692	0.546585	1.56036
1700007M16Rik				1	1	1				0	0	0	0	0	0	0	0	0	0	0	0	0	0	0	0	0	0	0	0	0	chr2:171234008-171238991	ENSMUSG00000086613	RIKEN cDNA 1700007M16 gene				0	0	0	0	0	0	0	0	0	0
1700007P06Rik				1	1	1				0	0	0	0	0	0	0	0	0	0	0	0	0	0	0	0	0	0	0	0	0	chr1:187125137-187127852	ENSMUSG00000089730	RIKEN cDNA 1700007P06 gene				0	0	0	0	0	0	0	0	0	0
1700008F21Rik				1	1	1				0	0	0	0.047	0	0	0	0	0.664	0	0	0	0.89	0	0	0	0.181	0.642	0.08	2.864	0	chr8:129067133-129183731	ENSMUSG00000056018	RIKEN cDNA 1700008F21 gene	-3.58616	-2.1846	-2.68229	0.00783333	0.1328	0.178	0.7534	0.7534	0.0608063	0.00506297	0.390301	0.0858558	0.390301
1700008I05Rik				1	1	1				0	0	0	0	0	1.32	0	0	0	0	0	0	0	0	0	0	0	0	0	0	0	chrX:135654697-135693790	ENSMUSG00000058252	RIKEN cDNA 1700008I05 gene	inf			0.22	0	0	0	0.22	0	0.124047	0	0	0.124047
1700008J07Rik	-0.759944	0.285865	0.941587	0.590519	1.21914	1.92064	0.616239	0.946401	0.597076	3.186	0.13	3.537	2.424	7.322	1.927	7.468	1.702	8.483	3.617	3.14	1.446	0.998	3.081	7.802	4.18	1.646	2.546	0.538	1.57	7.532	chr7:127510437-127512869	---	---	-0.408878	0.24634	0.640577	3.08767	4.882	3.5014	2.7664	4.882	3.32758	2.50636	2.1345	2.53192	3.32758
1700008K24Rik	0.821636	3.28398	1.98495	1.76741	9.7404	3.95849	0.769725	0.439056	0.547539	0.692	0	1.089	1.293	0.898	6.138	1.802	0	5.429	0	0.887	0	2.698	8.415	22.985	0	0	0	0	1.239	0	chr17:49112372-49113535	---	---	0.290328	4.73531	2.58002	1.685	1.6236	6.8196	0.2478	6.8196	0.380498	0.465317	0.0636338	1.69496	1.69496
1700008O03Rik	-0.729217	-0.70578	-0.114023	0.603231	0.613111	0.924008	0.509532	0.72915	0.943842	6.578	2.071	8.219	12.403	17.024	9.497	21.182	16.752	30.447	9.263	12.852	9.051	11.523	6.503	13.855	15.905	15.917	22.875	16.632	9.692	13.627	chr7:44360042-44375030	ENSMUSG00000008028	RIKEN cDNA 1700008O03 gene	-0.697027	-0.618597	-0.0166607	9.29867	18.0992	11.3674	15.7486	18.0992	4.69153	2.89393	4.74602	3.0911	4.74602
1700008P02Rik				1	1	1				0	0	0	0	0	0	0	0	0	0	0	0	0	0	0	0	0	0	0	0	0	chr3:6615417-6620443	ENSMUSG00000069118	RIKEN cDNA 1700008P02 gene				0	0	0	0	0	0	0	0	0	0
1700009C05Rik				1	1	1				0	0	0	0	0	1.487	0	0	0	0	0	0	0	0	0	0	0	0	0	0	0	chr6:81900463-81910800	---	---	inf			0.247833	0	0	0	0.247833	0	0.0620234	0	0	0.0620234
1700009J07Rik				1	1	1				0	0	0	0	0	0	0.123	0	0	0	0.273	0	0	0.208	0	0	0	0	0.577	0	0	chr10:77893419-77896111	ENSMUSG00000096573	RIKEN cDNA 1700009J07 gene	#NAME?	-1.47876	-0.625316	0	0.0792	0.0416	0.1154	0.1154	0.0305529	0	0.0471293	0.0169098	0.0471293
1700009N14Rik				1	1	1				0	0	0	0	0	0	0	0	0	0	0	0	0	0	0	0	0	0	0	0	0	chr4:39450294-39451776	ENSMUSG00000028287	RIKEN cDNA 1700009N14 gene				0	0	0	0	0	0	0	0	0	0
1700009P17Rik	-1.94919	1.20766	1.73815	0.258961	2.30963	3.33607	0.210813	0.718442	0.340646	3.035	0.13	2.716	0.448	2.239	2.705	5.546	19.729	2.327	3.347	7.217	1.739	4.27	11.538	8.782	0.798	3.178	0.346	9.173	0.858	0.712	chr1:171113917-171126967	ENSMUSG00000026649	RIKEN cDNA 1700009P17 gene	-1.88662	0.831343	1.30563	1.87883	7.6332	5.4254	2.8534	7.6332	2.71758	0.734943	1.09939	1.95618	2.71758
1700010B08Rik				1	1	1				0	0	0	0	0	0	0.187	0	0	0	0.622	0	0	0	0	0	0	0	0.291	0	0	chr2:173719414-173722089	ENSMUSG00000057047	RIKEN cDNA 1700010B08 gene	#NAME?	#NAME?	1.39299	0	0.1618	0	0.0582	0.1618	0.0412575	0	0.0157098	0	0.0412575
1700010B13Rik				1	1	1				0	0.102	0	0	0	0	0	0	0	0	0	0	0.731	0	0	0	0	0	0	0	0	chr15:73645851-73652347	---	---	inf	inf		0.017	0	0.1462	0	0.1462	0	0.00958505	0	0.0667768	0.0667768
1700010D01Rik				1	1	1				0	0	0	0	0	3.236	0	0	0	0	0	0	0	0	0	0	0	0	0	0	0	chrX:95732585-95733265	ENSMUSG00000071721	RIKEN cDNA 1700010D01 gene	inf			0.539333	0	0	0	0.539333	0	0.0868328	0	0	0.0868328
1700010H22Rik				1	1	1				0	0	0	0	0	0	0	0.359	0	0	0	0	0	0	0	0	0	0	0	0	0	chr5:98562781-98567004	ENSMUSG00000067101	RIKEN cDNA 1700010H22 gene	#NAME?		inf	0	0.0718	0	0	0.0718	0.0220025	0	0	0	0.0220025
1700010I02Rik				1	1	1				0	0	0	0	0	0	0	0	0	0	0	0	0	0	0	0	0	0	0	0	0	chr3:7925302-7954882	---	---				0	0	0	0	0	0	0	0	0	0
1700010I14Rik	-0.739654	-0.945048	-0.572231	0.598883	0.519412	0.672576	0.586189	0.678744	0.686355	9.491	0.503	18.323	3.882	4.339	3.369	9.85	3.545	10.523	15.221	6.744	10.486	7.24	14.453	1.064	3.222	2.527	11.512	19.1	14.505	15.182	chr17:8988332-9008319	ENSMUSG00000023873	RIKEN cDNA 1700010I14 gene	-0.239107	-0.850903	-0.607554	6.65117	9.1766	7.293	12.5652	12.5652	4.84912	4.10851	7.38848	4.09645	7.38848
1700010J16Rik				1	1	1				0	0	0	0	0	0	0	0	0	0	0	0	0	0	0	0	0	0	0	0	0	chr10:112726925-112785602	---	---				0	0	0	0	0	0	0	0	0	0
1700010K23Rik				1	1	1				0	0	0	0.206	0	0	0.447	0	0	0	0	1.403	0.861	0.376	3.541	0.644	0.394	0	0.696	0	0	chr16:66657117-66664626	ENSMUSG00000092599	RIKEN cDNA 1700010K23 gene	-0.852786	2.51071	-1.54897	0.0343333	0.0894	1.365	0.218	1.365	0.00914366	0.00506297	0.026755	0.152476	0.152476
1700010K24Rik				1	1	1				0	0	0	0.343	0	0	2.232	0	0	0	0	0	0	0	0	0	1.968	0	0	0	0	chr3:108248908-108256985	ENSMUSG00000085102	RIKEN cDNA 1700010K24 gene	-2.43775	#NAME?	-0.272582	0.0571667	0.4464	0	0.3936	0.4464	0.027431	0.00506297	0.0331357	0	0.0331357
1700010L04Rik				1	1	1				0	0	2.83	0	0	0	0.722	0	0	0	0	0	0.973	0	0	0	0	0	5.736	0	0	chr7:82851598-82859849	ENSMUSG00000030636	RIKEN cDNA 1700010L04 gene	1.99357	-2.58474	-3.13132	0.471667	0.1444	0.1946	1.1472	1.1472	0.0457183	0.18206	0.400599	0.0667768	0.400599
1700011A15Rik				1	1	1				0	0	0	0	0	0	0	0	0	0	0	0	0	0	0	0	0	0	0	0.192	0	chr15:101447744-101453909	ENSMUSG00000063971	RIKEN cDNA 1700011A15 gene		#NAME?	#NAME?	0	0	0	0.0384	0.0384	0	0	0.0106056	0	0.0106056
1700011B04Rik				1	1	1				0	0	0	0.238	0	0	0	0	0	1.819	0	0	0	0	0	0	0	0	0	0	0	chr13:35181622-35188017	---	---	-2.71187		inf	0.0396667	0.3638	0	0	0.3638	0.066342	0.0101259	0	0	0.066342
1700011E24Rik				1	1	1				0.222	0	0	0.089	1.386	0	0.965	0	1.745	0	7.056	0.202	0.186	0.649	1.911	0	0	0.12	0	0.398	0	chr17:87389570-87427741	ENSMUSG00000036557	RIKEN cDNA 1700011E24 gene	-2.55962	2.4109	4.08063	0.282833	1.9532	0.5896	0.1036	1.9532	0.484099	0.082113	0.0286116	0.152158	0.484099
1700011H14Rik				1	1	1				0	1.619	0.157	0.066	0	0.602	0.288	0	0.186	1.448	0	9.484	0	0	0	0	0.127	0	0.112	5.496	0	chr14:49226357-49245428	ENSMUSG00000021850	RIKEN cDNA 1700011H14 gene	0.418905	0.704459	-1.71572	0.407333	0.3844	1.8968	1.147	1.8968	0.125223	0.167412	0.411309	0.670241	0.670241
1700011I03Rik				1	1	1				1.721	8.554	0	0	0	0.463	0	0	0	0.334	0.368	0	0.479	1.116	0	0	0	0	0	0	0	chr18:57533779-57731065	ENSMUSG00000058925	RIKEN cDNA 1700011I03 gene	3.98332	inf	inf	1.78967	0.1404	0.319	0	1.78967	0.0403641	0.638403	0	0.0962579	0.638403
1700011L22Rik				1	1	1				0	0	0	0.079	3.086	0	0	0	0	0	0.952	0.899	0.497	0	0	0	0	0	0	0.177	0	chr8:79210429-79248583	ENSMUSG00000031682	RIKEN cDNA 1700011L22 gene	1.69823	2.94749	2.33533	0.5275	0.1904	0.2792	0.0354	0.5275	0.053523	0.173684	0.0106056	0.0818124	0.173684
1700011M02Rik				1	1	1				0	0	0	0	0.719	3.906	3.604	17.137	0	4.833	3.991	0	0	0	0	0	0	1.499	0	0	0	chrX:102908904-102909651	ENSMUSG00000079476	RIKEN cDNA 1700011M02 gene	-2.82031	#NAME?	4.04396	0.770833	5.913	0	0.2998	5.913	0.732413	0.103695	0.0444019	0	0.732413
1700012A03Rik				1	1	1				0	0	0	0	0	0	0	0	0	0	0	0	0	0	0	0	0	0	0	0	0	chr6:32050245-32058921	ENSMUSG00000029766	RIKEN cDNA 1700012A03 gene				0	0	0	0	0	0	0	0	0	0
1700012B07Rik				1	1	1				0	0	0	0	0	0	0	0	0	0	0	0	0	0	0	0	0	0	0	0	0	chr11:109787650-109828046	ENSMUSG00000020617	RIKEN cDNA 1700012B07 gene				0	0	0	0	0	0	0	0	0	0
1700012B09Rik	-1.03938	-1.05148	1.97765	0.486537	0.482473	3.93852	0.577998	0.834954	0.3437	7.885	4.122	5.055	3.044	2.413	1.363	4.4	8.892	53.662	7.376	3.79	0	0	9.658	0.968	7.036	8.621	3.966	6.279	0	0.754	chr9:14758190-14771030	ENSMUSG00000031927	RIKEN cDNA 1700012B09 gene	-1.7361	-0.347051	1.71788	3.98033	15.624	3.5324	3.924	15.624	3.04023	0.912615	0.924215	0.726608	3.04023
1700012C08Rik				1	1	1				0	0	0	0	0	0	0	0	0	0	0	0	0	0	0	0	0	0	0	0	0	chr4:117213333-117213782	ENSMUSG00000086482	RIKEN cDNA 1700012C08 gene				0	0	0	0	0	0	0	0	0	0
1700012C14Rik				1	1	1				0.934	1.267	2.354	3.99	0	1.13	0.27	0	0	0	0	0	7.026	0	0	0	0.238	0.169	11.576	0	0	chr6:30460127-30463313	ENSMUSG00000085470	RIKEN cDNA 1700012C14 gene	5.28651	-0.806461	-5.6225	1.6125	0.054	1.4052	2.3966	2.3966	0.00914366	0.356875	0.450464	0.257567	0.450464
1700012E03Rik				1	1	1				0	0	0	0	0	0	0	0	0	0	0	0	0	0	0	0	0	0	0	0	0	chr1:120435804-120438455	---	---				0	0	0	0	0	0	0	0	0	0
1700012I11Rik				1	1	1				0	0	0	0	0	0	0	0	0	0	0	0	0	0	0	0	0	0	0	0	0	chr15:67226768-67377094	---	---				0	0	0	0	0	0	0	0	0	0
1700012L04Rik				1	1	1				0	0	0	0	0	0	0	0	0	0.316	0	0	0	0	0	0	0	0	0	0	0	chrX:9283763-9284298	ENSMUSG00000100200	RIKEN cDNA 1700012L04 gene	#NAME?		inf	0	0.0632	0	0	0.0632	0.00947743	0	0	0	0.00947743
1700012P22Rik				1	1	1				0	0	0	0	0	0	0	0	0	0	0	0	0	0	0	0	0	0	0	0	0	chr4:144418188-144438772	ENSMUSG00000028589	RIKEN cDNA 1700012P22 gene				0	0	0	0	0	0	0	0	0	0
1700013D24Rik				1	1	1				0	0	0	0	0	0	0	0	0	0	0	0	0	0	0	0	0	0	0	0	0	chr6:124347592-124357086	ENSMUSG00000079346	RIKEN cDNA 1700013D24 gene				0	0	0	0	0	0	0	0	0	0
1700013F07Rik	-3.38738	0.0986541	-0.807437	0.0955646	1.07077	0.571396	0.0409925	0.980681	0.660088	0.293	0	0	0.235	3.881	5.318	5.852	7.894	13.142	3.838	8.735	11.172	40.159	8.983	21.655	3.661	13.909	4.287	26.736	6.037	18.3	chr3:108537540-108544723	ENSMUSG00000027886	RIKEN cDNA 1700013F07 gene	-2.0933	0.206881	-0.964566	1.62117	7.8922	17.126	13.8538	17.126	1.48979	0.349125	2.9073	3.35558	3.35558
1700013G24Rik				1	1	1				0	0	0	0	0	0	0	0	0	0	0	0	0	0	0	0	0	0	0	0	0	chr4:137453283-137455461	ENSMUSG00000041399	RIKEN cDNA 1700013G24 gene				0	0	0	0	0	0	0	0	0	0
1700013H16Rik				1	1	1				0	0	0	0	0	0	0	0	0	0	0	0	0	0	0	0	0	0	0	0	0	chrX:53742900-53757831	ENSMUSG00000054727	RIKEN cDNA 1700013H16 gene				0	0	0	0	0	0	0	0	0	0
1700013N06Rik				1	1	1				0	0	0	0	0	0	0	0	0	0	0	0	0	0	0	0	0	0	0	0	0	chr12:106837981-106878841	ENSMUSG00000085801	RIKEN cDNA 1700013N06 gene				0	0	0	0	0	0	0	0	0	0
1700014D04Rik	-0.54449	1.53842	-0.631785	0.685634	2.90475	0.645378	0.871451	0.747733	0.87711	2.875	0	0	0	0.047	0.072	0.156	0.222	0.269	0.052	0	4.239	0.25	0.743	1.132	0	0	2.336	2.266	0	0	chr13:59740841-59744921	ENSMUSG00000051054	RIKEN cDNA 1700014D04 gene	1.89459	0.347024	-2.90839	0.499	0.1398	1.2728	0.9204	1.2728	0.129558	0.481719	0.972696	1.23721	1.23721
1700015E13Rik	-0.822656	2.77219	2.77901	0.5654	6.83146	6.86381	0.77711	0.549211	0.357677	3.769	0	0	0.101	26.813	0	0.436	8.868	0.563	5.046	0	0.912	0.84	0	1.727	15.382	0	0	0	0	1.121	chr1:170308802-170312125	ENSMUSG00000042800	RIKEN cDNA 1700015E13 gene	0.942385	4.08311	3.72532	5.11383	2.9826	3.7722	0.2242	5.11383	0.678638	1.30414	0.0513105	0.869651	1.30414
1700015F17Rik				1	1	1				4.093	0	0	0	1.275	0	0.237	0	0	0.476	0	0	0.228	0	2.344	2.727	0	0	0	5.132	0	chr5:5437826-5479143	ENSMUSG00000079666	RIKEN cDNA 1700015F17 gene	2.79204	0.00624695	-2.98665	0.894667	0.1426	1.0598	1.0264	1.0598	0.0280985	0.194612	0.222718	0.223685	0.223685
1700015G11Rik				1	1	1				0	11.509	0	0	0	0	0	0	0	3.409	2.346	0	0	0	0	0	0	0	0.989	0	0	chr7:52011682-52015728	ENSMUSG00000094445	RIKEN cDNA 1700015G11 gene	1.10371	#NAME?	2.4565	1.91817	1.151	0	0.1978	1.91817	0.129342	0.277966	0.0235646	0	0.277966
1700015O11Rik				1	1	1				0	0	0	0.114	1.328	0	2.466	0	0	0	6.554	19.852	0	0.207	0	0	0	0	0	0	0	chr6:113631644-113633144	ENSMUSG00000097671	RIKEN cDNA 1700015O11 gene	-2.64609	inf	inf	0.240333	1.804	4.0118	0	4.0118	0.348347	0.0556492	0	0.827639	0.827639
1700016C15Rik				1	1	1				0.252	0	0	0	0.196	0	0	0	1.131	0.661	0.485	0	0	3.497	0	1.576	0.193	0	0	0.678	0	chr1:177729813-177753324	ENSMUSG00000015962	RIKEN cDNA 1700016C15 gene	-2.44931	2.44338	1.20022	0.0746667	0.4554	1.0146	0.1742	1.0146	0.0984865	0.0180328	0.0428621	0.233134	0.233134
1700016D06Rik	0.0302335	1.56624	-2.5399	1.02118	2.96131	0.171955	0.9933	0.72723	0.397927	0	0	0	0	0	0	0	0	0	0	0	7.688	1.712	0	0.939	2.39	12.863	0	2.4	0	0	chr8:11654923-11701063	ENSMUSG00000031509	RIKEN cDNA 1700016D06 gene		-0.527498	#NAME?	0	0	2.5458	3.0526	3.0526	0	0	1.56279	1.0842	1.56279
1700016G14Rik				1	1	1				0	0	0	0	0	0	0	0	0	0	0	0	0	0	0	0	0	0	0	0	0	chr13:24741231-24746592	ENSMUSG00000085861	RIKEN cDNA 1700016G14 gene				0	0	0	0	0	0	0	0	0	0
1700016G22Rik				1	1	1				0.652	0	0	0	1.524	0	0	0	0	0	2.822	0	0	0	0	0	0	0	0	0	0.291	chr13:5855507-5858092	---	---	-0.465143	#NAME?	3.23083	0.362667	0.5644	0	0.0582	0.5644	0.0963414	0.0697897	0.0102621	0	0.0963414
1700016H13Rik				1	1	1				0	0	0	0	0	0	0.096	0	0	0	0	0	0	0.161	0	0	0	0	0	0	0	chr5:103648038-103656010	ENSMUSG00000029320	RIKEN cDNA 1700016H13 gene	#NAME?	inf	inf	0	0.0192	0.0322	0	0.0322	0.00914366	0	0	0.0169098	0.0169098
1700016K19Rik	-0.931354	1.79389	4.68851	0.524366	3.46748	25.7859	0.702767	0.769656	0.0738981	2.314	21.726	0.397	0.084	2.785	5.852	10.59	8.596	0	19.284	3.438	0.191	0	14.429	0	0.263	0	0	0	0	1.501	chr11:75999911-76003569	ENSMUSG00000053783	RIKEN cDNA 1700016K19 gene	-0.302596	3.32005	4.73845	5.52633	8.3816	2.9766	0.3002	8.3816	2.1915	1.77685	0.0820968	0.819899	2.1915
1700016L21Rik				1	1	1				0	0	0	0	0	0	0	0	0	0	0	0	0	0	0	0	0	0	0	0	0	chr1:80445939-80479867	---	---				0	0	0	0	0	0	0	0	0	0
1700016P03Rik	2.15839	0.256826	0.128738	4.46416	1.19485	1.09334	0.14237	0.959494	0.969588	8.531	12.78	14.846	18.245	37.244	34.759	19.487	0.417	5.285	7.644	6.043	2.445	16.317	3.44	3.472	6.45	0	7.661	17.748	25.534	2.203	chr11:75172559-75177633	ENSMUSG00000085609	RIKEN cDNA 1700016P03 gene	1.72565	-0.790095	-0.61229	21.0675	7.7752	6.4248	10.6292	21.0675	1.8611	6.15523	2.84504	1.6453	6.15523
1700016P04Rik				1	1	1				0	0	0	0	0	0	0	0	0	0	0	0	0	0	0	0	0	0	0	0	0	chr6:13413336-13415996	---	---				0	0	0	0	0	0	0	0	0	0
1700017B05Rik	1.12733	-0.960935	0.603076	2.18454	0.513724	1.51895	0.244612	0.760506	0.722905	12.015	16.573	4.155	3.081	12.05	4.94	2.454	3.939	5.15	1.817	9.814	2.031	1.607	0.401	0.877	2.502	1.172	2.382	8.649	4.325	0.315	chr9:57252321-57262599	ENSMUSG00000032300	RIKEN cDNA 1700017B05 gene	1.16025	-1.25441	0.329302	8.80233	4.6348	1.4836	3.3686	8.80233	6.55484	14.6498	5.21714	2.18684	14.6498
1700017D01Rik				1	1	1				0	0	0	0	0	0	0	0	0	0	0	0	0	0	0	0	0	0	0	0	0	chr19:11096815-11130876	ENSMUSG00000024729	RIKEN cDNA 1700017D01 gene				0	0	0	0	0	0	0	0	0	0
1700017G19Rik				1	1	1				0.874	0	1.051	0	0.248	0	0.069	0	0	0	0.382	0	0	0	0	0	0	0	0	0	0	chr3:40504866-40522912	ENSMUSG00000037884	RIKEN cDNA 1700017G19 gene	2.16452		inf	0.362167	0.0902	0	0	0.362167	0.0626667	0.280946	0	0	0.280946
1700017I07Rik				1	1	1				0	0	0	0	0	0	0	0	0	0	0	0	0	0	0	0	0	0	0	0	0	chr9:89802869-89806055	ENSMUSG00000098727	RIKEN cDNA 1700017I07 gene				0	0	0	0	0	0	0	0	0	0
1700017J07Rik				1	1	1				0	0	0	2.296	0.319	0	0	0	0	0	0.788	0	0	0	0	0	0	0	0	1.834	0	chr2:168978267-168978906	ENSMUSG00000086348	RIKEN cDNA 1700017J07 gene	1.88932	#NAME?	-1.30853	0.435833	0.1576	0	0.3668	0.435833	0.0214092	0.0793127	0.0530282	0	0.0793127
1700017N19Rik				1	1	1				0	0	0	0	0	0	0	0	0	0	0	0	0	0	0	0	0	0	0	0	0	chr10:100592349-100618401	ENSMUSG00000056912	RIKEN cDNA 1700017N19 gene				0	0	0	0	0	0	0	0	0	0
1700018A04Rik				1	1	1				0	0	0	0	0	0	0	0	0	0	0	0	0	0	0	0	0	0	0	0	0	chr13:31578286-31582513	ENSMUSG00000038408	RIKEN cDNA 1700018A04 gene				0	0	0	0	0	0	0	0	0	0
1700018B08Rik				1	1	1				0	0	0	0	0	0	0	0	0	0	0	0	0	0	0	0	0	0	0	0	0	chr8:121530779-121541954	ENSMUSG00000031809	RIKEN cDNA 1700018B08 gene				0	0	0	0	0	0	0	0	0	0
1700018B24Rik				1	1	1				0	0	0	0	0	0	0	0	0	0	0	0	0	0	0	0	0	0	0	0	0	chr3:48605731-48609102	ENSMUSG00000037910	RIKEN cDNA 1700018B24 gene				0	0	0	0	0	0	0	0	0	0
1700018C11Rik				1	1	1				0	0	0	0	0	0	0	0	0	0	0	0	0	0	0	0	0	0	0	0.504	0	chr4:63607088-63622428	ENSMUSG00000058935	RIKEN cDNA 1700018C11 gene		#NAME?	#NAME?	0	0	0	0.1008	0.1008	0	0	0.0212113	0	0.0212113
1700018F24Rik				1	1	1				0	0	0	0	0	0	0	0	0	0	0	0	0	0	0	0	0	0	0	0	0	chr5:145042989-145045681	ENSMUSG00000029620	RIKEN cDNA 1700018F24 gene				0	0	0	0	0	0	0	0	0	0
1700018L02Rik	0.0210516	-1.80082	-0.314031	1.0147	0.287011	0.804391	0.9933	0.643793	0.921368	0.312	1.648	0.221	1.717	2.975	1.037	5.549	0	1.224	5.65	1.349	0.778	0.13	2.162	0.134	0.097	2.208	0.211	0.738	11.73	1.182	chr19:29046244-29048729	---	---	-0.7289	-2.35342	-0.403244	1.31833	2.7544	0.6602	3.2138	3.2138	1.89935	1.146	2.51185	0.491522	2.51185
1700019A02Rik	-1.18006	-1.24479	-0.45124	0.441334	0.421968	0.731414	0.64266	0.797624	0.896779	2.244	0	0	0.2	0	1.206	0.433	0.695	4.752	0.435	0.24	0	0.417	7.096	0	0	2.29	2.566	0.168	5.583	0	chr1:53158576-53187636	ENSMUSG00000060715	RIKEN cDNA 1700019A02 gene	-0.976973	-0.646797	-0.924759	0.608333	1.311	1.5026	2.1214	2.1214	0.287692	0.14616	0.546145	0.348821	0.546145
1700019B03Rik	1.07662	-2.14965	-1.298	2.10909	0.225367	0.40669	0.672564	0.609376	0.659297	1.079	0.195	0	0.672	0.467	1.885	0.104	0	0.134	0.314	2.075	0	0.1	0	2.678	0	0	1.429	0.891	5.476	0.107	chr8:3470861-3487181	ENSMUSG00000040340	RIKEN cDNA 1700019B03 gene	0.648047	-1.59599	-1.72314	0.716333	0.5254	0.5556	1.5806	1.5806	0.24242	0.379883	0.80036	0.264756	0.80036
1700019B21Rik				1	1	1				0	0	0	0	0	0	0	0	0	0	0	0	0	0	0	0	0	0	0	0	0	chrX:62510538-62527011	ENSMUSG00000085757	RIKEN cDNA 1700019B21 gene				0	0	0	0	0	0	0	0	0	0
1700019D03Rik	-0.895865	-0.149532	-0.675464	0.537425	0.901543	0.626131	0.51129	0.956492	0.61531	10.201	0.073	2.156	1.899	2.858	2.273	4.389	1.205	7.824	6.797	2.925	3.492	12.448	4.114	6.073	3.633	3.699	2.715	7.588	7.694	9.059	chr1:52922323-53020179	ENSMUSG00000043629	RIKEN cDNA 1700019D03 gene	-0.330901	-0.127841	-0.571128	3.24333	4.628	5.952	6.151	6.151	5.62641	4.47322	8.35907	7.65023	8.35907
1700019E08Rik				1	1	1				0	0	0	0	0	0	0	0	0	0	0	0	0	0	0	0	0	0	0	0	0	chr2:45696604-45698447	ENSMUSG00000086202	RIKEN cDNA 1700019E08 gene				0	0	0	0	0	0	0	0	0	0
1700019G17Rik	-2.83429	-1.21772	-0.0853442	0.140214	0.429961	0.94256	0.162742	0.768415	0.978095	0.421	0.342	0.398	0	0.14	0	1.513	0.279	1.28	3.464	0.52	0	0.301	3.377	2.789	0.225	1.84	1.4	4.427	0.431	0.107	chr6:85899050-85904884	ENSMUSG00000068299	RIKEN cDNA 1700019G17 gene	-2.46611	-0.42553	-0.435396	0.216833	1.4112	1.3384	1.641	1.641	1.27309	0.230402	1.72157	1.28182	1.72157
1700019G24Rik				1	1	1				1.541	0	0	0	0	0	1.003	0.715	2.159	0	0.741	0	3.54	0.562	2.647	1.443	0	0.209	3.904	1.38	0.344	chr6:5963908-5977393	ENSMUSG00000085416	RIKEN cDNA 1700019G24 gene	-1.77726	0.454963	-0.434437	0.256833	0.9236	1.6384	1.1674	1.6384	0.131649	0.0384069	0.177908	0.243867	0.243867
1700019L03Rik	-0.879693	-0.701278	-0.431295	0.543483	0.615027	0.741596	0.735856	0.901252	0.902947	3.584	1.457	1.375	0.045	0	3.522	0.389	1.976	2.636	9.386	0.108	0.203	1.029	1.471	0.962	2.658	0.686	0.061	11.048	13.139	0.999	chr2:32777380-32784428	ENSMUSG00000038987	RIKEN cDNA 1700019L03 gene	-0.628219	-2.06829	-0.943858	1.66383	2.899	1.2646	5.1866	5.1866	1.42152	0.919689	2.73453	0.652026	2.73453
1700019N19Rik				1	1	1				2.004	0	0	0	0	0	0.669	0.859	0	0	0.148	0.56	0	0	0.53	0	1.062	1.67	0.104	1.656	0.962	chr19:58785802-58794461	ENSMUSG00000026931	RIKEN cDNA 1700019N19 gene	0.0279172	-2.47336	-1.89191	0.334	0.3352	0.218	1.0908	1.0908	0.12243	0.124823	0.454371	0.081819	0.454371
1700019O17Rik				1	1	1				0	0	0	0	0	0	0	0	0	0	0	0	0	0	0	0	0	0	0	0	0	chr1:86426328-86428052	ENSMUSG00000036574	RIKEN cDNA 1700019O17 gene				0	0	0	0	0	0	0	0	0	0
1700019P21Rik				1	1	1				0	0	0	0	0	0	0	0	0	0	0	0	0	0	0	0	0	0	0	0	0	chr1:138876271-138876951	---	---				0	0	0	0	0	0	0	0	0	0
1700020A23Rik				1	1	1				0	0	0	0	0	0	0	0	0.294	0.687	1.512	1.19	5.914	6.695	0	0	0	0	0	0.235	0	chr2:130405258-130406074	ENSMUSG00000027409	RIKEN cDNA 1700020A23 gene	#NAME?	5.83804	3.30503	0	0.4986	2.7598	0.047	2.7598	0.104821	0	0.0106056	0.606683	0.606683
1700020D05Rik				1	1	1				0	0	0	0	0.887	10.788	0.988	7.226	0	0.166	0.182	0.172	0	2.354	0	0	0	0	0	0	2.369	chr19:5502766-5503787	ENSMUSG00000100937	RIKEN cDNA 1700020D05 gene	0.268263	0.103662	1.87257	1.94583	1.7124	0.5052	0.4738	1.94583	0.526095	0.633606	0.143669	0.154372	0.633606
1700020G17Rik				1	1	1				0	0	0	0	0	0	0	0	0	0	0	0	0	0	0	0	0	0	0	0	0	chr10:110784584-110896550	---	---				0	0	0	0	0	0	0	0	0	0
1700020I14Rik	-0.516661	0.599121	0.103893	0.698988	1.51479	1.07467	0.282437	0.414707	0.886679	20.821	12.395	5.27	30.427	20.962	21.289	40.502	18.275	36.108	25.087	33.928	51.605	39.256	35.053	36.979	38.024	23.369	23.645	32.664	18.772	23.339	chr2:119594302-119607502	ENSMUSG00000085438	RIKEN cDNA 1700020I14 gene	-0.45119	0.601792	0.13846	18.5273	30.78	40.1834	24.3578	40.1834	72.1868	52.8003	65.5809	99.5256	99.5256
1700020L24Rik				1	1	1				0	0	0	0	0	0	0	0.19	0	0	0.196	0	0	0	0	0	0	0	0	0	0	chr11:83437676-83441233	ENSMUSG00000035085	RIKEN cDNA 1700020L24 gene	#NAME?		inf	0	0.0772	0	0	0.0772	0.0217058	0	0	0	0.0217058
1700020M21Rik				1	1	1				0	0	0	0	0	0	0	0	0	0	0	0	0	0	0	0	0	0	0	0	0	chr9:120913773-120915252	---	---				0	0	0	0	0	0	0	0	0	0
1700020N01Rik				1	1	1				2.189	3.264	0	5.697	0.568	0.221	0	0	0	0	0.175	0	0	0	0	0	0	0	0	0	0	chr10:21593144-21622376	ENSMUSG00000050844	RIKEN cDNA 1700020N01 gene	6.16317		inf	1.98983	0.035	0	0	1.98983	0.0107046	0.767133	0	0	0.767133
1700020N15Rik				1	1	1				0	0	0	0	0	0	0	0	0	0	0	0	0	0	0	0	0	0	0	0	0	chrX:69945299-69945978	ENSMUSG00000059690	RIKEN cDNA 1700020N15 gene				0	0	0	0	0	0	0	0	0	0
1700020N18Rik				1	1	1				0	0	0	0	0	0	0	0	0	0.928	0	0	0	0	0	0	0	0	0	0	0	chr1:91404878-91406029	---	---	#NAME?		inf	0	0.1856	0	0	0.1856	0.0284323	0	0	0	0.0284323
1700021A07Rik				1	1	1				0	0	0	0	0	0	0	0	0	0	0	0	0	0	0	0	0	0	0	0	0	chr10:21419476-21425746	ENSMUSG00000037535	RIKEN cDNA 1700021A07 gene				0	0	0	0	0	0	0	0	0	0
1700021F05Rik	0.865594	-0.875083	-0.920091	1.82209	0.545222	0.528476	0.253122	0.509279	0.262423	55.169	29.793	87.954	112.16	46.159	34.41	49.759	34.826	48.556	40.452	26.932	34.618	39.61	59.442	25.92	29.344	90.062	113.939	35.821	84.149	38.443	chr10:43525120-43540994	ENSMUSG00000019797	RIKEN cDNA 1700021F05 gene	0.894195	-1.10948	-1.09703	60.9408	40.105	37.7868	72.4828	72.4828	10.2201	18.9948	21.8622	10.1323	21.8622
1700021F07Rik				1	1	1				0	0	0	0	2.803	0	0	0	0	0	0	0	0	0	0	0	0	0	0	0	0	chr2:173522585-173528501	ENSMUSG00000027518	RIKEN cDNA 1700021F07 gene	inf			0.467167	0	0	0	0.467167	0	0.101172	0	0	0.101172
1700021J08Rik				1	1	1				0.674	0	2.228	0.944	0.525	0.408	0.585	0.626	3.777	0.294	0.972	8.256	0	18.194	1.737	0	1.032	1.095	2.277	4.225	0.301	chr4:117002165-117003012	ENSMUSG00000086890	RIKEN cDNA 1700021J08 gene	-0.395395	1.57636	-0.679325	0.7965	1.2508	5.6374	1.786	5.6374	0.203494	0.154712	0.325873	0.971806	0.971806
1700021K19Rik	0.361858	0.246607	-0.0986129	1.28508	1.18641	0.933931	0.24846	0.689814	0.842808	44.64	60.747	56.482	50.205	63.859	41.13	47.005	42.259	50.968	57.058	49.19	62.38	66.007	56.006	57.797	54.855	28.587	40.465	41.36	65.741	69.109	chr16:32821702-32877766	ENSMUSG00000035629	RIKEN cDNA 1700021K19 gene	0.364852	0.184133	-0.153066	52.8438	49.296	59.409	49.0524	59.409	81.9481	105.529	91.1205	103.525	105.529
1700021L23Rik				1	1	1				0	0	0	0	0	0	0	0	0	0	0	0	0	0	0	0	0	0	0	0	0	chr4:124302836-124311461	ENSMUSG00000086955	RIKEN cDNA 1700021L23 gene				0	0	0	0	0	0	0	0	0	0
1700021N21Rik				1	1	1				0	2.44	0	1.03	1.669	0	2.232	2.787	0	0.187	0.412	0	3.402	0.626	1.473	2.677	1.312	2.902	0	3.647	0.191	chr4:134448765-134450171	ENSMUSG00000087343	RIKEN cDNA 1700021N21 gene	-0.0773026	-0.145557	-0.719504	0.8565	1.1236	1.6356	1.6104	1.6356	0.294628	0.279257	0.485139	0.43858	0.485139
1700021P04Rik				1	1	1				0	0	0	0	0	0	0	0	0	0	0	0	0	0	0	0	0	0	0	0	0	chr19:24064792-24066452	ENSMUSG00000096796	RIKEN cDNA 1700021P04 gene				0	0	0	0	0	0	0	0	0	0
1700022A22Rik				1	1	1				0	0	0	0	0	0	0	0	0	0	0	0	0	0	0	0	0	0	0	0.595	0	chr15:46324558-46373858	---	---		#NAME?	#NAME?	0	0	0	0.119	0.119	0	0	0.0530282	0	0.0530282
1700022E09Rik				1	1	1				0	0	0	0	0	0	0	0	0	0	0	0	0	0	0	0	0	0	0	0	0	chr16:59466869-59469238	---	---				0	0	0	0	0	0	0	0	0	0
1700022F17Rik				1	1	1				0	0	1.551	0	0	0	0	0	0	0.478	0	0	0	0.399	0	0	0	0	0	0	0	chr12:28469869-28474225	---	---	1.67882	inf	inf	0.2585	0.0956	0.0798	0	0.2585	0.0284323	0.0910302	0	0.0253648	0.0910302
1700022H16Rik				1	1	1				0	0	0	0	0	0	0	0	0	0	0	0	0	0	0	0	0	0	0	0	0	chr12:9565235-9570585	---	---				0	0	0	0	0	0	0	0	0	0
1700022I11Rik	1.93126	0.178671	-0.675129	3.81389	1.13184	0.626276	0.493307	0.983661	0.882733	1.248	2.875	21.51	0.021	1.053	0.126	0.948	0	0.408	0	2.748	0	1.867	0.152	1.697	0.974	0.04	1.211	0	7.449	0.371	chr4:42969945-42974326	ENSMUSG00000028451	RIKEN cDNA 1700022I11 gene	2.68319	-1.02712	-1.28378	4.47217	0.8208	0.938	1.8142	4.47217	0.865899	5.56144	2.10826	1.0345	5.56144
1700022N22Rik	-0.385954	1.35904	0.326834	0.765273	2.56514	1.25426	0.905496	0.796464	0.940155	5.465	0.222	0	0	0.638	16.857	8.776	0	3.982	0	2.102	5.952	0.228	10.767	8.451	0	1.464	1.776	0.554	0.734	0	chr17:25985814-25988469	ENSMUSG00000097523	RIKEN cDNA 1700022N22 gene	0.562445	2.27869	1.39382	3.86367	2.972	5.0796	0.9056	5.0796	0.582048	0.859552	0.221502	1.07481	1.07481
1700023C21Rik				1	1	1				0	0	0	0	0	0	0	0	0	0	0	0	0	0	0	0	0	0	0	0	0	chr11:109845877-109848476	ENSMUSG00000087393	RIKEN cDNA 1700023C21 gene				0	0	0	0	0	0	0	0	0	0
1700023E05Rik	2.35703	-1.64931	1.76377	5.12314	0.318794	3.39584	0.241739	0.789109	0.585083	2.505	0	3.754	9.579	10.697	5.329	0.225	0.401	0.387	3.243	0.498	0	0	0	0.148	0	0	1.591	0.058	0.464	0	chr5:77016022-77061529	ENSMUSG00000029248	RIKEN cDNA 1700023E05 gene	2.77256	-4.0407	0.899795	5.31067	0.9508	0.0296	0.4226	5.31067	0.602839	4.11933	0.323099	0.019632	4.11933
1700023F02Rik				1	1	1				0	0	0	0	0	0	0	0	0	0	0	0	0	0	0	0	0	0	0	0	0	chr10:66120604-66254223	---	---				0	0	0	0	0	0	0	0	0	0
1700023F06Rik	-2.302	-2.96774	-1.89098	0.202781	0.127827	0.269623	0.209502	0.203896	0.202665	3.365	0.912	4.542	0	0.749	0.775	4.312	2.679	5.928	9.374	2.311	0	4.686	9.588	1.652	4.804	25.512	16.493	11.044	15.356	9.005	chr11:103198943-103208558	ENSMUSG00000020940	RIKEN cDNA 1700023F06 gene	-1.31972	-2.07399	-1.90509	1.72383	4.9208	4.146	15.482	15.482	1.67835	0.672371	6.28598	1.49293	6.28598
1700023H06Rik	0.473386	-1.8962	1.07666	1.38836	0.26865	2.10914	0.835415	0.686117	0.698546	8.908	0.151	6.662	7.652	11.997	4.938	13.853	1.379	0.832	9.397	3.925	0	0	0.406	2.87	3.941	0.852	6.032	9.906	0	1.655	chr13:80884223-80885524	ENSMUSG00000089827	RIKEN cDNA 1700023H06 gene	0.459558	-1.45945	0.469783	6.718	5.8772	1.4434	3.689	6.718	1.7082	2.34898	1.23345	0.448521	2.34898
1700023L04Rik				1	1	1				0	0	1.828	0	0	0	0	0	0	0	0	0	0	0	0	0.806	0	0	0	0	0	chr6:29985330-29993776	ENSMUSG00000045709	RIKEN cDNA 1700023L04 gene	inf	inf		0.304667	0	0.1612	0	0.304667	0	0.0910302	0	0.0434945	0.0910302
1700024B05Rik				1	1	1				0	0	0	0	0	0	0	0	0	0	0	0	0	0	0	0	0	0	0	0	0	chr14:41943994-42003821	ENSMUSG00000052334	RIKEN cDNA 1700024B05 gene				0	0	0	0	0	0	0	0	0	0
1700024B18Rik	0.813151	0.32112	1.74325	1.75704	1.2493	3.34788	0.662267	0.9575	0.472237	4.122	30.915	118.561	4.034	65.639	11.634	12.324	6.381	21.05	17.595	7.045	46.555	3.826	3.008	6.296	0	0	5.707	8.046	7.794	3.268	chr14:123987634-124015684	---	---	1.86079	1.20791	1.22234	39.1508	12.879	11.937	4.963	39.1508	1.53536	5.57653	0.658038	1.52009	5.57653
1700024G13Rik				1	1	1				0	0	0	0	0	0	0	0	0	0	0	0	0	0	0	0	0	0	0	0	0	chr14:32376501-32388373	ENSMUSG00000072473	RIKEN cDNA 1700024G13 gene				0	0	0	0	0	0	0	0	0	0
1700024P04Rik				1	1	1				0	0	0	0	0	0	0	0	0	0	0	0	0	0	0	0	0	0	0	0	0	chr13:98984084-98984565	ENSMUSG00000045022	RIKEN cDNA 1700024P04 gene				0	0	0	0	0	0	0	0	0	0
1700024P16Rik	5.2967	2.92898	1.05078	39.3066	7.61572	2.07165	0.000109426	0.318674	0.710717	27.306	20.096	60.934	21.493	43.691	47.079	1.394	0.057	1.316	0.755	7.067	9.756	2.168	3.561	2.123	2.47	0.378	0	1.002	1.715	1.378	chr4:104913455-105016863	ENSMUSG00000078612	RIKEN cDNA 1700024P16 gene	4.35149	2.13088	1.12948	36.7665	2.1178	4.0156	0.8946	36.7665	1.88633	38.5075	0.862206	3.77632	38.5075
1700025B11Rik				1	1	1				0	0	0	0	0	0	0	0	0	0	0	0	0	0	0	0	0	0	0	0	0	chr15:77558238-77561892	---	---				0	0	0	0	0	0	0	0	0	0
1700025C18Rik				1	1	1				0	0	0	0	0	0	0	0	0	0	0	0	0	0	0	0	0	0	0	0	0	chr2:165078692-165090750	ENSMUSG00000078935	RIKEN cDNA 1700025C18 gene				0	0	0	0	0	0	0	0	0	0
1700025D23Rik				1	1	1				0	0	0.216	0	0	0	0	0	0	0	0.22	0	0.383	0	0	0	0	0	0	0	1.838	chr11:114091405-114095336	ENSMUSG00000086760	RIKEN cDNA 1700025D23 gene	-0.0818103	-2.27526	-3.10902	0.036	0.044	0.0766	0.3676	0.3676	0.0107046	0.0101145	0.0923589	0.0190791	0.0923589
1700025F22Rik				1	1	1				0	0	0	0	0	0	0	0	0	0	0	0	0	0	0	0	0	0	0	0	0	chr19:11139663-11165320	ENSMUSG00000024728	RIKEN cDNA 1700025F22 gene				0	0	0	0	0	0	0	0	0	0
1700025F24Rik				1	1	1				2.817	0	0	0	1.35	0	0	0	0	0	0	0	0	0	0	0	0	0	0	0	0	chr10:119413443-119426864	---	---	inf			0.6945	0	0	0	0.6945	0	0.192271	0	0	0.192271
1700025G04Rik	0.501056	-0.381944	-0.126345	1.41525	0.767403	0.91615	0.0449505	0.439056	0.748055	72.275	68.681	57.52	42.908	55.882	53.494	51.564	45.816	40.44	54.837	47.346	33.367	35.644	42.031	49.694	35.649	30.917	35.166	70.898	52.167	49.822	chr1:151884523-152090125	ENSMUSG00000032666	RIKEN cDNA 1700025G04 gene	0.527422	-0.376093	-0.152254	58.46	48.0006	39.277	47.794	58.46	130.607	188.25	145.144	111.837	188.25
1700025H01Rik				1	1	1				0.708	0	0	0	0	0	0	0	0	0	0	0	0	0	0	0	0	0	0	0	0	chr16:30195070-30200299	---	---	inf			0.118	0	0	0	0.118	0	0.0192035	0	0	0.0192035
1700025K24Rik				1	1	1				0	0	0	0	0	0	0	0	0	0	0	0	0	0	0	0	0	0	0	0	0	chr17:54352582-54370074	---	---				0	0	0	0	0	0	0	0	0	0
1700025M24Rik				1	1	1				0	0	0	0	2.261	0	0	0	0	0	0	0	0	0	0	0	0	0	0	0	0	chr5:73268589-73284181	---	---	inf			0.376833	0	0	0	0.376833	0	0.0927414	0	0	0.0927414
1700025N21Rik				1	1	1				0	0	0	0	3.08	0	0	0	0	0	1.357	0	0.236	3.297	0	0	0	0.153	0	0	0.504	chr10:83139149-83142038	ENSMUSG00000090200	RIKEN cDNA 1700025N21 gene	1.14098	2.37464	0.938627	0.513333	0.2714	0.7066	0.1314	0.7066	0.053523	0.118034	0.0279245	0.144818	0.144818
1700025N23Rik				1	1	1				0	0	0	0	0	0	0	0	0	0	0	0	0	0	0	0	0	0	0	0	0	chr6:39063877-39067598	---	---				0	0	0	0	0	0	0	0	0	0
1700025O08Rik				1	1	1				0	0	0	0	0	0	0	0	0	0	0	0	0	0	0	0	0	0	0	0	0	chr4:22928166-22938435	ENSMUSG00000028244	RIKEN cDNA 1700025O08 gene				0	0	0	0	0	0	0	0	0	0
1700026D08Rik	-1.58703	0.469124	-0.989579	0.332856	1.38427	0.503625	0.362372	0.859959	0.564783	12.766	3.012	0	0.106	0.824	4.801	3.33	2.949	2.373	3.407	2.543	3.002	7.958	10.715	9.774	12.064	1.266	4.586	7.33	4.858	14.631	chr7:83774100-83794880	ENSMUSG00000011154	RIKEN cDNA 1700026D08 gene	0.433927	0.356548	-1.28325	3.58483	2.9204	8.7026	6.5342	8.7026	2.4349	3.28933	5.92623	7.5877	7.5877
1700026D11Rik				1	1	1				0	0	0	0	0.052	0	0	0	0	0	0	0	0	0.048	0	0.165	0	0	0.358	0.77	0	chr2:132490633-132524057	ENSMUSG00000086379	RIKEN cDNA 1700026D11 gene	inf	-2.42204	#NAME?	0.00866667	0	0.0426	0.2256	0.2256	0	0.00843103	0.200712	0.0374512	0.200712
1700026F02Rik				1	1	1				0.802	0	0	0	0	0	0	0	0	0	0	0	0	0	0	0	0	0	0	0	0	chr8:71006726-71026755	---	---	inf			0.133667	0	0	0	0.133667	0	0.0192035	0	0	0.0192035
1700026J12Rik				1	1	1				0	0	0	0	0	0	0	0	0	0	0	0	0	0	0	0	0	0	0	0	0	chr16:49210640-49255772	ENSMUSG00000073976	RIKEN cDNA 1700026J12 gene				0	0	0	0	0	0	0	0	0	0
1700026J14Rik				1	1	1				0	0	0	0.293	1.14	3.247	0	0	0.274	0.213	2.58	0	0	0	0	0	0.747	16.258	0	0	0.218	chr6:48536581-48537474	ENSMUSG00000097716	RIKEN cDNA 1700026J14 gene	0.536853	#NAME?	-2.79093	0.78	0.6134	0	3.4446	3.4446	0.139389	0.202227	0.964682	0	0.964682
1700026L06Rik	0.882311	-0.604594	-0.533581	1.84333	0.657656	0.690838	0.742393	0.925581	0.890272	4.409	32.945	9.113	0	5.152	11.334	18.659	1.536	0.618	1.444	0.795	0	9.67	21.316	0.474	0.689	0.844	1.344	18.994	1.234	3.196	chr2:28692079-28699683	ENSMUSG00000026809	RIKEN cDNA 1700026L06 gene	1.5093	0.292727	-0.29948	10.4922	4.6104	6.4298	5.1224	10.4922	0.892514	2.54074	1.09842	1.34551	2.54074
1700027A07Rik				1	1	1				0	0	0	0	0	0	0.367	0	0	4.801	0	0	0	1.235	0	0.528	0.648	0	0	0	0	chr15:78911965-78913660	ENSMUSG00000084864	RIKEN cDNA 1700027A07 gene	#NAME?	1.12913	2.58286	0	1.0336	0.3526	0.1296	1.0336	0.13235	0	0.0220905	0.0483178	0.13235
1700027A15Rik				1	1	1				0	0	0	0	0	0	0	0	1.867	0.121	0	0	0	0	0	0	0	3.834	0	0	0	chr1:72984843-73025507	---	---	#NAME?	#NAME?	-1.28005	0	0.3976	0	0.7668	0.7668	0.155412	0	0.377416	0	0.377416
1700027F09Rik				1	1	1				0	0	0	0	0	0	0	0	0	0	0	0	0	0	0	0	0	0	0	0	0	chr5:64454812-64467942	---	---				0	0	0	0	0	0	0	0	0	0
1700027H10Rik	-1.0347	2.18753	-1.77579	0.488117	4.55525	0.292034	0.69868	0.475188	0.501659	0	0	0	0	0	0	1.728	0	0.372	0	0	16.258	2.772	4.599	6.27	1.658	0	0.18	5.604	10.399	0.296	chr3:45416583-45439310	---	---	#NAME?	0.916282	-3.12628	0	0.42	6.3114	3.2958	6.3114	0.0670232	0	0.585232	1.10448	1.10448
1700027I24Rik				1	1	1				0	0.905	0	0	0	3.367	0	0	0	0	1.338	0	0.233	19.296	0	4.868	0	0	0	0	0	chr9:36668855-36693189	ENSMUSG00000098304	RIKEN cDNA 1700027I24 gene	1.6012	inf	inf	0.712	0.2676	4.8794	0	4.8794	0.053523	0.162387	0	1.01573	1.01573
1700028D13Rik	0.449115	1.1143	2.32877	1.3652	2.1649	5.02377	0.883292	0.869235	0.472215	0.287	0	0.813	29.531	0.447	2.777	2.99	1.066	0	0	20.694	0	9.832	0	0	0.359	0	0	0	2.571	0	chr5:112206805-112210004	---	---	0.607279	1.9353	3.17305	5.6425	4.95	2.0382	0.5142	5.6425	0.956574	1.45723	0.106056	0.405619	1.45723
1700028E10Rik	-3.05448	0.254535	3.44158	0.120368	1.19295	10.8647	0.105264	0.971371	0.11108	2.191	0.232	0	0	2.3	0.23	1.075	2.919	5.979	3.16	1.557	0	0.716	0.278	2.128	0	0	0	0.064	1.28	3.228	chr5:151368708-151396164	ENSMUSG00000097321	RIKEN cDNA 1700028E10 gene	-1.67015	-0.570943	1.61433	0.8255	2.938	0.6244	0.9144	2.938	1.70506	0.535766	0.556899	0.374891	1.70506
1700028I16Rik				1	1	1				0	0	0	0	0	0	0	0	0	0	0	0	0	0	0	0	0	0	0	0	0	chr10:82812122-82824242	ENSMUSG00000056821	RIKEN cDNA 1700028I16 gene				0	0	0	0	0	0	0	0	0	0
1700028J19Rik	2.24288	1.55864	0.436042	4.7334	2.94576	1.35289	0.390577	0.788083	0.926673	2.023	2.911	0	16.198	0	5.835	0	0	0	4.891	1.346	0.282	0	1.476	3.743	1.166	1.429	0.084	0	0	0.555	chr7:44229932-44236122	ENSMUSG00000038782	RIKEN cDNA 1700028J19 gene	2.22549	1.44575	1.27346	4.4945	1.2474	1.3334	0.4136	4.4945	0.437529	2.0462	0.180992	0.493028	2.0462
1700028K03Rik	0.0276759	0.0019267	0.821103	1.01937	1.00134	1.76676	0.982034	0.999668	0.467269	7.826	8.013	8.298	15.373	6.753	6.811	8.553	9.308	15.337	11.453	11.15	35.258	4.751	1.315	2.419	15.403	1.939	4.697	5.859	12.858	6.277	chr5:107508943-107551549	ENSMUSG00000089798	RIKEN cDNA 1700028K03 gene	-0.0463206	0.84098	0.677185	8.84567	11.1602	11.8292	6.326	11.8292	10.9269	10.5817	6.83353	12.2407	12.2407
1700028M03Rik				1	1	1				0	0	0	0	0	0	0	0	5.475	0	0	0	26.863	0	0	0	0	0	0	0	0	chr3:83555362-83574122	---	---	#NAME?	inf	inf	0	1.095	5.3726	0	5.3726	0.145935	0	0	0.753623	0.753623
1700028N14Rik				1	1	1				0.259	0	0.98	0	0.202	0	0.45	0	0	12.228	0	0	1.083	0	0	0	0	0	0	0	0	chr11:103264859-103267745	ENSMUSG00000078635	RIKEN cDNA 1700028N14 gene	-3.1799	inf	inf	0.240167	2.5356	0.2166	0	2.5356	0.530069	0.0584907	0	0.0476977	0.530069
1700028P14Rik				1	1	1				0	0	0	0	0	0	0	0.207	0	0	0	0	0	0	0	0	0	0	0	0	0	chr19:23558759-23652812	ENSMUSG00000033053	RIKEN cDNA 1700028P14 gene	#NAME?		inf	0	0.0414	0	0	0.0414	0.0110012	0	0	0	0.0110012
1700028P15Rik				1	1	1				0	0	0.214	0	0	0	0	0	0	0	0	0	0	0	0	0	0	0	0	0	0	chr2:171956878-171962799	ENSMUSG00000086823	RIKEN cDNA 1700028P15 gene	inf			0.0356667	0	0	0	0.0356667	0	0.0101145	0	0	0.0101145
1700029B22Rik				1	1	1				0	0	0	0	0	0	0	0	0	0	0	0	0	0	0	0	0	0	0	0	0	chr7:131146443-131150580	---	---				0	0	0	0	0	0	0	0	0	0
1700029E06Rik				1	1	1				0	0	0	0	0	0	0	0	0	0	0	0	0	0	0	0	0	0	0	0	0	chr5:58453038-58455292	---	---				0	0	0	0	0	0	0	0	0	0
1700029F12Rik				1	1	1				0	0	0	0	0	0	0	0	0	0	0	0	0	0	0	0	0	0	0	0	0	chr13:97021863-97034362	ENSMUSG00000052075	RIKEN cDNA 1700029F12 gene				0	0	0	0	0	0	0	0	0	0
1700029H14Rik				1	1	1				0	0	0	0	0	0	0.237	0	0	13.451	0	0	0	0	0.469	0	0	1.034	2.764	0	0	chr8:13550732-13562461	ENSMUSG00000031452	RIKEN cDNA 1700029H14 gene	#NAME?	-3.11107	1.68289	0	2.7376	0.0938	0.7596	2.7376	1.08924	0	0.339251	0.039264	1.08924
1700029I15Rik	-0.817407	1.00194	0.212045	0.567461	2.0027	1.15833	0.584407	0.656553	0.920893	28.191	3.658	9.067	5.283	23.359	3.265	28.636	18.383	10.085	19.376	17.01	83.288	52.868	35.452	23.704	3.372	11.707	4.386	33.639	9.669	31.832	chr2:92382917-92385708	ENSMUSG00000044916	RIKEN cDNA 1700029I15 gene	-0.428958	1.06373	-0.097737	12.1372	18.698	39.7368	18.2466	39.7368	3.42962	2.54752	3.67002	7.67155	7.67155
1700029J03Rik				1	1	1				0	0	0	0	0	0	0	0	0	0	0	0	0	0	0	0	0	0	0	0	0	chr16:93396814-93458872	---	---				0	0	0	0	0	0	0	0	0	0
1700029J07Rik	-4.00958	-0.304874	-0.926929	0.0620864	0.809513	0.525977	0.00923029	0.917753	0.525734	0.495	0.115	0	0	0.551	0.684	2.701	1.51	3.725	3.457	3.127	11.743	6.085	2.786	2.308	1.855	4.113	5.094	3.631	2.216	13.118	chr8:45953605-45975252	ENSMUSG00000071103	RIKEN cDNA 1700029J07 gene	-3.05932	-0.277801	-1.13055	0.3075	2.904	4.9554	5.6344	5.6344	2.25008	0.26993	4.92636	4.0635	4.92636
1700029M03Rik				1	1	1				0	0	0	0	0	0	0	0	0	0	0	0	0	0	0	0	0	0	0	0	0	chr1:164960920-164962825	---	---				0	0	0	0	0	0	0	0	0	0
1700029M20Rik				1	1	1				0	0	0	0	0	0	0	0	0	0	0	0	0	1.288	0	0	0	0.177	0	0	0	chr4:135626654-135630198	ENSMUSG00000086788	RIKEN cDNA 1700029M20 gene		2.62516	#NAME?	0	0	0.2576	0.0354	0.2576	0	0	0.0370016	0.228283	0.228283
1700029N11Rik				1	1	1				0	0	0	0	0	0	0	0	0	0	0	0	0	0	0	0	0	0	0	0	0	chr13:44439711-44457566	ENSMUSG00000098144	RIKEN cDNA 1700029N11 gene				0	0	0	0	0	0	0	0	0	0
1700029P11Rik				1	1	1				0.189	0	0	0	0	0	0	0	0	0	0	0	0	0	0	0	0	0	0	0	0	chr15:81980539-81981563	ENSMUSG00000061633	RIKEN cDNA 1700029P11 gene	inf			0.0315	0	0	0	0.0315	0	0.00960173	0	0	0.00960173
1700030A11Rik				1	1	1				0	0	0	0	0	0	0	0	0	0	0	19.405	0	0	0	0	1.169	0	0	0	50.401	chr17:28905264-28906771	ENSMUSG00000085333	RIKEN cDNA 1700030A11 gene		-1.39146	#NAME?	0	0	3.881	10.314	10.314	0	0	2.7352	1.0426	2.7352
1700030C12Rik				1	1	1				0	0	0	0	0	0.819	0	0	0	0	1.737	0	2.264	0.824	0	0	1.383	0.979	0	0	0.806	chr11:23497782-23499192	ENSMUSG00000086459	RIKEN cDNA 1700030C12 gene	-1.20238	-0.266972	-1.13913	0.1365	0.3474	0.6176	0.6336	0.6336	0.0856368	0.037214	0.188613	0.156749	0.188613
1700030C14Rik	0.729084	-1.45554	-2.4115	1.65759	0.364618	0.18796	0.836679	0.777461	0.42854	0	53.351	0	9.234	2.196	6.2	1.78	18.803	0	1.342	1.478	0	10.277	2.992	7.486	12.165	20.007	47.061	7.446	0	23.086	chr2:152652882-152654330	ENSMUSG00000087148	RIKEN cDNA 1700030C14 gene	1.61196	-1.76118	-2.23608	11.8302	4.6806	6.584	19.52	19.52	1.06334	3.25027	5.00955	1.47785	5.00955
1700030F04Rik				1	1	1				0	0	0	0	0	0	0	0	0	0	0	0	0	0	0	0	0	0	0	0	0	chr6:117646692-117751769	---	---				0	0	0	0	0	0	0	0	0	0
1700030J22Rik	-0.136707	0.00337307	0.76399	0.909593	1.00234	1.69818	0.918766	0.999668	0.589783	21.65	5.462	9.549	9.894	9.041	19.72	23.038	19.441	4.824	12.297	20.123	54.743	0.654	5.758	29.132	15.071	12.428	3.25	9.65	5.022	14.715	chr8:116969598-116978943	ENSMUSG00000031847	RIKEN cDNA 1700030J22 gene	-0.142726	1.11564	0.644711	12.5527	15.9446	21.0716	9.013	21.0716	13.5388	12.2635	8.65971	18.7648	18.7648
1700030K09Rik	-1.12628	-0.408894	0.940294	0.458094	0.7532	1.91892	0.188456	0.871584	0.3354	10.133	2.019	4.375	3.331	11.238	2.841	11.301	10.845	10.908	15.878	11.935	10.658	4.653	2.938	9.455	1.509	4.52	4.071	10.248	1.683	14.665	chr8:72443879-72461001	ENSMUSG00000052794	RIKEN cDNA 1700030K09 gene	-0.895142	-0.344151	0.646776	5.65617	12.1734	5.8426	7.0374	12.1734	10.0002	5.37705	6.38719	5.03165	10.0002
1700030L20Rik				1	1	1				0	0	0	0	0	0	0	0	0	0	0	0	0	0	0	0	0	0	0	0	0	chr3:136435269-136449349	---	---				0	0	0	0	0	0	0	0	0	0
1700030M09Rik				1	1	1				0	0	0	0	0	0	0	0	0	0	0.386	0	0	0	0	0	0	0	0	0	0	chr8:121544387-121547652	ENSMUSG00000097424	RIKEN cDNA 1700030M09 gene	#NAME?		inf	0	0.0772	0	0	0.0772	0.0214092	0	0	0	0.0214092
1700030N03Rik				1	1	1				0	0	0	0	0	0	0	0	0	0	0	0	0	0	0	0	0	0	0	0	0	chr19:3065710-3197714	---	---				0	0	0	0	0	0	0	0	0	0
1700030O20Rik				1	1	1				0	0	0	0	0	0	0	0	0	0	0	0	0	0	0	0	0	0	0	0	0	chr10:116723066-116729177	---	---				0	0	0	0	0	0	0	0	0	0
1700031A10Rik				1	1	1				0	0	0	0	0	0	8.972	0	0	0	0.284	0	1.974	0	0	0	0	0	0	0	0	chr17:36923791-36933432	ENSMUSG00000092239	RIKEN cDNA 1700031A10 gene	#NAME?	inf	inf	0	1.8512	0.3948	0	1.8512	0.330733	0	0	0.0763163	0.330733
1700031F05Rik				1	1	1				0	0	0	0	0	0	0	0	0	0	0	0	0	0	0	0	0	0	0	0	0	chrX:102859185-102866353	ENSMUSG00000032894	RIKEN cDNA 1700031F05 gene				0	0	0	0	0	0	0	0	0	0
1700031F10Rik				1	1	1				0	0	0	0	0	0	0	0	0	0	0	0	0	0	0	0	0	0	0	0	0	chr6:88222601-88225678	ENSMUSG00000047046	RIKEN cDNA 1700031F10 gene				0	0	0	0	0	0	0	0	0	0
1700031L13Rik				1	1	1				0	0	0	0	0	0	0	0	0	0	0	0	0	0	0	0	0	0	0	0	0	chr5:82122407-82124710	---	---				0	0	0	0	0	0	0	0	0	0
1700031M16Rik				1	1	1				0	0	0	0	0	0	0	0	0	0	0	0	0	0	0	0	0	0	0	0	0	chr15:98398418-98416268	---	---				0	0	0	0	0	0	0	0	0	0
1700031P21Rik				1	1	1				0	0	0.393	0	0	0	1.804	0	0	0	22.382	0	1.042	4.247	4.286	0	0	0	0	0	0	chr12:52601594-52602318	---	---	-5.9952	inf	inf	0.0655	4.8372	1.915	0	4.8372	0.645176	0.0101145	0	0.264779	0.645176
1700034B16Rik				1	1	1				0	0	0	0	0	0	0	0	0	0	0	0	0	0	0	0	0	0	0	0	0	chr18:75781031-75782303	ENSMUSG00000097302	RIKEN cDNA 1700034B16 gene				0	0	0	0	0	0	0	0	0	0
1700034E13Rik				1	1	1				0	0	0	0	0	0	0	0	0	0	0	0	0	0	0	0	0	0	0	0	0	chr18:52646208-52663733	ENSMUSG00000024532	RIKEN cDNA 1700034E13 gene				0	0	0	0	0	0	0	0	0	0
1700034G24Rik				1	1	1				0	0	0	0	0	0	0	0	0	0	0	0	0	0	0	0	0	0	0	0.482	0.799	chr5:112582935-112589996	ENSMUSG00000097962	RIKEN cDNA 1700034G24 gene		#NAME?	#NAME?	0	0	0	0.2562	0.2562	0	0	0.0831274	0	0.0831274
1700034H15Rik	-2.71675	0.753588	4.12155	0.152117	1.68598	17.4064	0.12519	0.905356	0.0454022	0.647	0.316	0.061	0.026	0	1.056	1.095	0.961	0.616	1.327	1.057	0.059	0	1.581	0.167	0	0	0.788	0	0	0.173	chr1:191886129-191907527	ENSMUSG00000055833	RIKEN cDNA 1700034H15 gene	-1.35916	0.712649	2.128	0.351	1.0112	0.3614	0.1922	1.0112	1.72478	0.672337	0.394587	0.646653	1.72478
1700034I23Rik	0.651667	1.69493	1.18792	1.57098	3.2376	2.27824	0.774756	0.686505	0.686141	2.97	3.556	0.468	3.997	5.463	3.593	2.578	10.805	3.607	0.144	3.332	30.778	7.997	2.047	5.671	0	5.052	0.134	4.181	0.517	0.221	chr3:40900195-40902543	ENSMUSG00000074619	RIKEN cDNA 1700034I23 gene	-0.069619	2.03387	0.819285	3.34117	4.0932	9.2986	2.021	9.2986	2.82318	2.69018	1.59996	6.55186	6.55186
1700034J05Rik	-0.0523216	-0.0141429	1.16434	0.964383	0.990245	2.24131	0.989368	0.999352	0.761643	3.286	0	0.791	0	3.212	0.546	1.23	0	0.722	0.056	3.592	0	0.861	0.517	0.111	0	0	0	5.181	0	1.092	chr6:146950328-146954422	ENSMUSG00000040163	RIKEN cDNA 1700034J05 gene	0.388424	-2.09043	-0.245227	1.30583	1.12	0.2978	1.2546	1.30583	0.953117	1.2476	1.12971	0.265269	1.2476
1700034K08Rik				1	1	1				0	0	0	0	0	0	0	0	0	0	0	0	0	0	0	0	0	0	0	0	0	chr9:92979913-93005733	---	---				0	0	0	0	0	0	0	0	0	0
1700034O15Rik				1	1	1				0	0	0	0	0	0	0	0	0	0	0	0	0	0	0	0	0	0	0	0	0	chr6:41684430-41685717	ENSMUSG00000029867	RIKEN cDNA 1700034O15 gene				0	0	0	0	0	0	0	0	0	0
1700034P13Rik				1	1	1				0.508	0	0	0.051	0	0.154	0	0.236	0	0.166	0.122	12.045	0.584	0.046	0.109	0.159	0.049	0.034	0	0.114	0	chr1:9747647-9791922	ENSMUSG00000097893	RIKEN cDNA 1700034P13 gene	0.25189	5.91059	1.24273	0.118833	0.1048	2.5886	0.0394	2.5886	0.0938465	0.111749	0.0396568	2.38552	2.38552
1700036A12Rik				1	1	1				0	0	0	0	0	0	0	0	0	0	0	0	0	1.469	0	0	0	0	0	0	0	chr9:60743119-60770276	ENSMUSG00000095956	RIKEN cDNA 1700036A12 gene		inf		0	0	0.2938	0	0.2938	0	0	0	0.160643	0.160643
1700036G14Rik				1	1	1				0	0	0	0	0	0	0	0	0	0	0	0	0	0	0	0	0	0	0	0	0.638	chr3:85317518-85332030	---	---		#NAME?	#NAME?	0	0	0	0.1276	0.1276	0	0	0.0205242	0	0.0205242
1700036O09Rik				1	1	1				0	0	0	0	0	0	0	0	0	0	0	0	0	0	0	0	0	0	0	0	0	chrX:67458195-67459203	ENSMUSG00000086185	RIKEN cDNA 1700036O09 gene				0	0	0	0	0	0	0	0	0	0
1700037C06Rik				1	1	1				0	0	0	0	0	0	0	0	0	0	0	0	0	0	0	0	0	0	0	0	0	chr4:137116708-137117582	ENSMUSG00000085542	RIKEN cDNA 1700037C06 gene				0	0	0	0	0	0	0	0	0	0
1700037C18Rik	-0.607991	0.099229	-0.123047	0.65611	1.0712	0.918247	0.728028	0.982705	0.961354	1.462	0.119	2.417	2.488	5.125	8.578	2.856	11.747	2.868	2.745	2.39	4.645	16.064	4.268	7.035	0.274	1.399	3.96	6.323	1.506	7.303	chr16:3904302-3908689	ENSMUSG00000005983	RIKEN cDNA 1700037C18 gene	-0.247782	0.570976	0.0403833	3.36483	4.5212	6.4572	4.0982	6.4572	3.51181	2.95761	3.41487	5.07289	5.07289
1700037F24Rik				1	1	1				0.199	3.4	0	0	0	0	2.593	0	0.67	0.174	0	0	0	0	0	0	0	0	0.135	0	0	chr1:132201068-132203803	ENSMUSG00000097540	RIKEN cDNA 1700037F24 gene	0.203717	#NAME?	4.54303	0.599833	0.6874	0	0.027	0.6874	0.183116	0.210888	0.00785488	0	0.210888
1700037H04Rik	0.335783	0.522181	0.777616	1.26206	1.43612	1.7143	0.494041	0.596834	0.160922	318.76	274.126	182.476	179.501	172.192	210.04	110.574	275.322	160.685	253.528	291.233	129.827	147.169	191.19	270.169	129.412	200.207	167.232	101.951	45.528	71.441	chr2:131146324-131160081	ENSMUSG00000027327	RIKEN cDNA 1700037H04 gene	0.256685	0.374261	0.656001	222.849	218.268	173.553	117.272	222.849	82.3143	98.3434	52.2396	67.7117	98.3434
1700039E15Rik				1	1	1				0	0	0	0	0	0	0	0	0	0	0	0	0.171	0	0	0	0	0	0	0	0	chr7:45277512-45288994	ENSMUSG00000070568	RIKEN cDNA 1700039E15 gene		inf		0	0	0.0342	0	0.0342	0	0	0	0.0286186	0.0286186
1700039E22Rik				1	1	1				0	0	0	0	0	0	0	0	0	0	0	0	0	0	0	0	0	0	0	0	0	chr19:44828492-44835938	ENSMUSG00000092369	RIKEN cDNA 1700039E22 gene				0	0	0	0	0	0	0	0	0	0
1700039M10Rik				1	1	1				0	0	0	0	0.578	0	0	0	0.416	0.648	0.357	14.484	0	0	0	0.464	0.284	0	0	0	0	chr14:57571623-57572368	ENSMUSG00000097933	RIKEN cDNA 1700039M10 gene	-1.31044	5.41718	1.92079	0.0963333	0.2842	2.9896	0.0568	2.9896	0.0418207	0.0168621	0.0110452	0.471964	0.471964
1700040D17Rik				1	1	1				1.813	0.328	4.757	0	0.627	1.949	2.972	2.057	5.644	2.286	0.774	0	0	0.735	0.346	0	0	0	0	0	1.257	chr3:94409394-94412883	ENSMUSG00000097515	RIKEN cDNA 1700040D17 gene	-0.603241	-0.214588	3.37741	1.579	2.7466	0.2162	0.2514	2.7466	0.746512	0.491409	0.0718347	0.0619066	0.746512
1700040F17Rik				1	1	1				0	0	0	0	0	0	0	0	0	0	0	0	0	0	0	0	0	0	0	0	0	chr15:55436114-55439020	---	---				0	0	0	0	0	0	0	0	0	0
1700040L02Rik	-0.406905	-0.000175685	-0.373365	0.75424	0.999878	0.77198	0.856197	0.999992	0.892796	25.177	28.964	6.962	0.184	6.576	20.427	15.857	3.564	2.065	15.548	15.348	27.726	6.541	18.483	7.65	2.685	4.7	1.247	51.866	33.41	8.079	chr10:68430952-68541896	ENSMUSG00000019945	RIKEN cDNA 1700040L02 gene	0.719286	-0.683599	-1.04192	14.715	10.4764	12.617	19.8604	19.8604	3.72172	6.12732	7.66289	4.77099	7.66289
1700041C23Rik				1	1	1				0	0	0	0	0	0	0	0	0	0	0	0	0	0	0	0	0	0	0	0	0	chr9:57175274-57186108	---	---				0	0	0	0	0	0	0	0	0	0
1700041G16Rik				1	1	1				0.956	0	0	0.17	0	0	9.865	0	0	0.185	2.961	0	1.154	0.388	0	0	0	0	0	0	0	chr8:22805765-22809537	ENSMUSG00000054822	RIKEN cDNA 1700041G16 gene	-3.6159	inf	inf	0.187667	2.6022	0.3084	0	2.6022	1.30776	0.106668	0	0.166289	1.30776
1700041M05Rik				1	1	1				0	0	0	0	0	0	0	0	0	0	0	0	0	0	0	0	0	0	0	0	0	chr4:125228596-125242052	ENSMUSG00000087010	RIKEN cDNA 1700041M05 gene				0	0	0	0	0	0	0	0	0	0
1700041M19Rik				1	1	1				0	0	0	0	0	0	0	0	0	0	0	0	0	0	0	0	0	0	0	0	0	chr16:77004227-77010875	---	---				0	0	0	0	0	0	0	0	0	0
1700042B14Rik				1	1	1				0	0	0	0	0	0	0	0	0	0	0	0	0	0	0	0	0	0	0	0	0	chrX:155124916-155128412	ENSMUSG00000057402	RIKEN cDNA 1700042B14 gene				0	0	0	0	0	0	0	0	0	0
1700042G07Rik				1	1	1				0	0	0	0	0	0	0	0	0	0	0	0	0	0	0	0	0	0	0	0	0	chr4:116173371-116174290	ENSMUSG00000078593	RIKEN cDNA 1700042G07 gene				0	0	0	0	0	0	0	0	0	0
1700042G15Rik				1	1	1				0	0	0	0	0	0	0	0	0	0	0	0	0	0	0	0	0	0	0	0	0	chr4:57361191-57364292	ENSMUSG00000087044	RIKEN cDNA 1700042G15 gene				0	0	0	0	0	0	0	0	0	0
1700042O10Rik				1	1	1				0.18	0	0	0	0	0	0	0	0	0	0.866	0	0	0.395	0.31	0	0	0	4.871	0	0	chr11:11868122-11885321	ENSMUSG00000086391	RIKEN cDNA 1700042O10 gene	-2.47879	-2.80377	-2.55343	0.03	0.1732	0.141	0.9742	0.9742	0.053523	0.00960173	0.314195	0.0449967	0.314195
1700044C05Rik				1	1	1				0	0	0	0	0	0	0	0	0	0	0	0	0	0	0	0	0	0	0	0	0	chr14:118365877-118398170	---	---				0	0	0	0	0	0	0	0	0	0
1700044K03Rik				1	1	1				0	0	0	0	0	0	0	0	0	0	0	0	0	0	0	0	0	0	0	0	0	chr18:49523288-49524440	---	---				0	0	0	0	0	0	0	0	0	0
1700045H11Rik				1	1	1				0	0	0	0	0	0	0	0	0	0	0	0	0	0	0	0	0	2.124	0	0	0	chr4:150828224-150854949	ENSMUSG00000078492	RIKEN cDNA 1700045H11 gene		#NAME?	#NAME?	0	0	0	0.4248	0.4248	0	0	0.0888038	0	0.0888038
1700046C09Rik				1	1	1				0	0	0	0	0	0	0	0	0	0	0	0	0	0	0	0	0	0	0	0	0	chr11:14560354-14599225	ENSMUSG00000085561	RIKEN cDNA 1700046C09 gene				0	0	0	0	0	0	0	0	0	0
1700047A11Rik	-1.04827	0.11123	1.54439	0.483548	1.08015	2.9168	0.622965	0.985967	0.53234	13.657	0	1.531	0.278	2.163	13.719	5.224	0.43	15.827	4.446	3.783	6.512	2.707	1.858	0.398	0	3.543	0.627	0.313	1.244	1.652	chr8:26082608-26102694	ENSMUSG00000085437	RIKEN cDNA 1700047A11 gene	-0.0320259	0.457902	1.731	5.22467	5.942	2.295	1.4758	5.942	1.39206	1.36149	0.419347	0.575991	1.39206
1700047F07Rik				1	1	1				0	0	0	0	0	0	0	0	0	0	0	0	0	0	0	0	0	0	0	0	0	chr4:107707033-107716957	ENSMUSG00000085549	RIKEN cDNA 1700047F07 gene				0	0	0	0	0	0	0	0	0	0
1700047G03Rik				1	1	1				0	0	0	0	0	0	0	0	0	0	0	0	0	0	0	0	0	0.635	0	0	0.348	chr15:11964336-11970083	---	---		#NAME?	#NAME?	0	0	0	0.1966	0.1966	0	0	0.0649261	0	0.0649261
1700047I17Rik2				1	1	1				0	0	0	0	0	0	0	0	0	0	0	0	0	0	0	0	0	0	0	0	0	chr12:55199532-55214076	ENSMUSG00000094103	RIKEN cDNA 1700047I17 gene 2				0	0	0	0	0	0	0	0	0	0
1700047K16Rik	-0.404655	-1.36611	1.412	0.755417	0.387935	2.66107	0.869484	0.802025	0.60354	5.467	1.245	14.254	2.101	1.192	28.831	21.448	0	22.06	12.409	17.237	1.191	0.548	0.638	1.503	0.546	12.887	2.369	0	8.813	3.121	chr11:58322987-58324439	ENSMUSG00000087347	RIKEN cDNA 1700047K16 gene	-0.513102	-2.81032	1.14297	8.84833	14.6308	0.8852	5.438	14.6308	3.62156	2.53768	1.63994	0.233795	3.62156
1700047L14Rik				1	1	1				0	0	0	0	0	0	0	0	0	0	0	0	0	0	0	0	0	0	0	0	0	chr5:108763841-108768914	---	---				0	0	0	0	0	0	0	0	0	0
1700047M11Rik	-0.583286	0.96683	0.821915	0.667442	1.95454	1.76775	0.8599	0.884155	0.840294	4.162	0.181	0	0	0.116	0	0	0	1.499	0.26	0.786	3.17	1.49	0	0	0	0	0	0	0.2	4.043	chr1:182287989-182303325	---	---	0.639066	0.1482	-0.812452	0.743167	0.509	0.932	0.8486	0.932	0.374563	0.583314	0.657805	0.72897	0.72897
1700048M11Rik				1	1	1				0.399	0	0.377	0	2.178	1.933	1.04	0.371	5.373	0	0.384	0.363	0	0	0.686	2.495	0	1.082	1.35	2.147	0	chr16:92308715-92312468	---	---	-0.603898	-0.445197	0.479509	0.8145	1.4336	0.7088	0.9158	1.4336	0.195072	0.128352	0.13991	0.102762	0.195072
1700048O20Rik	-1.68961	0.652417	1.07054	0.310011	1.5718	2.10022	0.0615107	0.725424	0.258236	10.855	2.495	32.772	6.519	7.076	3.425	30.93	38.792	21.162	34.612	19.396	16.277	19.419	31.081	18.043	15.329	12.914	16.874	2.232	34.66	18.943	chr9:121938134-121947014	ENSMUSG00000043773	RIKEN cDNA 1700048O20 gene	-1.24327	0.1108	0.584767	10.5237	28.9784	20.0298	17.1246	28.9784	13.6165	5.75182	9.07892	9.80366	13.6165
1700049E15Rik				1	1	1				0.421	0	0	3.453	0	0	0	0	1.415	0	1.416	0	0	0	0	0	0	0	0.995	0.188	0.188	chr6:147690240-147702374	ENSMUSG00000085077	RIKEN cDNA 1700049E15 gene	0.616708	#NAME?	0.963362	0.645667	0.5662	0	0.2742	0.645667	0.1479	0.226785	0.0758519	0	0.226785
1700049E17Rik1				1	1	1				0	0	0	0	0	0	0	0	0	0	0	0	0	0	0	0	0	0	0	0	0	chr14:41924948-41933041	ENSMUSG00000079271	RIKEN cDNA 1700049E17 gene, gene 1				0	0	0	0	0	0	0	0	0	0
1700049E17Rik2				1	1	1				0	0	0	0	0	0	0	0	0	0	0	0	0	0	0	0	0	0	0	0	0	chr14:41570695-41576319	ENSMUSG00000072613	tandem duplication of RIKEN cDNA 1700049E17 gene, gene 2				0	0	0	0	0	0	0	0	0	0
1700049E22Rik				1	1	1				0	0	0	0	0	0	0	0	0	0	0	0	0	0	0	0	0	0	0	0	0	chr6:100527399-100533426	---	---				0	0	0	0	0	0	0	0	0	0
1700049G17Rik	-0.479299	0.724064	0.206798	0.717326	1.65183	1.15412	0.55321	0.523612	0.846461	6.949	1.161	3.371	10.647	5.12	8.36	14.248	6.907	6.737	9.215	7.691	8.931	9.132	14.8	17.103	14.264	4.226	6.206	9.568	6.459	7.437	chr7:27907391-27929430	ENSMUSG00000070709	RIKEN cDNA 1700049G17 gene	-0.322832	0.823159	0.227608	5.93467	8.9596	12.846	6.7792	12.846	13.0631	10.4439	11.1565	19.7389	19.7389
1700049J03Rik				1	1	1				0	0	0	0	0	0	0	0	0	0	2.212	0	0	0	7.907	0	0	2.244	0	0	0	chr17:26554253-26561499	ENSMUSG00000011052	RIKEN cDNA 1700049J03 gene	#NAME?	1.55955	-0.315425	0	0.4424	1.5814	0.4488	1.5814	0.053523	0	0.0666029	0.19632	0.19632
1700051A21Rik				1	1	1				0	0	0	0	0	0	0	0	0	0	0	0	0	0	0	0	0	0	0	0	0	chr11:72266420-72268575	ENSMUSG00000086951	RIKEN cDNA 1700051A21 gene				0	0	0	0	0	0	0	0	0	0
1700052I22Rik				1	1	1				0	0	0	0	0	0	0	0	0	0	0	0	0	0	0	0	0	0	0	0	0	chr12:80923431-80924449	---	---				0	0	0	0	0	0	0	0	0	0
1700052K11Rik	0.833589	-0.892521	-0.839335	1.78211	0.538672	0.558901	0.529658	0.714734	0.58305	9.144	17.803	2.517	4.874	4.599	2.212	8.935	1.456	3.163	2.235	6.027	6.639	1.135	6.71	3.86	1.828	12.397	12.142	1.094	5.288	8.482	chr11:105177725-105181433	---	---	0.952291	-1.14656	-1.12692	6.85817	4.3632	4.0344	7.8806	7.8806	4.53699	8.77882	9.9084	4.47564	9.9084
1700052N19Rik	-0.662708	0.240527	-0.711911	0.631691	1.18142	0.610511	0.599084	0.916452	0.565022	6.509	2.336	1.855	0.815	3.993	6.158	5.019	5.201	6.522	3.683	4.16	15.048	8.081	10.56	5.686	5.178	10.02	16.329	7.789	0.847	9.762	chr10:4432466-4455141	ENSMUSG00000061759	RIKEN cDNA 1700052N19 gene	-0.261061	-0.169789	-1.09637	3.611	4.917	8.9106	8.9494	8.9494	7.46706	6.23107	15.9658	14.1931	15.9658
1700054A03Rik				1	1	1				0	0	0	0	0	0	0	0	3.62	0.867	0	0	0	0	0	0	0	0	0	0	0	chr19:53076251-53084392	---	---	#NAME?		inf	0	0.8974	0	0	0.8974	0.196006	0	0	0	0.196006
1700054K02Rik				1	1	1				0	0	0	0	0	0	0	0	0	0	0	0	0	0	0	0	0	0	0	0	0	chr1:92572373-92572749	ENSMUSG00000097001	RIKEN cDNA 1700054K02 gene				0	0	0	0	0	0	0	0	0	0
1700054K19Rik				1	1	1				0	0	0	0	0	0	0	0	0	0	0	0	0	0	0	0	0	0	2.317	0	0	chr6:112210707-112212519	---	---		#NAME?	#NAME?	0	0	0	0.4634	0.4634	0	0	0.062839	0	0.062839
1700054M17Rik				1	1	1				0	0	0	0	0	5.266	0	0.809	2.44	2.281	1.256	0	2.182	2.541	0	0	0	0	3.236	0	1.165	chr2:118304913-118308166	ENSMUSG00000085889	RIKEN cDNA 1700054M17 gene	-0.469737	0.0916536	0.551773	0.877667	1.3572	0.9446	0.8802	1.3572	0.171787	0.124047	0.11719	0.124877	0.171787
1700055C04Rik				1	1	1				0	0	0	0	0	0	0	0	0	0	0	0	0	0	0	0	0	0	0	0	0	chr9:64038464-64041465	ENSMUSG00000093616	RIKEN cDNA 1700055C04 gene				0	0	0	0	0	0	0	0	0	0
1700055D18Rik	-0.114007	1.28584	0.492265	0.924018	2.43824	1.40665	0.967173	0.743138	0.880455	1.302	3.176	12.793	0.292	1.988	0	0.181	0.629	0.992	16.551	1.452	2.694	1.088	2.052	1.163	5.92	0.757	0.113	7.847	2.006	0.186	chr4:45011686-45015406	ENSMUSG00000070997	RIKEN cDNA 1700055D18 gene	-0.0259311	0.208972	0.736815	3.2585	3.961	2.5834	2.1818	3.961	4.14655	4.07269	2.48819	2.87601	4.14655
1700055N04Rik				1	1	1				0	0	0	0.081	0	0	0	0.094	0	0	0	0	0	0.517	1.131	0	0	0.082	0	0	0	chr19:3958644-3972103	ENSMUSG00000037263	RIKEN cDNA 1700055N04 gene	-0.11961	4.07274	-0.0129549	0.0135	0.0188	0.3296	0.0164	0.3296	0.0220025	0.0202519	0.022201	0.373585	0.373585
1700056E22Rik	-0.798738	-0.968191	-0.0105795	0.574852	0.511146	0.992694	0.779214	0.867239	0.997515	0.401	0	1.136	0.321	0.78	0.485	12	2.605	0	0.525	0.193	1.636	0	1.17	0	0.501	0	3.582	0.406	31.221	0	chr1:184033031-184033998	ENSMUSG00000044854	RIKEN cDNA 1700056E22 gene	-2.30199	-3.45734	-1.35857	0.5205	3.0646	0.6614	7.0418	7.0418	0.824067	0.167107	2.11316	0.192384	2.11316
1700056N10Rik	0.163456	-1.53957	0.240754	1.11997	0.343988	1.18161	0.952333	0.73371	0.945833	0.186	0	7.371	3.123	11.429	7.415	3.225	5.693	0.625	0.649	3.214	0	0.466	3.931	0.638	0.232	0.711	0.704	0.502	11.312	2.32	chr16:17047519-17049111	ENSMUSG00000084792	RIKEN cDNA 1700056N10 gene	1.08316	-1.61486	-0.303443	4.92067	2.6812	1.0534	3.1098	4.92067	0.812991	1.72246	1.0033	0.327573	1.72246
1700057G04Rik				1	1	1				0	0	0	0	0	0	0	0	0	0	0	0	0	0	0	0	0	0	0	0	0	chr9:92309376-92357876	ENSMUSG00000074139	RIKEN cDNA 1700057G04 gene				0	0	0	0	0	0	0	0	0	0
1700057H15Rik				1	1	1				0	0	0	0	0	0	0	0	0	0	0	0	21.152	0	0	0	16.008	0	0.558	0	0	chr4:124449901-124485959	ENSMUSG00000084757	RIKEN cDNA 1700057H15 gene		0.0242591	#NAME?	0	0	4.2304	3.3132	4.2304	0	0	0.863003	0.877637	0.877637
1700057H21Rik				1	1	1				0	0	0	0	0	0.463	0.332	1.422	0	0	0.736	0	0	0	0	0	0	0	0	0	0	chr2:51421049-51437900	ENSMUSG00000086007	RIKEN cDNA 1700057H21 gene	-2.58748		inf	0.0771667	0.498	0	0	0.498	0.0745578	0.0124047	0	0	0.0745578
1700058P15Rik				1	1	1				0	0	0.886	0	0	0.567	0	0	0	1.638	0	0	0	0	0	0	0	0	2.536	5.882	0	chr7:19258491-19259739	ENSMUSG00000089636	RIKEN cDNA 1700058P15 gene	-0.216209	#NAME?	-2.47877	0.242167	0.3276	0	1.6836	1.6836	0.0379097	0.0326336	0.211318	0	0.211318
1700060C16Rik				1	1	1				0	0	0	0	0	0	0	0	0	0	0	0	0	0	0	0	0	0	0	0	0	chr6:143593352-143651288	ENSMUSG00000086887	RIKEN cDNA 1700060C16 gene				0	0	0	0	0	0	0	0	0	0
1700060C20Rik				1	1	1				0	0	0	0	0	0	0	0	0	0.559	0	0	0	0	0	0	0.49	0	0	0	0	chr2:158192007-158195749	ENSMUSG00000078957	RIKEN cDNA 1700060C20 gene	#NAME?	#NAME?	-0.220857	0	0.1118	0	0.098	0.1118	0.0189549	0	0.0220905	0	0.0220905
1700060J05Rik	-2.06906	2.09286	1.28074	0.238315	4.26592	2.42963	0.320873	0.539591	0.627763	1.279	0	0	0.366	2.42	0	0.476	0.849	2.868	9.255	0.703	0.332	8.857	1.467	9.421	3.425	0	0.792	0.247	1.637	2.119	chr4:53562982-53564697	ENSMUSG00000084970	RIKEN cDNA 1700060J05 gene	-1.8414	2.22918	1.42681	0.6775	2.8302	4.7004	0.959	4.7004	0.845204	0.235855	0.314376	1.47401	1.47401
1700060O08Rik				1	1	1				0	0	0	0	0	0	0	0	0	0	0	0	0	0	0	0	0	0	0	0	0	chr12:54062047-54079392	---	---				0	0	0	0	0	0	0	0	0	0
1700061E17Rik				1	1	1				0	0	0	0	0	0	0	0	0	0	0	0	0	0	0	0	0	0	0	0	0	chr9:110986200-110987804	---	---				0	0	0	0	0	0	0	0	0	0
1700061E18Rik				1	1	1				0	0	1.868	0.791	0	0	0	0	0	0	0	0	0	0	0.566	0	0	0	0	0	0	chr13:41800782-41801795	ENSMUSG00000085759	RIKEN cDNA 1700061E18 gene	inf	inf		0.443167	0	0.1132	0	0.443167	0	0.0910647	0	0.019632	0.0910647
1700061F12Rik				1	1	1				0	0	0	0	0	0	0	0	0	0	0	0	0	0	0	0	0	0	0	0	0	chr2:9189514-9197477	ENSMUSG00000085580	RIKEN cDNA 1700061F12 gene				0	0	0	0	0	0	0	0	0	0
1700061G19Rik	-2.11196	0.603056	1.69996	0.231333	1.51893	3.24892	0.140429	0.879576	0.301678	0.724	0	7.931	1.275	1.86	1.488	8.418	4.302	4.219	1.959	8.905	2.365	5.925	1.109	3.979	0.723	0.942	1.882	0.342	2.204	2.905	chr17:56875476-56888904	ENSMUSG00000024209	RIKEN cDNA 1700061G19 gene	-1.09284	0.657011	1.57294	2.213	5.5606	2.8202	1.655	5.5606	4.2257	1.98117	1.42035	2.23963	4.2257
1700061H18Rik				1	1	1				0	0	0	0	0	0	0	0	0	0	0	0	0	0	0	0	0	0	0	0	0	chr18:69943319-69969609	ENSMUSG00000084948	RIKEN cDNA 1700061H18 gene				0	0	0	0	0	0	0	0	0	0
1700061I17Rik	3.23747	0.044078	0.960609	9.43137	1.03102	1.94613	0.112127	0.99679	0.786738	0.985	0	0.093	2.09	2.071	8.697	0	0	0.883	0.086	0	0	0	0	0	0	0	0.053	0	0	0	chr3:117060516-117077765	ENSMUSG00000028009	RIKEN cDNA 1700061I17 gene	3.81976	#NAME?	3.85074	2.32267	0.1938	0	0.0106	2.32267	0.106767	1.50765	0.00740032	0	1.50765
1700061J23Rik				1	1	1				0	0	0	0	0	0	0	0	0	0	0	0	0	0	0	0	0	0	0	0	0	chr11:23152139-23166375	ENSMUSG00000086366	RIKEN cDNA 1700061J23 gene				0	0	0	0	0	0	0	0	0	0
1700063A18Rik				1	1	1				0	0	0	0	0	0	0	0	0	0	0	0	0	0	0	0	0	0	0	0	0	chr1:95990658-96021758	---	---				0	0	0	0	0	0	0	0	0	0
1700063D05Rik				1	1	1				0	0	0	0	0	0	0	0	0	0	0	0	0	0	0	0	0	0.473	0	0	0	chr9:41210705-41217627	---	---		#NAME?	#NAME?	0	0	0	0.0946	0.0946	0	0	0.022201	0	0.022201
1700063H04Rik				1	1	1				0	0	0	0	0	0	0	0	0	0	0	0	0	0	0	0	0	0	0	5.522	0	chr6:122391378-122392687	ENSMUSG00000040657	RIKEN cDNA 1700063H04 gene		#NAME?	#NAME?	0	0	0	1.1044	1.1044	0	0	0.275746	0	0.275746
1700063H06Rik				1	1	1				0	0	0	0	0	0	0	0	0	0	0	0	0	0	0	0	0	0	0	0	0	chr9:82260292-82263485	ENSMUSG00000099266	RIKEN cDNA 1700063H06 gene				0	0	0	0	0	0	0	0	0	0
1700063O14Rik				1	1	1				0	0	0	0	0	0	0	0	0	0	0	0	0	0	0	0	0	0	0	0	0	chr5:91766241-91767300	---	---				0	0	0	0	0	0	0	0	0	0
1700064H15Rik				1	1	1				1.475	2.799	0.929	0.984	3.064	0	0.427	1.827	1.102	2.576	1.891	0	0.411	1.794	0	0	0.376	0.266	0	2.642	0.439	chr3:19610367-19628677	ENSMUSG00000082766	RIKEN cDNA 1700064H15 gene	0.237756	-0.833633	0.939955	1.54183	1.5646	0.441	0.7446	1.5646	0.177154	0.208893	0.0923415	0.0518141	0.208893
1700064J06Rik				1	1	1				0	0	0	0	0	0	0	0	0	0	0	0	0	0	0	0	0	0	0	0	0	chr10:119092904-119103107	---	---				0	0	0	0	0	0	0	0	0	0
1700064M15Rik				1	1	1				0.3	0	0	0	0	0.363	0	0.279	0.337	1.573	1.444	0	2.259	0	3.097	1.126	8.966	0.488	2.638	3.228	0	chr12:99626052-99627974	---	---	-2.60139	-1.46516	-2.35312	0.1105	0.7266	1.2964	3.064	3.064	0.13355	0.0220064	0.682346	0.247142	0.682346
1700065D16Rik	-2.68984	0.690583	0.829761	0.154981	1.61394	1.77739	0.256004	0.907758	0.80027	0.067	0	0	0	0.052	0.161	0.116	2.663	0.673	0.175	0.128	1.332	0	2.677	0.802	0	0.459	0	2.118	0	0.416	chr9:95855417-95858322	ENSMUSG00000096655	RIKEN cDNA 1700065D16 gene	-3.92474	0.630276	0.267761	0.0466667	0.751	0.9622	0.5986	0.9622	0.650634	0.0428421	0.540421	0.836497	0.836497
1700065J18Rik				1	1	1				3.504	0	0	0.2	3.899	5.45	0	4.649	0	0	12.994	1.363	2.509	0.365	1.72	8.13	0	0	0	0	0.447	chr1:192841660-192842734	---	---	-0.573064	4.98659	5.28112	2.1755	3.5286	2.8174	0.0894	3.5286	0.399037	0.268228	0.0102621	0.325348	0.399037
1700065O20Rik				1	1	1				0	0	0	0	0	0	0	0	0	0	0	0	0	0	0	0	0	0	0	0	0	chr18:49803325-49817958	---	---				0	0	0	0	0	0	0	0	0	0
1700066B17Rik				1	1	1				0	0	0	0	0	0	0	0	0	0	0	0	0	0	4.438	0	0	0	0	0	0	chr1:39839174-39845699	---	---		inf		0	0	0.8876	0	0.8876	0	0	0	0.176688	0.176688
1700066B19Rik				1	1	1				0.387	0.692	0.073	0.031	0.06	0.374	1.142	0.144	0.52	0.811	3.198	0.07	0	0	1.728	0	0.118	0	0	0	0.345	chr18:35726988-35730869	ENSMUSG00000073598	RIKEN cDNA 1700066B19 gene	-1.86281	1.85677	3.48954	0.2695	1.163	0.3596	0.0926	1.163	0.824439	0.226671	0.073401	0.265855	0.824439
1700066C05Rik				1	1	1				0.476	0	0	0	0	0	0	0	0	0	0	0	0	0	0	0	0	0	0	0	0	chr16:79999375-80000546	---	---	inf			0.0793333	0	0	0	0.0793333	0	0.00960173	0	0	0.00960173
1700066J03Rik				1	1	1				0	0	0	2.446	1.699	6.334	3.409	0	0	28.191	2.097	0	0	2.547	0	5.451	0	7.328	0	0	0	chr13:58148776-58149692	ENSMUSG00000097717	RIKEN cDNA 1700066J03 gene	-1.6765	-0.109644	1.86755	1.7465	6.7394	1.5996	1.4656	6.7394	0.837146	0.261893	0.22941	0.212621	0.837146
1700066M21Rik	1.92468	0.352956	-0.469167	3.79654	1.27718	0.722382	0.000941674	0.797862	0.609116	43.411	21.737	48.497	57.425	40.132	27.969	14.592	8.973	11.046	10.628	19.875	30.338	19.372	19.222	22.797	16.655	28.445	17.34	15.885	7.672	13.385	chr1:57377619-57385423	ENSMUSG00000038323	RIKEN cDNA 1700066M21 gene	1.88128	0.218896	-0.587775	39.8618	13.0228	21.6768	16.5454	39.8618	11.1248	40.9839	16.7197	19.4591	40.9839
1700066N21Rik				1	1	1				0	0	0	0	0	0	0	0	0	0	0	0	0	0	0	0	0	0	0	0	0	chr5:87908578-87979351	---	---				0	0	0	0	0	0	0	0	0	0
1700066O22Rik				1	1	1				0	0	0	0	0	0.244	0.175	0	0	1.408	0.194	0	0	0.441	0	0	0	0	0	0	0	chr18:57504421-57533752	ENSMUSG00000085800	RIKEN cDNA 1700066O22 gene	-2.94715	inf	inf	0.0406667	0.3554	0.0882	0	0.3554	0.0956677	0.0124047	0	0.0253648	0.0956677
1700067G17Rik				1	1	1				0	0	0	0	0	0	0	0	0	0	0	0	0	0	0	0	0	0	0	0	0	chr1:89016112-89022210	---	---				0	0	0	0	0	0	0	0	0	0
1700067K01Rik	-1.64093	1.13418	2.53919	0.320649	2.19494	5.81262	0.492081	0.850892	0.350095	17.258	0	0	6.789	0.818	0.545	1.824	1.951	8.579	2.62	4.617	0	1.63	0.219	4.899	26.058	0.345	0.325	0.101	22.848	0	chr8:84001501-84004770	ENSMUSG00000046408	RIKEN cDNA 1700067K01 gene	0.305428	0.432893	-0.385379	4.235	3.9182	6.5612	4.7238	6.5612	1.43435	1.77255	1.87355	2.52918	2.52918
1700067P10Rik				1	1	1				0	0	0	0	0	0	0	0	0	0	0	0	0	0	0	0	0	0	0	0	0	chr17:48089631-48090920	ENSMUSG00000021545	RIKEN cDNA 1700067P10 gene				0	0	0	0	0	0	0	0	0	0
1700069B07Rik				1	1	1				0	0	0	0	0	0	0	0	0	0	0.397	0	0	0	0	0	0	0	0	0	0	chr7:121707074-121708013	ENSMUSG00000053081	RIKEN cDNA 1700069B07 gene	#NAME?		inf	0	0.0794	0	0	0.0794	0.0214092	0	0	0	0.0214092
1700069L16Rik				1	1	1				0	0	0	0	0	0	1.404	0.939	0.227	0.177	0	0	12.334	0	0.347	0	0	0	0	0	0	chr5:113692421-113724772	ENSMUSG00000042184	RIKEN cDNA 1700069L16 gene	#NAME?	inf	inf	0	0.5494	2.5362	0	2.5362	0.149794	0	0	0.716018	0.716018
1700071G01Rik				1	1	1				0	0	2.017	0.214	13.718	0	6.023	0	2.991	0	17.958	0	0	0	0	0	0	0	0	0	0	chr5:73157013-73157880	ENSMUSG00000086376	RIKEN cDNA 1700071G01 gene	-0.7759		inf	2.65817	5.3944	0	0	5.3944	0.554335	0.323745	0	0	0.554335
1700071M16Rik				1	1	1				0	0	0.063	0	0.105	0	2.333	0.062	0	0.528	0.711	0	0.112	0.049	0	0	0	0	0	0	0	chr17:43588339-43592442	ENSMUSG00000090307	RIKEN cDNA 1700071M16 gene	-4.42577	inf	inf	0.028	0.7268	0.0322	0	0.7268	0.579795	0.0269765	0	0.027534	0.579795
1700072B07Rik				1	1	1				0	0	0	0	0	0	0	0	0	0	0	0	0	0	0	0	0	0	0	0	0	chr9:58370503-58374183	---	---				0	0	0	0	0	0	0	0	0	0
1700072G22Rik				1	1	1				0	0	0	0	0	0	0	0	0	0	2.039	0	0	0	0	0	0	0	0	0	0	chr1:51457931-51458931	---	---	#NAME?		inf	0	0.4078	0	0	0.4078	0.0642276	0	0	0	0.0642276
1700074H08Rik	0.571396	0.910056	0.193078	1.48596	1.87912	1.1432	0.87275	0.90365	0.970526	5.934	18.168	0	0	0.816	0	1.515	0.324	1.174	0	0.336	75.718	0	0.764	0	0	0	0	58.732	0	0	chr13:119680039-119681588	---	---	2.94824	0.392853	-4.23443	4.153	0.6698	15.2964	11.7464	15.2964	0.103908	0.801966	1.95587	2.56803	2.56803
1700074P13Rik				1	1	1				0	0	0	0	0	0	0	0	0	0	0	0	0	0	0	0	0	0	0	0	0	chr6:40920436-40940557	ENSMUSG00000029883	RIKEN cDNA 1700074P13 gene				0	0	0	0	0	0	0	0	0	0
1700080E11Rik				1	1	1				0	0	0	0	0	0	0	0	0	0	0	0	0	0	0	0	0	0	0	0	0	chr9:105143341-105145092	ENSMUSG00000032566	RIKEN cDNA 1700080E11 gene				0	0	0	0	0	0	0	0	0	0
1700080G11Rik				1	1	1				0	0	0	0	0	0	0	0	0	0	0	0	0	0	0	0	0	0	0	0	0	chr4:127531621-127532885	ENSMUSG00000086771	RIKEN cDNA 1700080G11 gene				0	0	0	0	0	0	0	0	0	0
1700080N15Rik	-1.65118	0.642024	0.796616	0.318379	1.56052	1.73702	0.389435	0.88891	0.754269	0.442	6.704	0	0.177	3.211	5.877	5.367	2.871	23.269	3.085	0.425	0.668	5.043	2.148	7.336	5.149	0.451	2.313	5.272	0.659	3.151	chr2:4135478-4141139	ENSMUSG00000084859	RIKEN cDNA 1700080N15 gene	-1.07843	0.705225	1.40999	2.73517	7.0034	4.0688	2.3692	7.0034	2.58937	1.22618	0.974417	1.58869	2.58937
1700080O16Rik				1	1	1				0	0	0	0	0	0	0	0	0	0	0	0	0	0	0	0	0	0	0	0.11	0	chrX:51968694-51972772	ENSMUSG00000031118	RIKEN cDNA 1700080O16 gene		#NAME?	#NAME?	0	0	0	0.022	0.022	0	0	0.0106056	0	0.0106056
1700081H04Rik				1	1	1				0	0	0	0	0	0	0	0	0	0	0	0	0	0	0	0	0	0	0	0	0	chr5:119108233-119114543	---	---				0	0	0	0	0	0	0	0	0	0
1700082M22Rik				1	1	1				0	0	0	0	0	0.314	2.328	0.08	0	0.529	0	0	0.072	0	0	0	0	0	4.327	0.31	0	chr8:104641806-104658587	ENSMUSG00000023737	RIKEN cDNA 1700082M22 gene	-3.27727	-6.03075	-0.789628	0.0523333	0.5874	0.0144	0.9274	0.9274	0.360797	0.037214	0.623684	0.00953954	0.623684
1700083H02Rik				1	1	1				0	0	0	0	0	0	0	0	0	0	0	0	0	0	0	0	0	0	0	0	0	chr12:71383153-71384208	---	---				0	0	0	0	0	0	0	0	0	0
1700084C01Rik	-3.79591	-1.23517	2.56312	0.0719976	0.424792	5.90984	0.0533021	0.819073	0.265751	0.112	0	0	0	0.174	0	3.394	7.16	1.503	0.293	0.107	0	0	0	0	0.279	2.052	0	0.981	0	0	chr1:169928647-169934653	ENSMUSG00000070532	RIKEN cDNA 1700084C01 gene	-5.57804	-3.66262	1.78357	0.0476667	2.4914	0.0558	0.6066	2.4914	1.26419	0.0264638	0.367199	0.0289963	1.26419
1700084C06Rik	1.48093	0.725312	-0.529862	2.79129	1.65326	0.692621	0.594737	0.913406	0.904506	6.716	1.47	0.488	0	0	9.686	0	0	6.081	0.226	0	0	4.1	0.188	0	6.131	0	3.358	0.524	0.231	0	chr9:21091754-21128393	ENSMUSG00000086016	RIKEN cDNA 1700084C06 gene	1.44578	1.13521	0.322698	3.06	1.2614	2.0838	0.8226	3.06	0.264864	0.721515	0.211778	0.465171	0.721515
1700084F23Rik				1	1	1				0.557	0	0	0	0	0	0	0	0	0	0	0	0	0	0	0	0	0	0	0	0	chr13:70004049-70028348	---	---	inf			0.0928333	0	0	0	0.0928333	0	0.0288052	0	0	0.0288052
1700084M14Rik				1	1	1				0	0	0	0	0	0	0	0	0	0	0	0	0	0	0	0	0	0	0	0	0	chrX:91575209-91575911	ENSMUSG00000057805	RIKEN cDNA 1700084M14 gene				0	0	0	0	0	0	0	0	0	0
1700085C21Rik				1	1	1				0	0	0	0.072	0	0	0	0.166	0	0.469	0	0	0	0	0	0.447	0	0	0	0	0	chr12:82932519-82939155	---	---	-2.96137	inf	inf	0.012	0.127	0.0894	0	0.127	0.0394335	0.00506297	0	0.0289963	0.0394335
1700086D15Rik	1.81783	0.81394	0.597559	3.5255	1.75801	1.51315	0.154038	0.818639	0.793645	12.064	7.358	3.855	50.359	20.175	4.292	4.312	5.932	5.767	3.563	3.241	5.636	9.042	6.861	3.658	1.551	2.309	2.787	1.079	1.907	8.387	chr11:65151909-65159890	ENSMUSG00000020548	RIKEN cDNA 1700086D15 gene	2.17566	0.604253	0.317709	16.3505	4.563	5.3496	3.2938	16.3505	1.42611	6.44306	1.14423	1.73945	6.44306
1700086L19Rik	0.0938303	0.141846	0.0595096	1.0672	1.10332	1.04211	0.873569	0.909328	0.942099	225.966	89.658	184.458	218.882	132.843	192.633	180.275	182.559	188.02	234.305	169.398	356.278	196.815	187.852	99.413	150.206	101.264	153.443	338.223	104.815	161.877	chr12:74284288-74295945	ENSMUSG00000071265	RIKEN cDNA 1700086L19 gene	0.112201	0.115945	-0.00846177	174.073	190.911	198.113	171.924	198.113	55.8788	60.3981	56.2075	60.9112	60.9112
1700086O06Rik	0.828361	-0.292603	-0.413405	1.77567	0.816427	0.750849	0.633714	0.949155	0.868517	10.405	0.302	9.479	7.588	4.149	0.749	3.978	0.575	3.888	3.461	1.667	0.675	4.347	2.712	1.916	4.178	1.043	1.409	2.93	7.655	4.199	chr18:38238404-38250198	ENSMUSG00000097080	RIKEN cDNA 1700086O06 gene	1.26557	-0.379729	-0.495638	5.44533	2.7138	2.7656	3.4472	5.44533	1.18698	2.85377	1.67357	1.28628	2.85377
1700086P04Rik	-2.69723	-1.58735	1.31467	0.154189	0.332783	2.48746	0.18792	0.731763	0.609417	1.344	0	0.363	2.152	0	0	9.833	1.07	3.229	3.185	0.738	0	2.085	0.14	0.66	0	6.32	4.785	0	0.172	1.199	chr4:129050096-129057983	ENSMUSG00000085085	RIKEN cDNA 1700086P04 gene	-2.14078	-2.38623	0.171019	0.643167	3.611	0.577	2.4952	3.611	1.01079	0.229204	0.8978	0.171733	1.01079
1700087M22Rik				1	1	1				8.383	0	0	0.373	31.921	0	5.66	0	5.221	0	3.582	64.246	0	3.398	0	1.164	0.713	10.091	0	0	0	chr14:30770680-30778004	ENSMUSG00000087653	RIKEN cDNA 1700087M22 gene	1.464	2.44373	0.0757877	6.7795	2.8926	13.7616	2.1608	13.7616	0.16763	0.462444	0.159052	0.865318	0.865318
1700088E04Rik	-0.0491025	-0.725996	-0.550819	0.966537	0.604579	0.682632	0.983298	0.833592	0.794593	3.348	5.352	0.327	4.391	4.137	1.955	3.007	5.683	1.941	4.536	2.331	0.419	4.823	8.425	7.539	1.01	19.53	5.566	4.993	0.827	2.678	chr15:79134654-79141253	ENSMUSG00000033029	RIKEN cDNA 1700088E04 gene	0.166248	-0.837618	-1.22537	3.25167	3.4996	4.4432	6.7188	6.7188	1.69108	1.89762	3.954	2.21253	3.954
1700092C02Rik				1	1	1				0	0	0	0	0	0	0	0	0	0	0	0	0	0	0	0	0	0	0	0	0	chr8:77624171-77628957	ENSMUSG00000086781	RIKEN cDNA 1700092C02 gene				0	0	0	0	0	0	0	0	0	0
1700092C10Rik				1	1	1				0	0	0	0	0	0	0	0	0	0	0	0	0	0	0	0	0	0	0	0	0	chr14:69164796-69171857	ENSMUSG00000092499	RIKEN cDNA 1700092C10 gene				0	0	0	0	0	0	0	0	0	0
1700092C17Rik				1	1	1				0	0	0	0	0	0	0	0	0	0	0	0	0	0	0	0	0	0	0	0	0	chr2:22755983-22762273	ENSMUSG00000085353	RIKEN cDNA 1700092C17 gene				0	0	0	0	0	0	0	0	0	0
1700092E19Rik				1	1	1				0	0	0	0	0	0	0	0	0	0	0	0	0	0	0	0	0	0	0	0	0	chr13:26284150-26312406	ENSMUSG00000084811	RIKEN cDNA 1700092E19 gene				0	0	0	0	0	0	0	0	0	0
1700092K14Rik				1	1	1				0	0	0	0	0	0	5.96	0	0	0.428	0.943	0	0.41	0	0	0	1.502	0	0	3.075	0	chr11:114198257-114199199	ENSMUSG00000078600	RIKEN cDNA 1700092K14 gene	#NAME?	-3.63385	0.424182	0	1.4662	0.082	0.9154	1.4662	0.158898	0	0.11842	0.00953954	0.158898
1700092M07Rik				1	1	1				14.275	0	0	0	0	12.951	7.966	3.315	0	0.445	0	0	0	0	0	0	3.512	0	0	0	0	chr19:8740717-8741225	ENSMUSG00000090840	RIKEN cDNA 1700092M07 gene	1.07611	#NAME?	1.33668	4.53767	2.3452	0	0.7024	4.53767	0.251072	0.529347	0.0994072	0	0.529347
1700093J21Rik	-0.92325	1.76466	2.3123	0.52732	3.39795	4.96675	0.723874	0.727209	0.422172	2.99	23.584	0	0	11.178	0	1.817	3.887	1.676	2.871	1.15	0.543	8.493	2.618	1.541	0	0	0.324	9.293	0	0	chr16:96082675-96089070	ENSMUSG00000022915	RIKEN cDNA 1700093J21 gene	1.74789	0.427858	0.1793	6.292	2.2802	2.639	1.9234	6.292	0.425899	1.43046	0.376125	0.505977	1.43046
1700093K21Rik	-1.28177	3.0944	0.613161	0.41129	8.54096	1.52961	0.67037	0.436004	0.88382	1.97	0	0.124	0	0	0.318	0.228	0.854	0.147	0	3.536	37.431	0.219	5.176	0.226	1.805	0.101	7.684	0.089	0	0	chr11:23516202-23519942	ENSMUSG00000020286	RIKEN cDNA 1700093K21 gene	-1.18613	2.2879	-1.00665	0.402	0.953	8.9714	1.5748	8.9714	0.407186	0.17895	0.818134	3.99532	3.99532
1700094J05Rik				1	1	1				0	0.156	0.904	0	1.342	0.232	1.662	0.711	0.215	0	2.393	0	0.32	0.279	0	0	0.586	0	0.259	0	0	chr10:76389014-76401507	---	---	-0.949964	-0.734781	2.25945	0.439	0.9962	0.1198	0.169	0.9962	0.286763	0.148441	0.0598907	0.0359889	0.286763
1700095A13Rik				1	1	1				0	0	0	0	0	0	0	0	0	0	0	0	0	0	0	0	0	0	0	0	0	chr18:83106527-83107860	---	---				0	0	0	0	0	0	0	0	0	0
1700095A21Rik				1	1	1				0	0	0	0	0	0	0	0	0	0	0	0	0	0	0	0	0	0	0	0	0	chr4:146519038-146546873	ENSMUSG00000086046	RIKEN cDNA 1700095A21 gene				0	0	0	0	0	0	0	0	0	0
1700095B10Rik				1	1	1				0	0	0	0	0	0	0	0	0	0	0	0	0	0.203	0	0	0	0.075	0	0	0	chr5:112793291-112801701	ENSMUSG00000098230	RIKEN cDNA 1700095B10 gene		1.1922	#NAME?	0	0	0.0406	0.015	0.0406	0	0	0.00740032	0.0169098	0.0169098
1700095J03Rik	-0.425219	0.59025	0.175753	0.744726	1.50551	1.12955	0.780401	0.825506	0.933147	10.073	1.133	2.733	4.848	2.921	4.796	7.069	2.189	15.135	7.017	4.533	7.877	6.088	7.819	2.025	26.505	10.744	2.264	2.679	2.303	18.829	chr7:109438617-109444893	ENSMUSG00000085407	RIKEN cDNA 1700095J03 gene	-0.475215	0.33915	-0.2368	4.41733	7.1886	10.0628	7.3638	10.0628	3.65107	2.62643	4.30234	5.44251	5.44251
1700095J07Rik				1	1	1				0	0	0	0.055	0	0	0	0.128	0	0	0.133	0	0	0	0	0	0	0	0	0	0	chr6:30304604-30331779	ENSMUSG00000084861	RIKEN cDNA 1700095J07 gene	-2.10003		inf	0.00916667	0.0522	0	0	0.0522	0.0217058	0.00506297	0	0	0.0217058
1700095J12Rik				1	1	1				2.629	0.214	0.248	6.42	3.071	3.498	1.369	0.977	0.884	2.066	4.296	10.736	0	0.384	0.452	0	0	0	0	0	0	chr4:138137594-138138518	ENSMUSG00000084804	RIKEN cDNA 1700095J12 gene	0.771868	inf	inf	2.68	1.9184	2.3144	0	2.68	0.402626	0.687475	0	0.515286	0.687475
1700096J18Rik				1	1	1				0	0	0	0	0	0	0	0	0	0	0	0	0	0	0	0	0	0	0	0	0	chr11:109346838-109353651	---	---				0	0	0	0	0	0	0	0	0	0
1700096K18Rik	1.08106	0.212063	-1.00251	2.11559	1.15834	0.499131	0.743456	0.980681	0.81215	2.931	27.956	0	0	0.415	2.418	0	0	4.78	2.21	0.128	0	2.115	0.097	11.447	2.996	0.102	4.114	0.27	0	8.2	chr5:25530012-25531466	---	---	2.32406	0.29858	-1.00576	5.62	1.4236	3.331	2.5372	5.62	0.579936	2.90397	1.16451	1.43227	2.90397
1700097N02Rik				1	1	1				0	0	0	0	0	0	0	0	0	0	0	0	0	0	0	0	0	0	0	0	0	chr17:30622440-30626905	---	---				0	0	0	0	0	0	0	0	0	0
1700099I09Rik	1.06343	-1.34876	2.17616	2.0899	0.392629	4.5195	0.556411	0.797862	0.348948	4.816	3.917	7.445	4.733	18.926	7.15	5.891	9.149	22.576	0.191	2.736	0	2.561	0	1.128	0	0.503	0.83	0	0.392	14.254	chr13:102760254-102761896	ENSMUSG00000091906	RIKEN cDNA 1700099I09 gene	0.187785	-2.15192	1.25832	7.83117	8.1086	0.7378	3.1958	8.1086	2.04598	2.3304	0.855282	0.19245	2.3304
1700100L14Rik				1	1	1				0	0	0	0.192	0.187	0	0	0	0.539	2.728	4.159	0	2.41	2.28	0	0	0	0.13	7.958	0	0	chr13:70573240-70576110	---	---	-4.1964	-0.805921	-0.205485	0.0631667	1.4852	0.938	1.6176	1.6176	0.340212	0.018557	0.392289	0.224388	0.392289
1700101E01Rik				1	1	1				0	0	0	0	0	0	0	0	0	0	0	0	0	0	0	0	0.872	0	0	5.696	0	chr2:28926952-29055066	ENSMUSG00000079502	RIKEN cDNA 1700101E01 gene		#NAME?	#NAME?	0	0	0	1.3136	1.3136	0	0	0.84312	0	0.84312
1700101I11Rik	-0.912012	2.19293	2.49286	0.531443	4.57232	5.62893	0.729835	0.641474	0.389822	6.794	0	1.035	1.667	0	5.567	4.946	1.832	3.685	8.036	0	0	0.366	2.879	19.958	5.749	1.845	0	0.296	0	0.782	chr6:129532093-129533272	ENSMUSG00000097675	RIKEN cDNA 1700101I11 gene	-0.379802	3.08846	2.36331	2.5105	3.6998	5.7904	0.5846	5.7904	0.917217	0.704921	0.178256	1.51622	1.51622
1700101I19Rik				1	1	1				0	0	0	0	0	0	0	0	0	0	0	0	0	0	0	0	0	0	0	0	0	chr1:34579201-34579711	ENSMUSG00000045815	RIKEN cDNA 1700101I19 gene				0	0	0	0	0	0	0	0	0	0
1700101O22Rik				1	1	1				0	0	0	0	0	0	0	0	0	0	0	0	0	0	0	0	0	0	0	0	0	chr12:7372038-7380330	---	---				0	0	0	0	0	0	0	0	0	0
1700102P08Rik	-0.558042	-0.873358	-1.91285	0.679223	0.545875	0.265567	0.836	0.827437	0.379668	0	0	0.148	4.706	3.785	5.499	0.272	1.893	1.581	0.411	7.384	13.088	1.964	0.572	3.501	1.958	3.959	6.114	1.589	20.355	1.818	chr9:108392804-108410934	ENSMUSG00000032611	RIKEN cDNA 1700102P08 gene	0.295478	-0.780109	-1.70544	2.35633	2.3082	4.2166	6.767	6.767	0.823713	1.01094	2.68636	1.56433	2.68636
1700104B16Rik	-1.58313	-0.354034	0.753889	0.333758	0.782394	1.68633	0.568741	0.961108	0.844083	0	0.218	0	0	0.418	5.518	1.165	2.243	0	17.336	0	0.487	7.622	0	0	0	0	5.669	0	6.489	0	chr8:33730533-33731819	ENSMUSG00000049476	RIKEN cDNA 1700104B16 gene	-1.83388	-0.734279	0.557286	1.02567	4.1488	1.6218	2.4316	4.1488	0.84606	0.237327	0.574964	0.345622	0.84606
1700105P06Rik	-0.83362	0.176608	1.5031	0.56112	1.13022	2.83451	0.75054	0.982705	0.621728	0.109	0	1.653	1.051	1.959	0.132	1.708	0.812	6.741	0	1.577	0.496	0	0.638	0	3.415	0	1.54	2.881	0	0.098	chr19:7382536-7384308	ENSMUSG00000024970	expressed sequence AI846148	-1.11587	-0.074816	1.08798	0.817333	2.1676	0.9098	0.9038	2.1676	1.08203	0.499263	0.509011	0.483287	1.08203
1700106J16Rik				1	1	1				2.414	0	3.192	0	0	0	0	0	0	1.124	0	0	0	0	0	0	0	0	0	0	0	chr11:88294057-88295261	ENSMUSG00000034031	RIKEN cDNA 1700106J16 gene	2.23298		inf	0.934333	0.2248	0	0	0.934333	0.0758195	0.35643	0	0	0.35643
1700108F19Rik				1	1	1				0	0	0	0	0	0	0	0	0	0	0	0	0	0	0	0	0	6.169	0	0	0	chr14:76677565-76687092	---	---		#NAME?	#NAME?	0	0	0	1.2338	1.2338	0	0	0.614226	0	0.614226
1700108J01Rik				1	1	1				0	0	0	0	0	0	0	0	0	0	0	0	0	0	0	0	0	4.12	0	0	0	chr14:122229904-122233654	---	---		#NAME?	#NAME?	0	0	0	0.824	0.824	0	0	0.140606	0	0.140606
1700108N11Rik				1	1	1				0	0	0	0	0	0	0	0	0	0	0	0	0	0	0	0	0	0	0	0	0	chr2:144331458-144332639	ENSMUSG00000084837	RIKEN cDNA 1700108N11 gene				0	0	0	0	0	0	0	0	0	0
1700109G14Rik				1	1	1				0	0	0.364	0	0	0	0	1.193	0	0.224	0	0	0	0	0	0	0	0	0	0	0	chr14:61292979-61318146	---	---	-2.08755		inf	0.0606667	0.2834	0	0	0.2834	0.128967	0.0303434	0	0	0.128967
1700109G15Rik				1	1	1				0	0	0	0	0	0	0	0	0	0	0	0	0	0	0	0	0	0	0	0	0	chr11:84716975-84720432	ENSMUSG00000085044	RIKEN cDNA 1700109G15 gene				0	0	0	0	0	0	0	0	0	0
1700109H08Rik	-0.152871	-0.289795	-1.06211	0.899459	0.818018	0.47893	0.951289	0.949898	0.63248	5.263	0	3.315	3.913	8.784	3.941	3.698	2.328	5.338	3.72	2.409	0.91	8.166	3.475	21.102	13.463	3.069	18.329	6.774	16.386	1.118	chr5:3571672-3584356	ENSMUSG00000008307	RIKEN cDNA 1700109H08 gene	0.499907	-0.0998623	-1.59838	4.20267	3.4986	9.4232	9.1352	9.4232	0.764681	1.08135	2.31548	2.16063	2.31548
1700109I08Rik				1	1	1				0	0	0	0	0	0	0	0	0	0	0	0	0	0	0	0	0	0	0	0	0	chr14:39655662-39685293	---	---				0	0	0	0	0	0	0	0	0	0
1700109K24Rik	-0.413485	-0.547788	-0.447304	0.750807	0.684068	0.733412	0.773135	0.830906	0.770014	21.877	3.468	7.356	10.762	53.139	16.147	13.357	43.046	70.867	12.787	10.694	22.883	13.94	20.834	18.157	19.918	2.129	32.54	49.607	66.249	31.253	chr15:77084442-77096314	ENSMUSG00000097267	RIKEN cDNA 1700109K24 gene	-0.475225	-0.987678	-0.388745	18.7915	30.1502	19.1464	36.3556	36.3556	9.04721	6.50816	11.8451	5.97335	11.8451
1700110C19Rik	-2.83726	-1.06306	1.68465	0.139926	0.478617	3.21462	0.277783	0.877777	0.60569	4.323	0	0.255	0	0.21	0	0.938	0	1.212	73.604	4.416	0	0.451	0	4.178	0	5.17	0	0	0	34.946	chr17:10324601-10329307	---	---	-4.22699	-3.17175	0.869961	0.798	16.034	0.9258	8.0232	16.034	3.22416	0.172173	1.76414	0.195767	3.22416
1700110I01Rik				1	1	1				0	0	0	0	0	0	0	0	0	0	0	0	0	0	0	0	0	0	0	0	0	chr14:3262367-3305832	ENSMUSG00000079407	RIKEN cDNA 1700110I01 gene				0	0	0	0	0	0	0	0	0	0
1700110K17Rik	-0.506138	0.140768	0.933169	0.704105	1.10249	1.90947	0.843729	0.984047	0.757389	24.243	0	1.777	0.167	10.906	13.399	11.248	5.241	6.091	0.365	2.612	0.948	1.048	18.605	1.796	0.261	4.319	0.453	6.072	0.562	0.932	chr9:40333473-40343558	ENSMUSG00000087047	RIKEN cDNA 1700110K17 gene	0.86493	0.744736	0.837866	8.41533	5.1114	4.5316	2.4676	8.41533	1.33825	2.43728	0.74871	1.25459	2.43728
1700111E14Rik	-0.971095	0.890994	1.26777	0.510119	1.85445	2.4079	0.665125	0.858964	0.635892	5.974	0	2.419	1.623	28.584	4.388	14.446	6.341	29.419	1.863	1.436	4.067	8.2	2.18	28.229	0.8	0.653	3.699	14.129	0	9.706	chr6:36937047-36985784	ENSMUSG00000029837	RIKEN cDNA 1700111E14 gene	-0.346701	0.569331	0.794756	7.16467	10.701	8.6952	5.6374	10.701	2.73079	2.14744	1.57414	2.33576	2.73079
1700111N16Rik				1	1	1				0	0	0	0	0	0	0	0	0	0	0	0	0.143	0	0	0	0	0	0	0	0	chrX:69929258-70143588	---	---		inf		0	0	0.0286	0	0.0286	0	0	0	0.00953954	0.00953954
1700112D23Rik				1	1	1				0	0	0	0.107	2.087	0	0	0	0	1.638	0.258	0.73	0	10.559	0	3.348	0	0	0	29.518	0	chr3:28702666-28781108	ENSMUSG00000091329	RIKEN cDNA 1700112D23 gene	0.214112	-1.04216	-4.08161	0.365667	0.3792	2.9274	5.9036	5.9036	0.0770466	0.0893733	1.30449	0.633463	1.30449
1700112E06Rik				1	1	1				0	0	0	0	0	0	0	0	0	0.143	0	0	0	0	0	0	5.251	0	0	0.293	0.583	chr14:22019711-23056085	ENSMUSG00000063458	RIKEN cDNA 1700112E06 gene	#NAME?	#NAME?	-5.79486	0	0.0286	0	1.2254	1.2254	0.00947743	0	0.52616	0	0.52616
1700112H15Rik				1	1	1				0	0	0	0	0	0	0	0	0	0	0	0	0	0	0	0	0	0	0	0	0	chr1:184527840-184557691	---	---				0	0	0	0	0	0	0	0	0	0
1700112J05Rik	1.53123	0.16094	1.49505	2.89032	1.11802	2.81874	0.507805	0.984295	0.646691	2.443	1.192	0	1.565	2.283	20.982	0.636	0	0	7.039	1.879	0	4.286	0	0	0	0	0	0	0.438	2.179	chr5:77006448-77018863	ENSMUSG00000086632	RIKEN cDNA 1700112J05 gene	1.51434	0.693994	1.78187	4.74417	1.9108	0.8572	0.5234	4.74417	0.425823	1.21644	0.123832	0.20033	1.21644
1700112J16Rik	-3.06581	-0.0205736	-0.152423	0.119426	0.985841	0.899738	0.042845	0.99679	0.938457	6.91	1.494	6.776	0.455	0	0.423	9.566	8.692	2.843	23.444	6.895	17.146	7.965	4.276	7.214	18.029	19.281	4.786	16.607	11.828	2.496	chr7:67204081-67222458	ENSMUSG00000097527	RIKEN cDNA 1700112J16 gene	-1.76408	-0.156019	-0.318167	2.67633	10.288	10.926	10.9996	10.9996	6.46926	1.90465	8.06552	7.23879	8.06552
1700112K13Rik				1	1	1				0	0	0	0	0	0	0	0	0	0	0	0	0	0	0	0	0	0	0	0	0	chr4:127810637-127812173	ENSMUSG00000087510	RIKEN cDNA 1700112K13 gene				0	0	0	0	0	0	0	0	0	0
1700113A16Rik	-1.06682	-0.77892	1.31591	0.477372	0.582803	2.48959	0.690462	0.909328	0.67546	3.351	8.495	0.186	13.65	0	0.954	9.409	20.135	0	2.925	11.368	0	0.494	1.726	3.048	1.97	15.538	1.068	0	0.706	7.207	chr3:88171559-88177785	ENSMUSG00000096935	RIKEN cDNA 1700113A16 gene	-0.64713	-1.98614	0.587363	4.43933	8.7674	1.4476	4.9038	8.7674	2.51643	1.60686	1.67483	0.422751	2.51643
1700113H08Rik				1	1	1				0.25	0	0	0	0	0.151	0.108	0.348	0.14	0	0.24	0	0	0	0	0	0	0.068	0	0.224	0.111	chr10:87058044-87230589	ENSMUSG00000047129	RIKEN cDNA 1700113H08 gene	-1.26034	#NAME?	0.96184	0.0668333	0.1672	0	0.0806	0.1672	0.0757178	0.0316082	0.0388737	0	0.0757178
1700116B05Rik				1	1	1				0	0	0	0	0	0	0	0	0	0	0	0	0	0	0	0	0	0	0	0	0	chr16:50783408-50784091	ENSMUSG00000092276	RIKEN cDNA 1700116B05 gene				0	0	0	0	0	0	0	0	0	0
1700119H24Rik				1	1	1				0	0	0	0	0.513	0	1.716	0	0	0	0	0	0	0	0	0	0	0	0	0	0	chr16:34935853-34939329	---	---	-1.70202		inf	0.0855	0.3432	0	0	0.3432	0.0548619	0.0168621	0	0	0.0548619
1700119I11Rik				1	1	1				0	0	2.712	0	0	0	0	0	0	3.759	0	7.815	0	0	0	0	0	0.518	0	0	0	chr13:91861431-91862044	ENSMUSG00000082488	RIKEN cDNA 1700119I11 gene	-0.49111	3.69359	2.52683	0.452	0.7518	1.563	0.1036	1.563	0.0852969	0.0606868	0.0148006	0.191497	0.191497
1700120B22Rik				1	1	1				0	0	0	0	0	0	0	0	0	0	0	0	0	0	0	0	0	0	5.078	0	0	chr10:63243067-63244153	ENSMUSG00000045391	RIKEN cDNA 1700120B22 gene		#NAME?	#NAME?	0	0	0	1.0156	1.0156	0	0	0.141388	0	0.141388
1700120C14Rik				1	1	1				0	0	0	0	0.646	0	2.521	0	0	0	0	0.377	3.119	0.303	0	1.555	3.493	0	0	0	0.37	chr15:99251787-99262044	---	---	-1.92442	0.172008	-1.04164	0.107667	0.5042	1.0708	0.7726	1.0708	0.0640056	0.0168621	0.13176	0.148444	0.148444
1700120C18Rik				1	1	1				0	0	0	0	0	0	0	0.183	0	0	0	0	0	0	0	0	0	0	0	0	0	chr8:87500048-87501231	ENSMUSG00000098086	RIKEN cDNA 1700120C18 gene	#NAME?		inf	0	0.0366	0	0	0.0366	0.0110012	0	0	0	0.0110012
1700120E14Rik				1	1	1				0	0	0	0	0	0	0	0	0	0	0	0	0	0	0	0	0	0	0	0	0	chr18:74525139-74531124	ENSMUSG00000086333	RIKEN cDNA 1700120E14 gene				0	0	0	0	0	0	0	0	0	0
1700120G07Rik				1	1	1				0	0	0	0	0	0	0	0	0	0	0	0	0	0	0	0	0	0	0	0	0	chr7:135191763-135196002	---	---				0	0	0	0	0	0	0	0	0	0
1700120G11Rik				1	1	1				0	0	0	0	0	0	0	0	0	0	0	0	0	0	0	0	0	0	0	0	0	chr4:14219495-14237450	ENSMUSG00000086068	RIKEN cDNA 1700120G11 gene				0	0	0	0	0	0	0	0	0	0
1700120K04Rik				1	1	1				1.774	0	0	0	0.276	0	1.232	0.659	0	2.478	6.481	4.83	0	0	0	0.887	0	0.192	0	11.122	5.38	chr7:127603899-127604445	---	---	-2.58132	-1.55226	-0.711317	0.341667	2.17	1.1434	3.3388	3.3388	0.337784	0.0564397	0.553053	0.188578	0.553053
1700120O09Rik				1	1	1				0	0	0	0	0	0	0	0	0	0	0	0	0	0	0	0	0	0	0	0	0	chr14:67324893-67335928	ENSMUSG00000093386	RIKEN cDNA 1700120O09 gene				0	0	0	0	0	0	0	0	0	0
1700121C08Rik	-2.60629	0.0927545	1.16847	0.164221	1.0664	2.24773	0.269973	0.990533	0.707986	0.286	0	0	0	0.223	2.077	23.847	0.266	10.265	0	1.376	0.519	6.216	1.253	0	0	0	1.24	0	3.588	3.318	chr4:123833621-123859513	ENSMUSG00000086275	RIKEN cDNA 1700121C08 gene	-3.84804	-0.0919173	1.96481	0.431	7.1508	1.5976	1.6292	7.1508	1.33148	0.0924609	0.341089	0.320035	1.33148
1700121L03Rik				1	1	1				0	0	0	0	0	0	0	0	0	0	0	0	0	0	0	0.344	0	0	0	0	0	chr1:125190281-125197455	---	---		inf		0	0	0.0688	0	0.0688	0	0	0	0.0144982	0.0144982
1700121L16Rik				1	1	1				0	0	0	0	0	0	0	0	0	0	0	0	0	0	0	0	0	0	0	0	2.464	chrX:104816775-104842455	---	---		#NAME?	#NAME?	0	0	0	0.4928	0.4928	0	0	0.0820968	0	0.0820968
1700121N20Rik				1	1	1				0	0	0	0	0	0	0	0	0	0	0	0	0	0	0	0	0	0	0	0	0	chr12:106442652-106447666	ENSMUSG00000092066	RIKEN cDNA 1700121N20 gene				0	0	0	0	0	0	0	0	0	0
1700122D07Rik				1	1	1				0	0	0	0	1.075	0	0	0	12.896	0	0	2.924	0	0.672	0	0	0	0	0	0	0	chr1:59534810-59537229	---	---	-3.5874	inf	inf	0.179167	2.5792	0.7192	0	2.5792	0.304031	0.0252931	0	0.0913811	0.304031
1700122E12Rik				1	1	1				0	0	0	0	0	0	0	0	0	0	0	0	0	0	0	0	0	0	0	0	0	chr8:84847187-84848415	ENSMUSG00000087685	RIKEN cDNA 1700122E12 gene				0	0	0	0	0	0	0	0	0	0
1700122O11Rik				1	1	1				0	0	0	0	0	0	0	0	0	0	0	0	0	0	0	0	0	0	0	0	0	chr17:48036744-48038293	ENSMUSG00000094928	RIKEN cDNA 1700122O11 gene				0	0	0	0	0	0	0	0	0	0
1700123I01Rik	-1.83413	1.06649	0.611706	0.28046	2.09434	1.52806	0.463886	0.837164	0.863752	0	0.192	3.458	0	0.184	0.286	0.41	0	3.706	1.546	2.951	1.929	1.184	8.356	0.609	0	2.53	0.384	0	0.211	3.054	chr19:6184387-6224225	ENSMUSG00000024786	RIKEN cDNA 1700123I01 gene	-1.09107	0.817316	0.24612	0.686667	1.7226	2.4156	1.2358	2.4156	0.797571	0.37439	0.672481	1.18499	1.18499
1700123K08Rik				1	1	1				0	5.568	0.35	0.222	0	0	0	0	0	0	1.067	0	3.865	0	0	0.231	0	0	0	0	0.165	chr5:138561839-138564694	ENSMUSG00000029526	RIKEN cDNA 1700123K08 gene	2.60245	4.62366	2.64587	1.02333	0.2134	0.8192	0.033	1.02333	0.0642276	0.390065	0.0102621	0.252987	0.390065
1700123L14Rik				1	1	1				0.554	0	0	0	0	0	1.829	0	0.746	2.421	6.503	0	0.185	0	0	0	0	0	0	0	0	chr6:96164496-96166243	ENSMUSG00000072878	RIKEN cDNA 1700123L14 gene	-4.5653	inf	inf	0.0923333	2.2998	0.037	0	2.2998	1.13661	0.0480087	0	0.0190791	1.13661
1700123M08Rik	1.8694	3.26515	1.32497	3.65379	9.6141	2.50527	0.328097	0.318674	0.651482	1.258	10.231	1.426	1.813	13.13	8.826	6.552	0.234	0.282	1.318	2.177	10.047	1.261	13.953	10.376	0.943	1.733	3.135	0	0.225	0	chr4:11966573-11993999	ENSMUSG00000085614	RIKEN cDNA 1700123M08 gene	1.83123	2.58604	0.685537	6.114	2.1126	7.316	1.0186	7.316	0.450678	1.6037	0.28022	1.68258	1.68258
1700123O12Rik				1	1	1				0	0	0	0	0	0	0	0	0	0	0	0	0	0	0	0	0	0	0	0	0	chr4:10745989-10797798	ENSMUSG00000086080	RIKEN cDNA 1700123O12 gene				0	0	0	0	0	0	0	0	0	0
1700123O20Rik	-0.272514	-1.21733	-0.203782	0.827876	0.430079	0.868271	0.797788	0.464125	0.873396	5.846	3.003	13.275	24.226	29.636	41.933	15.579	40.387	21.614	18.177	18.832	3.63	8.826	13.471	18.68	16.4	19.154	20.557	40.887	8.726	26.712	chr14:54686170-54690742	ENSMUSG00000040822	RIKEN cDNA 1700123O20 gene	0.00763283	-1.03732	-0.168612	19.6532	22.9178	12.2014	23.2072	23.2072	12.5195	12.5859	14.0716	6.85612	14.0716
1700123O21Rik				1	1	1				0	0	0	0	0	0	0	0	0	0	0.825	3.636	2.63	2.715	2.95	7.507	0.657	0.465	0	5.895	4.339	chr16:5975584-5998496	---	---	#NAME?	0.730571	-3.88277	0	0.165	3.8876	2.2712	3.8876	0.0321138	0	0.473722	0.786045	0.786045
1700124L16Rik	-1.35603	0.280241	0.40385	0.390655	1.2144	1.32303	0.512604	0.957453	0.894671	1.571	0.852	0.33	0	3.399	2.534	0.455	0.811	4.5	4.572	4.363	4.277	0.292	7.387	2.999	0.436	3.607	0.756	2.241	0.313	2.024	chr6:83761755-83762865	---	---	-0.820144	0.628088	0.483851	1.44767	2.9402	3.0782	1.7882	3.0782	0.924789	0.523787	0.661285	1.02203	1.02203
1700125G02Rik				1	1	1				0	0	0	0	0	0.452	0	0	0	0.326	1.794	0	0	0.272	0	0	0.571	5.46	0	0	0	chr4:124890887-124894782	ENSMUSG00000085263	RIKEN cDNA 1700125G02 gene	-2.34448	-4.71397	-1.81647	0.0753333	0.424	0.0544	1.2062	1.2062	0.0630004	0.0124047	0.221899	0.00845492	0.221899
1700125G22Rik				1	1	1				0	0	0	1.802	0	0	0	0.209	0	15.52	0	1.634	1.128	0	0	3.654	0	0	0	11.688	0	chr3:27154025-27157019	ENSMUSG00000097584	RIKEN cDNA 1700125G22 gene	-2.90741	-0.894823	0.304581	0.300333	3.1458	1.2832	2.3376	3.1458	0.759718	0.101259	0.615127	0.330823	0.759718
1700125H03Rik	-2.0215	0.398161	5.80866	0.246302	1.31783	56.0508	0.161318	0.957364	0.00276723	20.731	13.247	5.363	0.099	15.955	2.09	21.209	39.196	20.749	9.05	13.524	0	0	2.521	2.544	0	0	0.267	0	0.663	0.881	chr8:68368433-68375710	ENSMUSG00000085197	RIKEN cDNA 1700125H03 gene	-0.934041	1.42968	5.74657	9.58083	20.7456	1.013	0.3622	20.7456	4.70674	2.46346	0.0876659	0.236161	4.70674
1700125H20Rik				1	1	1				0	2.058	0	0	0	0.236	0	0	6.111	0	0	0	0	0.142	0	0	0	0	0	0	0	chr11:85170403-85181145	ENSMUSG00000018479	RIKEN cDNA 1700125H20 gene	-1.31343	inf	inf	0.382333	1.2222	0.0284	0	1.2222	0.340515	0.13701	0	0.00845492	0.340515
1700126A01Rik				1	1	1				0	0	0	0	0	0	0	0	0	0	0	0	0	0	0	0	0	0	0	0	0	chr1:57127339-57129400	---	---				0	0	0	0	0	0	0	0	0	0
1700126H18Rik				1	1	1				0	0	0	0	0	0	0	0	0	0	0	0	0	0	0	0	0	0	0	0	0	chr5:66166606-66191335	---	---				0	0	0	0	0	0	0	0	0	0
1700128A07Rik				1	1	1				0	0	0	0	0	0	0	0	0	0	0	0	0	0	0	0	0	0	0	0	0	chr14:106417186-106486520	---	---				0	0	0	0	0	0	0	0	0	0
1700128E19Rik				1	1	1				2.304	0	0	0.731	0.742	0	0.207	0	0	0	0.535	0	0	0	0	0	0	0	0	0	1.488	chr8:11713263-11722620	ENSMUSG00000031510	RIKEN cDNA 1700128E19 gene	2.27685	#NAME?	-1.07402	0.6295	0.1484	0	0.2976	0.6295	0.102363	0.496071	0.215504	0	0.496071
1700128F08Rik				1	1	1				0	0	0	0	0	0	0	0	1.37	0	0	0	0	0	0	0	0	0	0	0	0	chr9:8221888-8241987	ENSMUSG00000031998	RIKEN cDNA 1700128F08 gene	#NAME?		inf	0	0.274	0	0	0.274	0.0851288	0	0	0	0.0851288
1700129C05Rik				1	1	1				0	0	0	0	0	0	0	0	0	0	0	0	0	0	0	0	0	0	0	0	0	chr14:59133039-59142893	ENSMUSG00000021977	RIKEN cDNA 1700129C05 gene				0	0	0	0	0	0	0	0	0	0
1700129L04Rik				1	1	1				0	0	0	0	0	0	0.96	0	0.155	0	0	0	0	4.036	0	0	1.376	0	0.093	0	0	chr15:95097541-95162394	---	---	#NAME?	1.15909	-0.82798	0	0.223	0.8072	0.2938	0.8072	0.0853105	0	0.151443	0.338197	0.338197
1810006J02Rik				1	1	1				0	0	0	0	0	0	0	0	0	0	0	0	0	0	0	0	0	0	0	0	0	chr1:98131466-98144655	---	---				0	0	0	0	0	0	0	0	0	0
1810007C17Rik				1	1	1				0	0	0	0	0	0	0	0	0	0	0	0	0	0	0	0	0	0	0	0	0	chr12:49476990-49480862	---	---				0	0	0	0	0	0	0	0	0	0
1810007D17Rik				1	1	1				0	0	0	0	0	0	0	0	0	0	0	0	0	0	0	0	0	0.141	0	0	0	chr19:58606328-58629753	---	---		#NAME?	#NAME?	0	0	0	0.0282	0.0282	0	0	0.00740032	0	0.00740032
1810008B01Rik	-0.36204	2.63351	2.34943	0.778064	6.20535	5.09622	0.906541	0.56257	0.444092	3.272	0	1.104	8.982	1.638	0	9.129	0	2.882	10.202	0.225	0.424	7.615	6.139	5.622	0	0	0	0	0.628	6.67	chr8:124305131-124306507	ENSMUSG00000089745	RIKEN cDNA 1810008B01 gene	-0.463356	1.43295	1.5155	2.49933	4.4876	3.96	1.4596	4.4876	1.02981	0.746921	0.360204	0.972544	1.02981
1810008I18Rik				1	1	1				0	0	0	0	0	0	0	0	0	0	0	0	0	0	0	0	0	0	0	0	0	chr7:65804030-65806449	---	---				0	0	0	0	0	0	0	0	0	0
1810009A15Rik				1	1	1				0.24	0	0	1.54	0	0	1.252	0.67	0.808	2.518	0.693	0.436	0.602	0.351	1.239	0.901	0.92	2.344	0	0.646	0.858	chr19:8888852-8890881	ENSMUSG00000071653	RIKEN cDNA 1810009A15 gene	-1.57626	-0.626993	0.0482955	0.296667	1.1882	0.7058	0.9536	1.1882	0.270192	0.0906093	0.261297	0.169196	0.270192
1810009J06Rik				1	1	1				0	0	0	0	0	0	0	0	0	0	0	0	0	0	0	0	0	0	0	0	0	chr6:40964753-40968435	ENSMUSG00000094808	RIKEN cDNA 1810009J06 gene				0	0	0	0	0	0	0	0	0	0
1810010H24Rik	0.683223	-2.02198	-2.78224	1.60572	0.24622	0.145366	0.769177	0.467697	0.114638	7.557	9.022	1.367	0.386	2.004	0.583	7.397	2.24	0.541	0.561	0.618	4.086	25.253	5.749	0	0.201	6.645	4.529	17.165	7.488	10.325	chr11:107028117-107030443	ENSMUSG00000078607	RIKEN cDNA 1810010H24 gene	0.874764	-0.479093	-2.19557	3.4865	2.2714	7.0578	9.2304	9.2304	0.766844	1.40617	3.51269	2.52011	3.51269
1810010K12Rik				1	1	1				0	0	0	0	0	0	0	0	0	0	0	0	0	0	0	0	0	0	0	0	0	chr2:19451827-19453151	ENSMUSG00000056329	RIKEN cDNA 1810010K12 gene				0	0	0	0	0	0	0	0	0	0
1810011H11Rik				1	1	1				0	0	0	0	0	0	0	0	0	0	0	0	0	0	0	0	0	0	0	0	0	chr14:32785962-32817968	ENSMUSG00000041707	RIKEN cDNA 1810011H11 gene				0	0	0	0	0	0	0	0	0	0
1810011O10Rik				1	1	1				0	0	0	0	0	0	0	0	0	0	0	0	0	0	0	0	0	0	0	0	0	chr8:24437179-24438984	ENSMUSG00000056313	RIKEN cDNA 1810011O10 gene				0	0	0	0	0	0	0	0	0	0
1810012K08Rik	-1.08694	-0.0109759	1.56839	0.470758	0.992421	2.96573	0.568393	0.999177	0.476638	6.75	27.174	2.551	0.405	2.366	0.817	13.477	5.329	9.459	10.314	1.947	0.306	18.611	3.694	0.58	1.265	7.75	2.011	6.158	0.302	0.602	chr2:26138545-26139543	ENSMUSG00000087595	RIKEN cDNA 1810012K08 gene	0.0328865	0.339821	0.995213	6.67717	8.1052	4.8912	3.3646	8.1052	1.3076	1.33775	0.655972	0.830198	1.33775
1810012K16Rik	-2.19061	-0.314291	2.65793	0.219058	0.804246	6.31127	0.32302	0.964462	0.298555	7.084	0	0	0.142	0.276	0	11.683	0	5.161	6.494	0.34	0	0	0.517	0	0	0	0	0	9.516	0	chr8:22398720-22399596	---	---	-1.79918	-4.23386	1.16873	1.25033	4.7356	0.1034	1.9032	4.7356	0.715286	0.205529	0.318169	0.0169098	0.715286
1810013D15Rik				1	1	1				0	0	0	0.135	0	0	0	0	0	0	0	0	0	0	0	15.179	0	2.194	0	0	0	chr3:157925268-157927147	ENSMUSG00000028177	RIKEN cDNA 1810013D15 gene	inf	2.55517	#NAME?	0.0225	0	3.0358	0.4388	3.0358	0	0.00506297	0.0888038	0.521934	0.521934
1810013L24Rik	-0.0550746	-0.138965	-0.10034	0.962545	0.908171	0.932813	0.88553	0.840216	0.816677	69.138	84.666	45.061	83.171	77.787	77.521	99.016	75.319	95.768	100.798	82.634	70.185	86.822	86.435	79.988	99.881	77.281	68.143	93.465	94.863	98.471	chr16:8830099-8858916	ENSMUSG00000022507	RIKEN cDNA 1810013L24 gene	-0.0456907	-0.140547	-0.111394	72.8907	90.707	84.6622	86.4446	90.707	104.694	101.43	113.098	102.6	113.098
1810014B01Rik	0.746142	0.00735592	0.133038	1.6773	1.00511	1.0966	0.444235	0.999032	0.94055	25.078	7.873	9.697	5.884	11.356	19.894	7.998	6.283	3.269	10.693	13.568	17.043	7.991	4.256	6.814	3.206	6.249	4.423	4.886	10.446	7.282	chr10:86685600-86694806	ENSMUSG00000097412	RIKEN cDNA 1810014B01 gene	0.862549	0.134352	0.152917	13.297	8.3622	7.862	6.6572	13.297	3.95484	7.19088	3.5571	3.90427	7.19088
1810019D21Rik				1	1	1				0.197	8.006	0	0	0	0	0	0	0	0	3.407	0	0	0	0	0	0.151	1.92	0	0	0	chr8:106137064-106138525	ENSMUSG00000086390	RIKEN cDNA 1810019D21 gene	1.34318	#NAME?	0.417647	1.36717	0.6814	0	0.4142	1.36717	0.192683	0.488854	0.144251	0	0.488854
1810019N24Rik	-2.50214	-1.34906	2.65587	0.176515	0.392549	6.30227	0.275037	0.834057	0.323679	0.526	0	1.863	0.158	0	1.749	8.671	0.61	0	10.098	6.191	0.119	0	0	0.678	0	0.201	0	18.473	0	0.117	chr7:12948591-12961768	ENSMUSG00000097115	RIKEN cDNA 1810019N24 gene	-2.62512	-4.58266	0.339659	0.716	5.114	0.1594	3.7582	5.114	2.10846	0.341764	1.66617	0.0695347	2.10846
1810020O05Rik				1	1	1				0	0	0	0	0	0	0	0	0	0	0	0	0	0	0	0	0	0	0	0	0	chr6:87675592-87690847	ENSMUSG00000089997	Riken cDNA 1810020O05 gene				0	0	0	0	0	0	0	0	0	0
1810021B22Rik	0.947552	1.57564	-0.59784	1.9286	2.98067	0.660742	0.69868	0.668271	0.858464	7.986	0	5.248	2.502	17.037	5.04	3.918	0.322	0.778	1.213	13.685	1.26	20.885	18.495	13.721	6.506	3.189	5.078	16.188	2.799	0	chr15:89071195-89075211	ENSMUSG00000087331	RIKEN cDNA 1810021B22 gene	0.870725	1.05548	-0.620054	6.30217	3.9832	12.1734	5.4508	12.1734	0.63099	1.15382	0.969789	2.01562	2.01562
1810022K09Rik	-0.440535	-0.48741	-0.478717	0.736861	0.713305	0.717616	0.514974	0.650667	0.472455	45.659	13.205	14.685	20.613	27.672	30.889	40.717	37.765	46.515	31.988	33.754	27.836	51.364	37.57	45.069	22.191	69.046	49.618	47.825	25.977	47.162	chr3:14606283-14611285	ENSMUSG00000078784	RIKEN cDNA 1810022K09 gene	-0.369812	-0.538643	-0.549991	25.4538	38.1478	36.806	47.9256	47.9256	15.1604	11.7324	22.196	15.2802	22.196
1810024B03Rik				1	1	1				0	0	0	0	0.238	0.74	1.461	0.284	0.172	7.883	0.294	0.417	0.895	0	0.526	0.191	2.108	1.741	1.448	0	0.136	chr2:127186354-127208280	ENSMUSG00000044145	RIKEN cDNA 1810024B03 gene	-3.42758	-1.63788	0.592332	0.163	2.0188	0.4058	1.0866	2.0188	0.715322	0.0664808	0.474451	0.152455	0.715322
1810026B05Rik	-0.615817	-0.161134	0.303033	0.65256	0.894322	1.23374	0.612121	0.957526	0.847248	4.636	1.41	1.994	4.723	4.081	5.79	11.942	11.692	10.69	2.6	3.08	0.41	8.565	9.104	9.456	6.498	1.731	2.838	9.907	2.802	13.078	chr7:73539800-73558395	ENSMUSG00000098496	RIKEN cDNA 1810026B05 gene	-0.849301	0.110941	0.288345	3.77233	8.0008	6.8066	6.0712	8.0008	11.7473	6.52035	9.61913	10.388	11.7473
1810026J23Rik	0.24895	0.609706	0.0445755	1.18834	1.52595	1.03138	0.497246	0.23719	0.942834	80.062	72.763	77.198	65.133	90.348	93.592	109.443	98.311	46.655	71.661	79.904	140.054	88.13	99.494	107.007	138.496	60.579	82.172	70.781	54.461	66.941	chr9:21592721-21595970	ENSMUSG00000048429	RIKEN cDNA 1810026J23 gene	0.215383	0.646941	0.0848409	79.8493	81.1948	114.636	66.9868	114.636	73.4858	85.3179	69.2889	108.496	108.496
1810030O07Rik	0.176776	0.0222707	0.197423	1.13035	1.01556	1.14665	0.643073	0.984544	0.67546	99.777	77.405	93.45	56.01	81.739	66.337	103.68	82.067	86.177	67.12	70.386	46.319	63.749	74.273	88.309	88.327	53.239	43.007	88.566	73.865	62.104	chrX:12654878-12673668	ENSMUSG00000044148	RIKEN cDNA 1810030O07 gene	0.189326	0.0676993	0.18282	79.1197	81.886	72.1954	64.1562	81.886	62.8513	71.665	55.3707	58.0309	71.665
1810032O08Rik	0.23237	0.680263	-0.70279	1.17476	1.60243	0.614383	0.922462	0.860722	0.783009	1.311	1.28	3.221	0.455	0.545	0.846	3.643	0	4.116	2.214	0.756	4.919	2.045	3.19	0.601	3.823	4.818	3.884	1.004	0.235	1.17	chr11:116671668-116675798	ENSMUSG00000020812	RIKEN cDNA 1810032O08 gene	-0.485339	0.169093	-0.382081	1.27633	2.1458	2.9156	2.2222	2.9156	1.32086	0.943526	1.72136	1.93542	1.93542
1810034E14Rik	-3.663	0.0831115	1.2673	0.0789456	1.0593	2.40711	0.0329604	0.988032	0.505024	0.429	0	1.217	0.086	4.096	3.116	13.882	11.065	32.125	3.842	2.167	6.721	16.052	1.097	2.951	1.073	9.283	1.337	8.34	9.997	0.191	chr13:64248699-64268148	ENSMUSG00000097101	RIKEN cDNA 1810034E14 gene	-2.87116	-0.204361	0.903386	1.49067	12.6162	5.5788	5.8296	12.6162	6.44397	0.880739	3.44514	2.99012	6.44397
1810037I17Rik	-0.280859	0.0173798	-0.11251	0.823101	1.01212	0.924977	0.661333	0.992007	0.895467	38.714	56.418	30.91	71.665	64.442	72.522	69.885	126.16	94.473	65.954	65.211	76.488	65.546	75.622	111.845	124.757	125.606	94.186	55.211	82.996	49.809	chr3:122924241-122926194	ENSMUSG00000054091	RIKEN cDNA 1810037I17 gene	-0.338482	-0.0136577	-0.17325	55.7785	84.3366	90.8516	81.5616	90.8516	27.4234	21.6884	30.9225	30.6312	30.9225
1810041H14Rik				1	1	1				0	0	0.645	0.182	0	0.275	2.569	1.269	0	0	0	0.413	8.749	1.495	0	0	0.174	11.223	0	0	1.624	chr14:121876724-121879409	---	---	-1.80592	-0.515674	-2.05187	0.183667	0.7676	2.1314	2.6042	2.6042	0.184875	0.052874	0.766571	0.53619	0.766571
1810041L15Rik	-1.41627	0.325911	-1.8946	0.37468	1.25346	0.268948	0.0180591	0.635323	3.59739e-05	18.942	38.435	15.138	2.263	5.2	18.105	26.631	18.458	38.777	43.243	33.882	145.167	148.189	150.275	143.42	98.998	109.357	76.151	117.858	89.744	121.978	chr15:84379202-84447097	ENSMUSG00000062760	RIKEN cDNA 1810041L15 gene	-0.726664	0.295639	-1.8694	16.3472	32.1982	137.21	103.018	137.21	56.8886	34.3778	207.86	255.133	255.133
1810043G02Rik	0.0501506	0.562607	0.258869	1.03537	1.47694	1.19654	0.957296	0.661367	0.795024	49.449	10.682	14.416	31.203	20.009	17.874	25.401	16.594	34.752	28.753	27.389	59.34	19.607	27.696	20.909	36.316	24.986	30.658	15.727	18.078	10.079	chr10:77978523-77986905	ENSMUSG00000020284	RIKEN cDNA 1810043G02 gene	0.0875753	0.556702	0.174376	23.9388	26.5778	32.7736	19.9056	32.7736	15.0992	16.0441	13.3801	19.6809	19.6809
1810043H04Rik	0.306119	-0.473624	-0.705192	1.23638	0.720153	0.613361	0.794997	0.806136	0.532771	12.34	18.866	18.187	42.882	23.452	27.764	22.922	39.654	32.922	21.763	10.914	19.263	44.744	13.147	55.128	28.365	63.094	60.564	20.345	24.977	20.252	chr11:120098927-120100705	ENSMUSG00000078572	RIKEN cDNA 1810043H04 gene	0.180726	-0.437692	-0.811641	23.9152	25.635	32.1294	37.8464	37.8464	5.77841	6.54956	10.1423	7.48821	10.1423
1810044D09Rik	-0.19309	0.659688	1.3891	0.87473	1.57974	2.61915	0.95457	0.927563	0.697781	3.189	2.269	0.377	11.491	0.31	20.253	15.225	11.477	36.642	0	0.766	24.963	0	0	17.124	11.454	3.661	3.671	0	0	12.445	chr6:91440986-91441755	---	---	-0.749588	1.33544	1.51265	6.31483	12.822	10.7082	3.9554	12.822	1.76199	1.04799	0.617522	1.55833	1.76199
1810046K07Rik				1	1	1				0	0	0	0	0	0	0	0	0	0	0	0	0	0	0	0	0	0	0	0	0	chr9:51289685-51328917	ENSMUSG00000036027	RIKEN cDNA 1810046K07 gene				0	0	0	0	0	0	0	0	0	0
1810049J17Rik				1	1	1				0	0	0	0.336	0	0	0	0	0	0	0	0	0	0	0	0	0.321	0.227	0	0	0	chr15:12321437-12321899	ENSMUSG00000097221	RIKEN cDNA 1810049J17 gene	inf	#NAME?	#NAME?	0.056	0	0	0.1096	0.1096	0	0.0101259	0.0184456	0	0.0184456
1810053B23Rik				1	1	1				0	0	0	0	0	0	0.106	0	0	0	0	0	0	0	0	0	0	0	0	0	0.109	chr16:93343280-93358712	---	---	#NAME?	#NAME?	-0.166482	0	0.0212	0	0.0218	0.0218	0.00914366	0	0.0102621	0	0.0102621
1810055G02Rik	0.547885	-0.500863	0.104285	1.46194	0.706684	1.07496	0.420357	0.773052	0.931844	31.295	12.725	21.688	22.049	49.471	37.979	23.59	21.99	19.156	20.132	23.355	10.744	22.877	17.352	3.538	16.975	8.667	12.826	39.648	23.602	14.324	chr19:3708332-3717881	ENSMUSG00000035372	RIKEN cDNA 1810055G02 gene	0.658206	-0.546017	-0.0121305	29.2012	21.6446	14.2972	19.8134	29.2012	11.6122	18.3254	11.7103	8.02046	18.3254
1810058I24Rik	-0.208218	0.252741	0.0441808	0.865606	1.19147	1.0311	0.88455	0.928928	0.981443	14.602	2.687	10.237	16.676	4.429	3.718	19.145	18.2	9.476	3.757	11.968	27.55	14.96	4.486	18.486	9.408	23.94	25.644	8.724	2.202	3.976	chr6:35252653-35263496	ENSMUSG00000073155	RIKEN cDNA 1810058I24 gene	-0.263027	-0.00479242	-0.324227	8.72483	12.5092	14.978	12.8972	14.978	9.03217	7.52684	11.3082	11.2707	11.3082
1810059C17Rik				1	1	1				3.58	0	0	0	7.436	0	0.345	0	1.338	1.042	0.382	0	0	0	1.367	0	0	0.216	0.269	0	0	chr2:18054192-18056613	ENSMUSG00000086340	RIKEN cDNA 1810059C17 gene	1.76834	1.36391	2.47416	1.836	0.6214	0.2734	0.097	1.836	0.0847643	0.28876	0.0152552	0.039264	0.28876
1810059H22Rik	-0.995356	0.0751188	-0.159838	0.501612	1.05345	0.895125	0.555328	0.985546	0.947208	1.873	10.279	0.063	0.482	2.969	2.103	3.077	6.149	7.871	3.095	0.579	1.699	1.397	4.636	7.354	8.438	1.228	3.188	5.061	7.307	1.372	chr5:148953747-148970122	ENSMUSG00000085455	RIKEN cDNA 1810059H22 gene	-0.208694	0.287827	0.0525317	2.9615	4.1542	4.7048	3.6312	4.7048	3.44931	2.98476	3.32598	4.06035	4.06035
1810062G17Rik				1	1	1				0.425	0	0	0	0	0	0.554	0.988	0	0	0	0	0.888	0	0	0	0	1.728	0	0	1.897	chr3:36475936-36482299	ENSMUSG00000027713	RIKEN cDNA 1810062G17 gene	-2.10193	-2.16309	-1.37372	0.0708333	0.3084	0.1776	0.725	0.725	0.0824372	0.0192035	0.213626	0.0476977	0.213626
1810062O18Rik	-0.155925	1.96697	0.627	0.897557	3.90945	1.54435	0.953822	0.550286	0.8372	0.558	0.113	1.448	0.837	2.063	2.866	1.573	1.294	9.374	0.487	0.268	14.8	0.349	3.865	4.311	3.134	0.32	0.453	0.094	0.749	11.562	chr14:20546078-20570687	ENSMUSG00000084925	RIKEN cDNA 1810062O18 gene	-0.747539	1.00142	-0.116399	1.31417	2.5992	5.2918	2.6356	5.2918	1.01787	0.606265	1.1034	2.20898	2.20898
1810063I02Rik				1	1	1				0	0	0	0	0	0	0	0	0	0	0	0	0	0	0	0	0	0	0	0	0	chr11:59921498-59921889	ENSMUSG00000085551	RIKEN cDNA 1810063I02 gene				0	0	0	0	0	0	0	0	0	0
1810064F22Rik				1	1	1				0	0	0	0	0	0	0	0	0	2.028	0	0	0.059	0	0	0.176	0	0	0	0	0	chr9:22196962-22213860	ENSMUSG00000090925	RIKEN cDNA 1810064F22 gene	#NAME?	inf	inf	0	0.4056	0.047	0	0.4056	0.312755	0	0	0.0385358	0.312755
1810065E05Rik				1	1	1				0	0	0	0	0	0	0	0	0	0	0	0	0	0	0	0	0	0	0	0	0	chr11:58421110-58426024	ENSMUSG00000013653	RIKEN cDNA 1810065E05 gene				0	0	0	0	0	0	0	0	0	0
2010001A14Rik				1	1	1				0.271	0.221	3.076	0.109	0	13.785	0.236	0	0	0	3.13	22.41	0.227	0	0.466	0.678	2.285	0	0	0	1.694	chr11:57795498-57801417	ENSMUSG00000087165	RIKEN cDNA 2010001A14 gene	2.2764	2.40829	-0.490614	2.91033	0.6732	4.7562	0.7958	4.7562	0.137599	0.66662	0.193332	1.02629	1.02629
2010001E11Rik				1	1	1				0	0	0	0	0	0	0.368	0	0	0	0	0	0.354	0	0	0	0	0	0	0	0	chr10:39920381-39926923	ENSMUSG00000039339	RIKEN cDNA 2010001E11 gene	#NAME?	inf	inf	0	0.0736	0.0708	0	0.0736	0.0457183	0	0	0.0476977	0.0476977
2010002M12Rik	0.827865	-0.47418	-2.20032	1.77506	0.719876	0.217589	0.807928	0.947596	0.499924	0	2.106	0	0	0.179	1.183	0	0.641	0	0.05	0.055	0.627	0.288	1.679	0	0	2.026	1.34	0	2.886	0	chr19:34617048-34640743	ENSMUSG00000067297	RIKEN cDNA 2010002M12 gene	2.15094	-1.44095	-3.22209	0.578	0.1492	0.5188	1.2504	1.2504	0.152197	0.675931	1.42021	0.523099	1.42021
2010003K11Rik				1	1	1				0	0	0	0	0	0	0	0	0	0	0	0	0	0	0	0	0	0	0	0	0	chr19:4496789-4498583	ENSMUSG00000042041	RIKEN cDNA 2010003K11 gene				0	0	0	0	0	0	0	0	0	0
2010005H15Rik	-1.29267	-1.896	-0.628252	0.408196	0.268687	0.64696	0.668818	0.715402	0.87229	0	0	0	0.121	2.834	0.367	0.526	12.671	0.34	0	0.874	0	0	5.088	0	0	0.232	53.871	0	0	7.572	chr16:36221467-36257444	ENSMUSG00000095620	RIKEN cDNA 2010005H15 gene	-2.23269	-3.80905	-2.28927	0.553667	2.8822	1.0176	12.335	12.335	0.557618	0.11864	2.72569	0.194463	2.72569
2010007H06Rik				1	1	1				0	0	0	0.016	0	0	0.477	0	0	0	0	0.249	0.131	0.258	0.877	0.049	0.03	0	0	1.301	0.665	chr9:51278512-51284210	ENSMUSG00000044694	RIKEN cDNA 2010007H06 gene	-4.66014	-0.384465	-2.22492	0.00266667	0.0954	0.3128	0.3992	0.3992	0.128011	0.00506297	0.598433	0.458438	0.598433
2010009K17Rik				1	1	1				1.025	0	13.558	0.958	0	2.067	0.89	0	0	1.492	1.642	1.551	0.285	0	0	0	0	2.221	0	11.629	0	chr2:158070366-158091797	---	---	2.10227	-2.97082	-1.93814	2.93467	0.8048	0.3672	2.77	2.93467	0.128341	0.551077	0.491818	0.0627333	0.551077
2010012O05Rik	0.00834199	0.672604	0.916298	1.0058	1.59395	1.88727	0.989839	0.426719	0.0578225	193.65	62.992	109.938	52.291	65.047	125.683	77.747	105.264	96.211	148.47	99.201	70.461	107.486	84.263	84.446	69.627	71.623	67.909	32.005	32.932	49.713	chr19:46689905-46703382	ENSMUSG00000062376	RIKEN cDNA 2010012O05 gene	0.14302	0.543403	0.822103	101.6	105.379	83.2566	50.8364	105.379	65.4351	72.2543	37.0112	53.9404	72.2543
2010013B24Rik				1	1	1				0	0.211	0	0	7.07	0	0	0	0	4.755	0	0	0	2.082	0	0	0	0.14	0.175	0.232	0	chr6:145303151-145308951	ENSMUSG00000087277	RIKEN cDNA 2010013B24 gene	0.614295	1.84653	2.94412	1.2135	0.951	0.4164	0.1094	1.2135	0.199026	0.304671	0.0258608	0.0930041	0.304671
2010015M23Rik	-1.85856	-1.07924	1.54626	0.275751	0.473278	2.92058	0.375236	0.841885	0.547308	2.747	0.131	0	0.129	8.432	2.932	9.958	1.201	2.898	5.643	1.087	0.147	0.27	0.707	5.275	0	6.184	7.615	0.437	0	0.288	chr11:88039577-88047360	ENSMUSG00000096983	RIKEN cDNA 2010015M23 gene	-0.569415	-1.46062	0.151082	2.39517	4.1574	1.2798	2.9048	4.1574	1.38582	0.93389	1.24803	0.453455	1.38582
2010016I18Rik				1	1	1				2.073	0	0	0	0	0	1.542	0	0	0.086	0.759	0	0	0	0.17	0	1.058	3.582	0	0	0	chr3:106481981-106485913	ENSMUSG00000091575	RIKEN cDNA 2010016I18 gene	-0.36509	-5.05017	-1.3246	0.3455	0.4774	0.034	0.928	0.928	0.2597	0.201636	0.650455	0.019632	0.650455
2010106C02Rik	-0.947895	1.27249	1.60219	0.518388	2.41579	3.03603	0.751479	0.837049	0.64775	5.577	0.239	0	0.235	1.829	0.71	0.764	47.164	0	10.764	0	2.93	5.641	0	11.096	0	8.538	1.59	0	0	0	chr17:86285163-86287178	---	---	-2.98367	0.638044	2.23775	1.43167	11.7384	3.9334	2.0256	11.7384	2.3287	0.294402	0.493722	0.76834	2.3287
2010106E10Rik				1	1	1				0	0	0	0.482	0	0	0	0	0	0	0	0	0	0.879	0	0	0	0	0	0	0	chrX:112495273-112558343	ENSMUSG00000025528	RIKEN cDNA 2010106E10 gene	inf	inf		0.0803333	0	0.1758	0	0.1758	0	0.0405038	0	0.0676393	0.0676393
2010107E04Rik	0.0592548	-1.13093	-1.21395	1.04193	0.456621	0.431088	0.949328	0.207898	0.0367705	199.047	182.157	244.714	390.153	388.201	379.455	426.643	465.362	349.857	211.318	300.547	210.996	387.579	473.687	441.417	256.612	1512.95	1120.52	346.459	424.98	628.245	chr12:111961375-111966977	ENSMUSG00000021290	RIKEN cDNA 2010107E04 gene	0.0193729	-1.3884	-1.45838	297.288	350.745	354.058	806.632	806.632	36.6297	37.1249	100.659	38.4504	100.659
2010107G12Rik	-1.2613	1.00756	3.31475	0.417167	2.01051	9.95037	0.570383	0.872612	0.181979	1.069	0	4.713	0.927	2.845	0.431	5.258	0.662	2.796	17.342	0.257	0	0.372	6.11	2.908	0	0.273	1.013	0.542	0	0	chr6:34945277-34977999	ENSMUSG00000029847	RIKEN cDNA 2010107G12 gene	-1.40292	2.16898	3.56368	1.66417	5.263	1.878	0.3656	5.263	3.19588	1.20856	0.270282	1.21547	3.19588
2010107G23Rik	-0.320631	-0.362566	-0.693761	0.800719	0.77778	0.61824	0.670634	0.751827	0.275807	17.208	7.54	11.562	9.918	18.891	12.561	21.246	24.248	17.128	19.557	11.765	15.954	29.745	28.415	16.95	17.79	21.119	16.594	42.701	16.806	47.699	chr10:62107654-62139870	ENSMUSG00000020083	RIKEN cDNA 2010107G23 gene	-0.314175	-0.499492	-0.771559	12.9467	18.7888	21.7708	28.9838	28.9838	14.0235	11.2793	23.9397	16.9339	23.9397
2010109A12Rik				1	1	1				1.412	0	0.333	0	0.55	0.427	1.225	0	0.396	0.924	4.41	0	5.897	0	4.851	0	0	1.147	0	1.58	0	chr5:93206517-93213475	ENSMUSG00000029384	RIKEN cDNA 2010109A12 gene	-1.4756	1.83601	1.15078	0.453667	1.391	2.1496	0.5454	2.1496	0.216328	0.0777882	0.0974301	0.347847	0.347847
2010109I03Rik				1	1	1				0	0	0	0	0	0	0	0	0	0	0	0	0	0	0	0	0	0	0	0	0	chr15:74878338-74881704	ENSMUSG00000063522	RIKEN cDNA 2010109I03 gene				0	0	0	0	0	0	0	0	0	0
2010110E17Rik				1	1	1				3.527	2.689	3.332	0	4.978	2.399	1.148	0	1.482	0	0	0	1.289	0.161	0.379	0	5.736	0.478	0	0	0	chr8:86885687-86886566	ENSMUSG00000098434	RIKEN cDNA 2010110E17 gene	2.67325	-2.09449	-1.6642	2.82083	0.526	0.3658	1.2428	2.82083	0.127829	0.815377	0.40514	0.0948637	0.815377
2010110K18Rik				1	1	1				0	0	0	0	0	0	0	0	0.09	0	0	0	1.821	0.059	0	0	0	0	0	0	0	chr18:34751808-34756662	ENSMUSG00000097755	RIKEN cDNA 2010110K18 gene	#NAME?	inf	inf	0	0.018	0.376	0	0.376	0.0121613	0	0	0.266022	0.266022
2010111I01Rik	-0.551355	-1.62959	0.320191	0.682379	0.32318	1.2485	0.593857	0.467711	0.814669	20.234	1.72	21.931	2.232	4.717	9.767	8.803	6.874	36.743	10.029	5.313	0.262	9.637	4.77	5.203	1.201	6.916	6.092	9.256	7.705	5.702	chr13:63014933-63302284	ENSMUSG00000021458	RIKEN cDNA 2010111I01 gene	-0.236516	-0.888245	0.727338	10.1002	13.5524	4.2146	7.1342	13.5524	15.4136	13.083	9.31009	5.02997	15.4136
2010204K13Rik	-0.120088	-0.516874	-0.474117	0.920132	0.698885	0.719907	0.85605	0.558878	0.402119	107.049	95.244	67.836	233.741	119.695	201.25	188.312	332.013	188.953	82.949	166.255	137.684	191.489	150.955	122.247	198.542	204.589	153.571	300.424	217.23	199.553	chrX:7412105-7445143	ENSMUSG00000063018	RIKEN cDNA 2010204K13 gene	-0.221573	-0.535815	-0.323373	137.469	191.696	160.183	215.073	215.073	48.9604	41.9899	61.2618	42.2565	61.2618
2010300C02Rik	-0.168731	0.231873	2.39258	0.889625	1.17436	5.25095	0.730723	0.912841	5.47872e-05	31.816	29.579	28.241	23.567	15.533	26.753	30.157	18.91	43.491	36.83	48.672	9.334	10.618	5.674	4.669	5.902	7.904	2.582	9.916	7.451	4.288	chr1:37611676-37720085	ENSMUSG00000026090	RIKEN cDNA 2010300C02 gene	-0.204382	0.0565575	2.28147	25.9148	35.612	7.2394	6.4282	35.612	46.7676	40.5901	9.61954	10.0041	46.7676
2010300F17Rik				1	1	1				0	0	0	0	0	0	0	0	0	0	0	3.315	0	0	0	0	0	0	0.105	0.07	0	chr11:96712981-96747436	ENSMUSG00000097289	RIKEN cDNA 2010300F17 gene		4.24801	#NAME?	0	0	0.663	0.035	0.663	0	0	0.0263154	0.500021	0.500021
2010308F09Rik	0.33301	0.505808	2.31112	1.25964	1.41992	4.96267	0.902554	0.945262	0.404179	4.022	0.818	0	4.697	5.482	25.949	2.91	0.623	2.254	4.682	4.189	0	9.241	0	0	3.769	1.539	0	0	11.107	0	chrX:13234683-13247736	---	---	1.43707	-0.0427485	0.0571226	6.828	2.9316	2.602	2.5292	6.828	0.477205	1.29213	0.45868	0.445288	1.29213
2010310C07Rik				1	1	1				0.081	0	0	0.097	0	0	0	0	0	0	0	0	1.957	0	0	0	0	0	0.109	2.967	0.216	chr6:42370670-42381215	---	---	inf	-0.798973	#NAME?	0.0296667	0	0.3914	0.6584	0.6584	0	0.0247907	0.481327	0.276647	0.481327
2010315B03Rik	-0.781323	-0.209839	-0.329191	0.581833	0.864634	0.795983	0.389931	0.913921	0.750371	4.653	6.187	7.118	9.285	12.714	10.364	22.632	20.099	19.954	14.316	10.509	68.844	14.995	6.306	11.549	25.282	17.469	13.364	25.553	10.187	36.893	chr9:124291803-124312696	ENSMUSG00000098810		-0.79828	0.209807	-0.403357	8.38683	17.502	25.3952	20.6932	25.3952	13.0702	7.51582	17.2864	19.9923	19.9923
2010320M18Rik	0.632631	-0.0158384	-0.302538	1.55039	0.989082	0.810824	0.770218	0.998658	0.92221	9.409	6.871	0.363	10.454	3.888	2.555	4.5	0.178	8.394	5.364	5.907	14.115	0.642	4.764	2.639	5.517	16.754	10.713	1.297	4.815	0.343	chr8:70776814-70777823	---	---	0.505837	-0.526832	-0.810899	5.59	4.8686	5.5354	6.7844	6.7844	1.37799	1.95668	2.41742	1.67788	2.41742
2010320O07Rik				1	1	1				0	0	0	0	0.287	0	0	0	0	0	4.257	0	0	0	0	0	0	0	0.249	1.322	5.266	chr18:38209771-38229145	ENSMUSG00000089983	RIKEN cDNA 2010320O07 gene	-3.92941	#NAME?	-0.739517	0.0478333	0.8514	0	1.3674	1.3674	0.128455	0.00843103	0.214471	0	0.214471
2200002D01Rik	-1.96267	0.320598	2.38564	0.256553	1.24885	5.22576	0.411213	0.964737	0.386297	0.271	0	0	1.083	0.105	0.327	3.053	9.424	0.455	0.945	0	0	0	2.073	0.232	0.169	0	0	0.091	10.663	0	chr7:29246560-29248432	ENSMUSG00000030587	RIKEN cDNA 2200002D01 gene	-2.9346	-2.15252	0.320325	0.297667	2.7754	0.4948	2.1508	2.7754	1.17513	0.153703	0.941151	0.211683	1.17513
2200002J24Rik				1	1	1				0	0	0	17.236	0	0	0	0	0	0	0.559	0	0	0	0	0	0	0	0	0	0	chr7:30699782-30700380	ENSMUSG00000013083	RIKEN cDNA 2200002J24 gene	5.12928		inf	2.87267	0.1118	0	0	2.87267	0.0107046	0.37466	0	0	0.37466
2210008F06Rik	-1.65352	-0.184412	-1.09586	0.317864	0.880007	0.467859	0.564009	0.979549	0.735726	0	1.165	0	0.072	0	5.198	4.818	0	0.803	1.407	1.205	0	2.842	1.176	19.383	4.026	14.116	3.977	0	1.764	3.673	chr11:77489853-77491409	ENSMUSG00000097165	RIKEN cDNA 2210008F06 gene	-0.375687	-0.0314132	-1.8653	1.0725	1.6466	5.4854	4.706	5.4854	0.492328	0.379456	1.79376	1.75513	1.79376
2210010C04Rik				1	1	1				0	0	0	0	0	0	0	0	0	0	0	0	0	0	0	0	0	0	0	0	0	chr6:41030267-41035509	ENSMUSG00000029882	RIKEN cDNA 2210010C04 gene				0	0	0	0	0	0	0	0	0	0
2210011C24Rik				1	1	1				0	0	0	0	0	0	0	0	0	0.125	0	0	0	0.628	0	0	0	0	2.81	0	0	chr8:84010221-84012158	ENSMUSG00000074217	RIKEN cDNA 2210011C24 gene	#NAME?	-2.16682	-4.58707	0	0.025	0.1256	0.562	0.562	0.00947743	0	0.227792	0.0507295	0.227792
2210011K15Rik				1	1	1				1.113	0	0	0	0	0	0.29	0	0	0	0	0	0.186	0	0.382	0	0	0	0	0	0	chr1:121355115-121359900	---	---	1.80749	inf	inf	0.1855	0.058	0.1136	0	0.1855	0.027431	0.0960173	0	0.0583431	0.0960173
2210013O21Rik	-0.361853	-0.124664	-0.270685	0.778165	0.917218	0.828926	0.360001	0.891517	0.548018	125.369	117.053	128.233	108.508	122.647	93.148	167.42	201.723	201.361	170.404	160.51	172.303	214.411	168.993	201.315	196.712	343.18	195.943	167.38	169.9	131.72	chrX:153723609-153741920	ENSMUSG00000086316	RIKEN cDNA 2210013O21 gene	-0.390127	-0.251103	-0.393473	115.826	180.284	190.747	201.625	201.625	69.2994	52.8797	91.0283	76.4869	91.0283
2210016F16Rik	-0.249766	-0.859206	-0.27194	0.841033	0.551256	0.828205	0.669308	0.313321	0.669706	33.571	29.088	21.404	13.688	21.068	18.519	34.861	24.293	29.013	29.969	33.395	11.028	21.279	18.836	30.08	24.786	47.713	25.364	37.204	40.395	19.717	chr13:58380045-58385225	ENSMUSG00000021550	RIKEN cDNA 2210016F16 gene	-0.16635	-0.830448	-0.382313	22.8897	30.3062	21.2018	34.0786	34.0786	24.2806	21.6363	31.648	17.7974	31.648
2210016L21Rik	-0.0266215	-0.132631	-0.321932	0.981717	0.912167	0.799998	0.963142	0.893394	0.498677	115.039	81.768	65.996	168.812	78.141	63.105	106.307	141.628	135.535	95.377	113.592	103.596	102.754	168.159	131.903	136.748	139.928	152.01	114.338	134.442	102.011	chr5:114942157-114949783	ENSMUSG00000029559	RIKEN cDNA 2210016L21 gene	-0.0367822	-0.140589	-0.318528	95.4768	118.488	128.632	128.546	128.632	88.3818	86.157	110.217	99.9834	110.217
2210017G18Rik	-2.11414	-1.80785	-0.602232	0.230983	0.285616	0.658734	0.237405	0.539251	0.751938	6.603	0	19.171	0.193	17.059	10.325	13.839	1.795	64.989	11.67	12.85	3.362	4.844	19.39	6.641	0.805	6.287	15.878	7.726	24.952	57.026	chr6:4919625-4920828	ENSMUSG00000096970	RIKEN cDNA 2210017G18 gene	-1.02373	-1.73735	-0.240514	8.89183	21.0286	7.0084	22.3738	22.3738	7.0904	3.48735	8.37669	2.51234	8.37669
2210017I01Rik				1	1	1				0	0	0	0	0	0	0	0	0	0	0	0	0	0	0	0	0	0	0	0	0	chr3:92604717-92607492	---	---				0	0	0	0	0	0	0	0	0	0
2210018M11Rik	-0.0308861	0.131707	0.171122	0.978819	1.09559	1.12593	0.957459	0.907758	0.778887	48.519	16.129	61.88	25.68	44.61	62.611	45.979	42.591	47.61	40.714	53.247	40.434	36.131	43.099	59.263	41.878	23.326	41.666	49.618	28.16	37.063	chr7:98590614-98656569	ENSMUSG00000035401	RIKEN cDNA 2210018M11 gene	0.123978	0.184861	0.179846	43.2382	46.0282	44.161	35.9666	46.0282	52.5121	57.2243	46.3575	52.6949	57.2243
2210019I11Rik				1	1	1				0	0	0	0	0	0	0	0	0	0	0	0	0	0	0	0	0	0	0	0	0	chr5:147228595-147271521	ENSMUSG00000092570	RIKEN cDNA 2210019I11 gene				0	0	0	0	0	0	0	0	0	0
2210404O09Rik	-0.868392	2.353	1.46845	0.547757	5.10885	2.76724	0.59271	0.318674	0.424795	6.193	0.071	1.236	0.419	5.775	4.01	4.24	0.972	3.227	6.017	2.264	7.758	3.279	7.193	3.297	4.904	0.868	1.512	0.707	1.094	0.545	chr17:21879569-21909926	ENSMUSG00000078546	RIKEN cDNA 2210404O09 gene	0.00599485	2.33711	1.58372	2.95067	3.344	5.2862	0.9452	5.2862	2.08312	2.0918	0.69497	3.5116	3.5116
2210406O10Rik	-2.42153	-0.787348	0.405673	0.186658	0.579408	1.32471	0.284414	0.885956	0.907629	4.668	0	0	0.133	0.087	0.134	0.772	0.31	1.495	4.658	1.069	0	0.093	4.948	2.865	0.278	10.72	0.06	0.376	0.299	3.173	chr5:36454966-36464812	ENSMUSG00000039563	RIKEN cDNA 2210406O10 gene	-0.889921	-1.08342	-1.14367	0.837	1.6608	1.6368	2.9256	2.9256	0.814051	0.439297	1.79858	0.848766	1.79858
2210407C18Rik				1	1	1				0	0	0	0	0	0	0	0	0	0	0	0	0	0	0	0	0	0	0	0	0	chr11:58608203-58616075	ENSMUSG00000037145	RIKEN cDNA 2210407C18 gene				0	0	0	0	0	0	0	0	0	0
2210408F21Rik	0.427854	-0.683401	-0.358991	1.34523	0.622695	0.77971	0.695957	0.738773	0.794608	32.416	19.424	36.177	7.362	14.47	22.472	8.886	20.071	25.5	21.516	10.023	8.086	14.887	7.193	17.263	20.603	13.204	27.932	6.661	31.408	23.164	chr6:31220350-31337404	ENSMUSG00000087380	RIKEN cDNA 2210408F21 gene	0.562531	-0.715334	-0.434343	22.0535	17.1992	13.6064	20.4738	22.0535	5.02807	7.42574	6.79441	4.13823	7.42574
2210408I21Rik	0.0788236	0.165287	0.536175	1.05616	1.12139	1.45012	0.897661	0.908164	0.357979	15.217	25.372	28.712	22.973	26.286	25.039	22.396	25.62	26.539	42.677	20.594	17.899	19.247	34.552	22.202	8.868	7.125	16.256	20.219	22.612	19.146	chr13:77135539-77613291	ENSMUSG00000071252	RIKEN cDNA 2210408I21 gene	0.0599436	0.179128	0.536358	23.9332	27.5652	20.5536	17.0716	27.5652	35.758	37.275	24.6555	27.9149	37.275
2210411M09Rik				1	1	1				0	0	0	0	0	0	0	0	0	0	0	0	0	0	0	0	0	0	0	0	0	chr1:180952063-180958149	ENSMUSG00000085563	RIKEN cDNA 2210411M09 gene				0	0	0	0	0	0	0	0	0	0
2210414B05Rik				1	1	1				0	0	0	0	0	0	0	0	0	0	0	0	0	0	0	0	0	0	0	0	0	chr4:3656507-3663108	ENSMUSG00000085394	RIKEN cDNA 2210414B05 gene				0	0	0	0	0	0	0	0	0	0
2210417A02Rik				1	1	1				0	0	0	0	0	0	0	0	0	0	0	0	0	0	0	0	0	0	0	0	0	chr5:148741839-148743139	ENSMUSG00000086494	RIKEN cDNA 2210417A02 gene				0	0	0	0	0	0	0	0	0	0
2210418O10Rik				1	1	1				0	0	0	0	0	0	0	0	0	0	0	0	0	0	0	0	0	0	0	0	0	chr2:176226568-176240328	ENSMUSG00000078894	RIKEN cDNA 2210418O10 gene				0	0	0	0	0	0	0	0	0	0
2210420H20Rik				1	1	1				0.616	0	0	0	1.2	0	0.535	0	0	4.034	10.067	0	0	0	4.234	0.77	0	0.167	0	0	0	chr18:82754504-82759041	---	---	-3.09534	4.65198	6.14695	0.302667	2.9272	1.0008	0.0334	2.9272	0.524405	0.0613586	0.00740032	0.186052	0.524405
2300002M23Rik				1	1	1				0	0	0	0	0	0	0	0	0	0	0	0	0	0	0	0	0	0	0	0	0	chr17:35567449-35568952	ENSMUSG00000039269	RIKEN cDNA 2300002M23 gene				0	0	0	0	0	0	0	0	0	0
2300003K06Rik				1	1	1				0	0	0	0	0	0	0	0	0	0	0	0	0	0	0	0	0	0	0	0	0	chr11:99836801-99838066	ENSMUSG00000078257	RIKEN cDNA 2300003K06 gene				0	0	0	0	0	0	0	0	0	0
2300005B03Rik				1	1	1				0.711	0	0	0	14.951	0	0.309	0	0	0	0.683	0	0	0	0	0.444	0	0	0	0	11.414	chr15:74742763-74746693	ENSMUSG00000075605	RIKEN cDNA 2300005B03 gene	3.95697	-4.67138	-3.59594	2.61033	0.1984	0.0888	2.2828	2.61033	0.0305529	0.474479	0.369435	0.0144982	0.474479
2300009A05Rik	-0.545169	-0.524536	-0.760288	0.685311	0.695183	0.590379	0.699412	0.824261	0.567022	7.489	7.944	5.845	19.293	7.101	3.939	24.307	19.959	13.505	12.224	7.512	14.185	43.798	12.355	7.833	14.237	28.91	30.338	15.401	24.787	13.94	chr9:63394446-63399241	ENSMUSG00000032403	RIKEN cDNA 2300009A05 gene	-0.537339	-0.460672	-0.775955	8.60183	15.5014	18.4816	22.6752	22.6752	2.62684	1.81	4.498	3.26846	4.498
2310001H17Rik	-1.91976	-0.295524	6.45498	0.264299	0.814776	87.7291	0.165745	0.970595	0.000951137	5.749	0	3.402	2.627	0.498	3.231	6.805	4.153	6.054	8.163	2.624	0	0	0.042	0	0.073	0	1.133	0	0	0	chr6:129213380-129233974	ENSMUSG00000097354	RIKEN cDNA 2310001H17 gene	-0.897789	-3.5369	4.29824	2.5845	5.5598	0.023	0.2266	5.5598	5.24147	2.81314	0.266411	0.0229531	5.24147
2310001K24Rik				1	1	1				0.262	0.213	0	0	0	0.317	0.227	0.243	0	0.686	1.007	0	3.5	1.528	1.799	0.654	0	0	0	0	0.234	chr2:163471956-163473005	ENSMUSG00000053353	RIKEN cDNA 2310001K24 gene	-1.53259	4.9974	3.1548	0.132	0.4326	1.4962	0.0468	1.4962	0.0913956	0.0315915	0.0102621	0.327796	0.327796
2310002F09Rik				1	1	1				0	0	0	0	0	0	0	0	0	0	0	0	0	0.88	0	0	0	0	0	0	0	chr7:43695208-43797945	ENSMUSG00000097178	RIKEN cDNA 2310002F09 gene		inf		0	0	0.176	0	0.176	0	0	0	0.0845492	0.0845492
2310002L09Rik	4.18596	0.361071	0.482898	18.2012	1.28438	1.39755	0.0360897	0.9575	0.908872	0.359	0.219	11.874	3.055	0	1.846	0	0	0	0	0.086	0	0	0	0	0	0	0	0	0	0	chr4:73939370-73950846	ENSMUSG00000028396	RIKEN cDNA 2310002L09 gene	7.63269		inf	2.89217	0.0172	0	0	2.89217	0.0107046	2.12442	0	0	2.12442
2310003H01Rik	-0.648726	-0.268962	-0.111211	0.637843	0.829916	0.92581	0.656862	0.934554	0.956264	10.497	1.48	0.688	3.425	1.323	3.89	5.688	3.494	5.781	5.35	3.441	14.538	10.747	1.638	0.938	2.501	3.715	2.63	1.558	7.662	21.648	chr11:120369561-120378764	ENSMUSG00000025384	RIKEN cDNA 2310003H01 gene	-0.222986	-0.346722	-0.780838	3.5505	4.7508	6.0724	7.4426	7.4426	4.29209	3.67742	7.37436	5.79897	7.37436
2310003L06Rik				1	1	1				0	0	0	0	0	0	0	0	0	0	0	0	0	0	0	0	0	0	0	0	0	chr5:87969458-87972870	ENSMUSG00000007457	RIKEN cDNA 2310003L06 gene				0	0	0	0	0	0	0	0	0	0
2310005A03Rik				1	1	1				1.524	0.113	0.786	2.386	0.864	0.168	0	0	0	0	0	0	0	0	0	0	0	0	0	0	0	chr2:155097788-155100081	ENSMUSG00000087254	RIKEN cDNA 2310005A03 gene	inf			0.9735	0	0	0	0.9735	0	0.473452	0	0	0.473452
2310005E17Rik				1	1	1				0	0	0	0	0	0	0	1.061	0	0	0	0	0	0	0	0	0	0	0	0	0	chr13:98424108-98435065	---	---	#NAME?		inf	0	0.2122	0	0	0.2122	0.0770087	0	0	0	0.0770087
2310007B03Rik	0.136456	-1.98584	0.421104	1.0992	0.252466	1.33895	0.96949	0.727879	0.922021	0	0	3.401	10.056	0.446	0.099	3.551	0	1.009	0.5	0.236	0	1.025	0	0	0	0	1.861	0	0.293	5.035	chr1:93151348-93160948	ENSMUSG00000034159	RIKEN cDNA 2310007B03 gene	1.58674	-2.89083	-0.622421	2.33367	1.0592	0.205	1.4378	2.33367	0.689413	2.07079	1.06132	0.143093	2.07079
2310007L24Rik				1	1	1				0	0	1.168	0	0	0	0.878	0	0	0	0.108	0	0.094	0	0	0	0	0	0	0	0	chr11:106365471-106377558	ENSMUSG00000009210	RIKEN cDNA 2310007L24 gene	0.25866	inf	inf	0.194667	0.1972	0.0188	0	0.1972	0.0929975	0.111259	0	0.00953954	0.111259
2310008N11Rik				1	1	1				0	0	0	0	0	0	0	0	0	0	0	0	0	0	0	0	0	0	0	0	0	chr8:26814592-26824423	---	---				0	0	0	0	0	0	0	0	0	0
2310009B15Rik	-0.243958	-0.565272	-1.17532	0.844426	0.675828	0.442787	0.897086	0.824261	0.422957	4.458	17.289	23.649	15.101	16.826	9.955	10.418	28.344	17.297	28.141	17.141	11.515	30.94	18.015	119.014	41.123	58.003	135.042	67.424	7.985	9.787	chr1:138851982-138856852	ENSMUSG00000079283	RIKEN cDNA 2310009B15 gene	-0.212263	-0.53541	-1.70121	14.5463	20.2682	44.1214	55.6482	55.6482	3.29391	2.84325	10.7109	7.39014	10.7109
2310010G23Rik				1	1	1				0	0	0	0	0	0	0	0	0	0	0	0	0	0	0	0	0	0	0	0	0	chrX:36814770-36817185	ENSMUSG00000097468	RIKEN cDNA 2310010G23 gene				0	0	0	0	0	0	0	0	0	0
2310010J17Rik	-0.148904	-0.360647	-0.19387	0.901935	0.778815	0.874257	0.949462	0.938882	0.946431	28.352	6.987	0.812	10.835	3.011	7.794	12.678	9.575	10.594	5.626	5.369	23.392	2.153	4.388	11.072	8.05	23.345	39.327	9.288	0.385	6.514	chr7:90124857-90129474	ENSMUSG00000097162	RIKEN cDNA 2310010J17 gene	0.344178	-0.898307	-1.1369	9.63183	8.7684	9.811	15.7718	15.7718	1.12378	1.42656	2.47128	1.32588	2.47128
2310011J03Rik	-0.360896	-0.439835	-0.229892	0.778681	0.737219	0.852699	0.794366	0.867239	0.894997	10.926	2.771	7.326	2.164	6.863	3.695	4.589	14.622	5.005	8.001	6.438	2.559	6.38	4.458	11.91	10.567	15.647	10.247	2.62	4.209	12.994	chr10:80318253-80320537	ENSMUSG00000020133	RIKEN cDNA 2310011J03 gene	-0.288897	-0.527343	-0.455357	5.62417	7.731	7.1748	9.1434	9.1434	3.69716	3.02623	5.06926	3.51721	5.06926
2310014F06Rik				1	1	1				0	0	0	0	0	0	0	0	0	2.31	0.565	0	0	0	0	0	3.375	0	0	3.16	0	chr7:112613467-112680058	ENSMUSG00000085945	RIKEN cDNA 2310014F06 gene	#NAME?	#NAME?	-1.45699	0	0.575	0	1.307	1.307	0.106706	0	0.292946	0	0.292946
2310014L17Rik	-1.09967	-0.52422	0.75488	0.466624	0.695335	1.68749	0.579338	0.919531	0.76887	3.469	0.195	1.356	0.072	1.211	0.506	1.921	0.5	1.81	1.619	2.185	1.52	0	0.655	7.605	0.523	0.32	0.292	3.395	0.214	2.881	chr7:12927415-12931072	ENSMUSG00000033967	RIKEN cDNA 2310014L17 gene	-0.338986	0.499004	0.0663953	1.13483	1.607	2.0606	1.4204	2.0606	1.46626	1.15922	1.40031	1.97896	1.97896
2310015A10Rik	-0.363056	0.962347	1.55997	0.777516	1.94848	2.94847	0.644719	0.539591	0.060568	18.442	14.379	11.451	10.522	3.614	5.178	15.487	16.273	20.897	18.93	6.461	13.905	9.759	5.575	10.379	9.545	6.001	1.495	2.271	14.617	8.778	chr12:80120547-80132844	ENSMUSG00000097729	RIKEN cDNA 2310015A10 gene	-0.30855	0.480059	1.07755	10.5977	15.6096	9.8326	6.6324	15.6096	21.4989	17.3594	10.1869	14.2087	21.4989
2310015B20Rik				1	1	1				0	0	0	0	0	0	0	0	0	0	1.652	0	0	0	0	0	2.959	0.233	0	0	0	chr10:70204663-70215285	ENSMUSG00000019933	RIKEN cDNA 2310015B20 gene	#NAME?	#NAME?	-1.31871	0	0.3304	0	0.6384	0.6384	0.0428184	0	0.106808	0	0.106808
2310015D24Rik				1	1	1				0	0	0	0	0	0	0	0	0	0	0	0	0.555	0	0	0	0	0.432	0	0	0.178	chr16:13514130-13520419	---	---		-0.326107	#NAME?	0	0	0.111	0.122	0.122	0	0	0.11959	0.0953954	0.11959
2310015K22Rik				1	1	1				0	0	0	0	0	0	0	0	0	0	0	0	1.883	0	0	0	0	0	0	0	0.71	chr1:80225043-80228792	---	---		1.39717	#NAME?	0	0	0.3766	0.142	0.3766	0	0	0.0615726	0.162172	0.162172
2310016D03Rik				1	1	1				0	0	0	0	0	0	0	0	0	0	0	0	0	0	0	0	0	0	0	0	0	chr12:30410558-30467358	---	---				0	0	0	0	0	0	0	0	0	0
2310016D23Rik				1	1	1				1.498	31.267	0	0	0	0	0.433	0	0	3.052	0	0	0	0	0	0	0	0	0	0	0	chr1:60778842-60803790	ENSMUSG00000085965	RIKEN cDNA 2310016D23 gene	3.34468		inf	5.46083	0.697	0	0	5.46083	0.0754857	0.766854	0	0	0.766854
2310016G11Rik				1	1	1				0	0	0	0	0	0	0	0	0	0	0	0	0	0	0	0	0	0	0	0	0	chr7:44676964-44678235	ENSMUSG00000070574	RIKEN cDNA 2310016G11 gene				0	0	0	0	0	0	0	0	0	0
2310020H05Rik				1	1	1				0	0	0	0.108	0	0	0.234	0	0	0	0	0	0	0	0	0.336	0	6.122	0	0	0	chr13:99076525-99087921	---	---	-0.852786	-4.42211	-5.08713	0.018	0.0468	0.0672	1.2244	1.2244	0.00914366	0.00506297	0.310813	0.0144982	0.310813
2310022A10Rik	-0.281845	0.0617202	0.0769609	0.822538	1.04371	1.05479	0.689168	0.971371	0.939416	9.837	7.149	17.005	14.747	13.313	14.853	19.197	20.216	16.266	17.298	19.114	16.716	12.59	17.207	41.236	15.078	9.024	21.92	14.661	20.306	12.508	chr7:27553232-27582099	ENSMUSG00000049643	RIKEN cDNA 2310022A10 gene	-0.272059	0.267718	0.0494103	12.8173	18.4182	20.5654	15.6838	20.5654	14.6029	12.0932	14.1112	16.9885	16.9885
2310022B05Rik	0.291687	0.0988956	1.66656	1.22407	1.07095	3.17456	0.839661	0.985422	0.309505	2.35	2.676	7.606	10.092	11.534	3.199	6.121	3.438	10.671	5.797	4.293	23.465	2.16	2.873	0	0.954	3.868	2.228	0.238	3.105	1.625	chr8:124635765-124663369	ENSMUSG00000031983	RIKEN cDNA 2310022B05 gene	0.343276	1.25184	1.19895	6.24283	6.064	5.8904	2.2128	6.24283	5.64494	7.16136	2.4589	5.85574	7.16136
2310026I22Rik	-2.95301	-0.264642	1.79278	0.129138	0.832405	3.46481	0.134253	0.965721	0.454267	0.149	0	0	0.06	0	0.361	0.776	2.63	0.668	3.253	0.143	0.135	0.623	0	1.28	0	0	0.242	0	0.4	3.722	chr18:32915825-32939222	ENSMUSG00000097710	RIKEN cDNA 2310026I22 gene	-3.82689	-1.12515	0.714588	0.095	1.494	0.4076	0.8728	1.494	0.560171	0.0394741	0.341357	0.156496	0.560171
2310026L22Rik	0.653265	-3.88355	-1.4514	1.57272	0.0677538	0.365667	0.790293	0.258329	0.555857	23.249	0	8.694	4.266	7.545	11.718	8.829	2.699	8.144	0.423	5.587	0	0	0.707	0.832	3.025	0.371	65.331	16.364	6.073	9.936	chr4:138215713-138216189	ENSMUSG00000078519	RIKEN cDNA 2310026L22 gene	1.03012	-4.59277	-2.18552	9.24533	5.1364	0.9128	19.615	19.615	0.578376	1.18116	2.63098	0.109033	2.63098
2310030A07Rik				1	1	1				0	0	0	0	0	0	0	0	0	0	0	0	0	0	0	0	0	0	0	0	0	chr1:150320680-150346771	---	---				0	0	0	0	0	0	0	0	0	0
2310030G06Rik	0.187545	-0.76368	-0.472236	1.13882	0.588992	0.720847	0.906056	0.766485	0.778096	8.111	3.806	3.684	6.37	31.589	9.434	8.937	2.173	22.382	8.171	10.947	12.741	1.303	8.651	10.453	8.964	7.283	8.957	15.178	3.632	25.461	chr9:50739690-50746521	ENSMUSG00000032062	RIKEN cDNA 2310030G06 gene	0.249283	-0.600552	-0.36797	10.499	10.522	8.4224	12.1022	12.1022	3.67522	4.36843	4.74301	3.12802	4.74301
2310031A07Rik				1	1	1				0.196	0	0.185	8.775	0.457	0	0.34	0.545	0	0	0	0	0	0	1.009	1.467	0.15	0.318	0	4.907	1.92	chr11:46440361-46447248	ENSMUSG00000097457	RIKEN cDNA 2310031A07 gene	3.5769	-1.60276	-3.11081	1.60217	0.177	0.4952	1.459	1.60217	0.0512911	0.612062	0.443087	0.145885	0.612062
2310033P09Rik	0.256653	0.0111676	0.216736	1.1947	1.00777	1.1621	0.636258	0.99679	0.762318	48.849	73.075	63.385	75.632	58.48	70.761	73.55	76.314	47.66	50.678	89.283	66.774	54.541	73.491	33.418	37.292	75.702	48.269	41.768	55.091	38.864	chr11:59208320-59210738	ENSMUSG00000020441	RIKEN cDNA 2310033P09 gene	0.209322	-0.119489	0.164558	65.0303	67.497	53.1032	51.9388	67.497	24.8067	28.6802	22.1326	20.3734	28.6802
2310034C09Rik				1	1	1				0	0	0	0	0	0	0	0	0	0	0	0	0	0	0	0	0	0	0	0	0	chr16:88758846-88759792	ENSMUSG00000068078	RIKEN cDNA 2310034C09 gene				0	0	0	0	0	0	0	0	0	0
2310034O05Rik				1	1	1				0	0	0	0	0	0	0	0	0	0	0	0	0	3.193	0	0	0	0	0	0	0	chr5:100210691-100218049	---	---		inf		0	0	0.6386	0	0.6386	0	0	0	0.211373	0.211373
2310035C23Rik	-0.213971	0.16643	-0.144038	0.862161	1.12228	0.904983	0.557776	0.810785	0.748055	88.825	56.67	67.16	147.169	109.071	99.515	163.544	129.342	183.617	106.624	93.41	141.695	139.399	164.646	172.316	163.51	102.946	93.785	144.03	147.767	164.83	chr1:105663882-105755191	ENSMUSG00000026319	RIKEN cDNA 2310035C23 gene	-0.240322	0.158553	-0.119507	94.735	135.307	156.313	130.672	156.313	212.377	179.789	230.719	257.521	257.521
2310036O22Rik	0.613189	-0.131097	-0.599508	1.52964	0.913137	0.659979	0.241589	0.922702	0.316111	103.066	135.45	133.937	142.852	161.229	196.213	124.759	118.744	105.784	95.3	116.849	272.724	132.613	107.416	175.597	110.011	193.392	285.874	124.297	86.852	107.25	chr8:85026832-85030285	ENSMUSG00000041203	RIKEN cDNA 2310036O22 gene	0.62742	-0.171279	-0.745789	145.458	112.287	159.672	159.533	159.672	28.5322	44.0766	47.8454	42.4894	47.8454
2310039H08Rik	0.647784	-0.269886	-0.638217	1.56676	0.829385	0.642506	0.738011	0.953398	0.785914	12.281	4.484	13.497	33.514	1.366	10.308	3.046	6.052	18.262	7.44	7.71	12.738	6.282	3.658	9.474	24.735	46.616	47.112	0.847	8.979	5.365	chr17:46772634-46773407	ENSMUSG00000062619	RIKEN cDNA 2310039H08 gene	0.875577	-1.18159	-1.67322	12.575	8.502	11.3774	21.7838	21.7838	1.8693	3.42969	5.96169	2.62831	5.96169
2310039L15Rik				1	1	1				0	0	0	0	0	0.365	0	0	0	0	0	0	0	0	0	0	0	0	0	0	0	chr10:95336275-95363216	---	---	inf			0.0608333	0	0	0	0.0608333	0	0.0124047	0	0	0.0124047
2310040G07Rik	-1.00843	-0.75771	0.665352	0.497088	0.591434	1.58596	0.578385	0.865533	0.769493	32.82	7.569	0.231	3.628	23.465	8.888	17.859	21.61	12.904	27.585	5.18	0	17.598	20.732	2.946	31.515	19.872	3.317	8.771	3.729	22.72	chr5:76928367-76947758	ENSMUSG00000072852	RIKEN cDNA 2310040G07 gene	-0.238428	0.18462	0.347789	12.7668	17.0276	14.5582	11.6818	17.0276	3.84285	3.25747	3.01967	3.4319	3.84285
2310040G24Rik	-0.975361	1.39088	0.31886	0.508613	2.62239	1.24734	0.734323	0.77661	0.939679	2.5	0	3.07	0	0.389	0.907	13.02	2.09	0	0.218	1.202	10.209	0.209	3.648	2.577	1.874	0	0.271	0	19.03	8.25	chr6:86483375-86488227	---	---	-1.33555	-0.588008	-0.866867	1.14433	3.306	3.7034	5.5102	5.5102	0.710631	0.281582	1.29598	0.862162	1.29598
2310043L19Rik				1	1	1				0	0	0	0	0	0	0	0	0	0	0	0	0	0	0	0	0	0	0	0	0	chr1:177641541-177642943	---	---				0	0	0	0	0	0	0	0	0	0
2310043M15Rik	-1.25459	-0.311606	1.55835	0.419113	0.805744	2.94516	0.552647	0.961871	0.544894	1.372	0.71	15.911	0.05	4.567	8.601	10.287	0.811	4.055	13.288	3.238	21.625	2.189	1.092	0	0.156	0	3.784	2.023	4.469	2.114	chr16:93792149-93794888	ENSMUSG00000097768	RIKEN cDNA 2310043M15 gene	-0.0519557	0.9422	1.16666	5.20183	6.3358	5.0124	2.478	6.3358	2.7436	2.64656	1.22214	2.34829	2.7436
2310043O21Rik				1	1	1				0	0	0	0	0	0	0	0	0	0	0	0	0	0	0	0	0	0	0	0	0	chr15:38549343-38594934	---	---				0	0	0	0	0	0	0	0	0	0
2310044K18Rik				1	1	1				0	0	0	0	0	0	0	0	0	0	0	0	0	0	0	0	0.48	0	0	0	0	chr7:83659574-83660963	ENSMUSG00000085080	RIKEN cDNA 2310044K18 gene		#NAME?	#NAME?	0	0	0	0.096	0.096	0	0	0.0220905	0	0.0220905
2310045N01Rik	-0.278991	-0.444328	-0.0756786	0.824167	0.734926	0.948896	0.809172	0.844936	0.963814	17.913	6.93	9.612	3.76	7.044	7.994	8.303	12.276	9.163	13.589	11.202	6.392	6.175	5.52	15.389	14.991	17.638	26.85	12.926	2.414	4.343	chr8:70139498-70167488	ENSMUSG00000002345	RIKEN cDNA 2310045N01 gene	-0.104321	-0.6043	-0.491914	8.8755	10.9066	9.6934	12.8342	12.8342	6.95203	6.46707	9.7767	6.43102	9.7767
2310047D07Rik				1	1	1				0	0	0	0.422	0	0	1.373	10.037	0.295	1.611	0.76	0	0	0.769	0	0.659	13.719	1.999	3.028	3.541	0	chr5:149231331-149237984	---	---	-4.92804	-4.19097	-0.895998	0.0703333	2.8152	0.2856	4.4574	4.4574	0.61653	0.0202519	1.1473	0.062816	1.1473
2310047M10Rik	0.042361	-1.38483	-0.311332	1.0298	0.382935	0.805898	0.976736	0.477319	0.833077	17.272	12.777	6.488	9.164	12.723	2.265	15.173	40.973	3.149	7.812	7.602	1.7	3.303	5.846	11.799	8.969	17.6	12.964	13.639	4.846	12.25	chr11:69059716-69061578	ENSMUSG00000045176	RIKEN cDNA 2310047M10 gene	-0.356947	-1.11305	0.107283	10.1148	14.9418	6.3234	12.2598	14.9418	8.15763	6.3696	7.57301	3.50111	8.15763
2310050C09Rik				1	1	1				0	0	0	0	0	0	0	0	0	0	0	0	0	0	0	0	0	0	0	0	0	chr3:92868358-92870216	ENSMUSG00000090314	RIKEN cDNA 2310050C09 gene				0	0	0	0	0	0	0	0	0	0
2310057J18Rik				1	1	1				0	0	0	0	0	0	0	0	0	0	0	0	0	0	0	0	0	0	0	0	0	chr10:28972287-28986303	ENSMUSG00000015519	RIKEN cDNA 2310057J18 gene				0	0	0	0	0	0	0	0	0	0
2310057M21Rik	-0.0384069	-0.306453	-0.254011	0.97373	0.808628	0.838562	0.960885	0.794153	0.726571	34.74	20.352	21.081	47.295	75.994	38.212	57.196	48.844	44.631	40.262	40.715	23.031	30.34	62.704	33.83	96.307	50.501	43.942	40.325	71.865	43.786	chr7:131342717-131362698	ENSMUSG00000040177	RIKEN cDNA 2310057M21 gene	0.0312817	-0.147025	-0.302843	39.6123	46.3296	49.2424	50.0838	50.0838	29.2059	29.8461	36.0276	32.5369	36.0276
2310057N15Rik				1	1	1				0	0	0	0	0	0	0	0	0	0	0	0	0	0	0	0	0	0	0	0	0	chr16:88773178-88774206	ENSMUSG00000048830	RIKEN cDNA 2310057N15 gene				0	0	0	0	0	0	0	0	0	0
2310058D17Rik	-1.11088	-4.8227	0.170431	0.463012	0.0353364	1.12539	0.377514	0.0449368	0.926673	0.666	1.083	13.552	0.582	5.704	2.562	9.089	3.935	6.785	4.703	2.502	0	0	0.353	0.624	0.529	8.061	1.836	4.417	4.011	4.157	chr11:58965747-58978050	ENSMUSG00000085379	RIKEN cDNA 2310058D17 gene	-0.183678	-4.05213	0.033626	4.02483	5.4028	0.3012	4.4964	5.4028	4.87185	4.28945	4.75962	0.286918	4.87185
2310061I04Rik	-0.797466	-0.318293	-0.200087	0.575359	0.802019	0.870498	0.0619797	0.697021	0.71898	35.835	22.95	33.464	25.512	26.364	25.527	66.521	38.508	48.147	98.121	50.361	44.164	51.58	52.176	73.517	44.352	59.164	70.475	74.989	38.838	51.523	chr17:35892676-35897431	ENSMUSG00000050705	RIKEN cDNA 2310061I04 gene	-0.842936	-0.287086	-0.178711	28.2753	60.3316	53.1578	58.9978	60.3316	39.9367	22.265	45.2032	37.0466	45.2032
2310061J03Rik	-0.758038	0.246744	-1.14625	0.5913	1.18653	0.451799	0.562578	0.900675	0.272635	5.597	3.034	8.948	12.353	2.459	22.046	29.897	28.123	12.387	11.903	4.277	21.881	57.79	41.573	21.453	39.082	61.732	33.973	36.557	14.523	13.056	chr16:55973267-55974617	---	---	-0.690931	-0.00367609	-1.13183	9.07283	17.3174	36.3558	31.9682	36.3558	6.68436	4.14065	14.6478	14.6105	14.6478
2310061N02Rik				1	1	1				0	0	0	0	0	0	0	0	0	0	0	0	0	0	0	0	0	0	0	0	0	chr16:88707168-88707962	ENSMUSG00000050704	RIKEN cDNA 2310061N02 gene				0	0	0	0	0	0	0	0	0	0
2310065F04Rik				1	1	1				0	0	0	0	0	0	0	0	0	0	0	0	0	0	0	0	0	0	0	0	0	chr11:67112460-67120080	ENSMUSG00000087410	RIKEN cDNA 2310065F04 gene				0	0	0	0	0	0	0	0	0	0
2310067B10Rik	-0.268942	0.126197	0.33593	0.829928	1.09141	1.26219	0.646977	0.932818	0.626613	24.098	16.829	10.901	7.999	7.237	24.785	12.172	22.349	13.697	23.952	23.265	20.604	16.465	8.469	20.118	17.561	10.03	13.368	11.959	16.004	13.024	chr11:115765432-115799366	ENSMUSG00000020747	RIKEN cDNA 2310067B10 gene	-0.113871	0.254712	0.396512	15.3082	19.087	16.6434	12.877	19.087	31.1607	28.7958	23.6726	28.2437	31.1607
2310068J16Rik				1	1	1				2.068	0	0.651	0.069	2.282	0.625	2.244	0.16	0.966	2.558	0.166	0	0.432	0.126	0.888	0	1.451	2.801	0	0.154	0.307	chr15:99972163-99973287	---	---	-0.158001	-1.96485	0.0234768	0.949167	1.2188	0.2892	0.9426	1.2188	0.380783	0.341283	0.374637	0.0959695	0.380783
2310069B03Rik				1	1	1				0	0	0	0	0	0	0	0	0	0	0	0	0	0	0	0	0	0.973	0	0	0	chr6:82877863-82881853	---	---		#NAME?	#NAME?	0	0	0	0.1946	0.1946	0	0	0.125805	0	0.125805
2310069G16Rik	-0.733315	-0.717561	0.831022	0.60152	0.608125	1.77894	0.411674	0.78127	0.449513	40.775	44.212	36.563	5.257	50.06	38.176	43.592	54.772	84.442	25.342	64.888	23.207	39.84	18.827	9.5	3.453	11.637	26.705	57.282	26.614	12.945	chr15:44787781-44805827	ENSMUSG00000097102	RIKEN cDNA 2310069G16 gene	-0.391276	-0.604354	0.861786	35.8405	54.6072	18.9654	27.0366	54.6072	13.117	10.0011	7.21789	4.74768	13.117
2310075C17Rik				1	1	1				0	0	0	0.238	0.926	0	0	0	0	0	0	0	0	0	0	0	0	0	0	0	3.71	chr9:112227578-112228242	ENSMUSG00000089718	RIKEN cDNA 2310075C17 gene	inf	#NAME?	#NAME?	0.194	0	0	0.742	0.742	0	0.021925	0.0718347	0	0.0718347
2310079G19Rik				1	1	1				0	0	0	0	0	0	0	0	0	0	0	0	0	0	0	0	0	0	0	0	0	chr16:88626785-88627666	ENSMUSG00000045331	RIKEN cDNA 2310079G19 gene				0	0	0	0	0	0	0	0	0	0
2310081O03Rik				1	1	1				0	0	0	0	0	0	0	0	0	0	0	0	0	0	0	0	0	0	0	0	0	chr4:56220616-56224521	ENSMUSG00000085020	RIKEN cDNA 2310081O03 gene				0	0	0	0	0	0	0	0	0	0
2410002F23Rik	0.352504	0.355442	0.127761	1.27677	1.27938	1.0926	0.293006	0.560602	0.802435	63.716	46.185	62.399	62.682	67.389	49.306	54.182	54.431	67.978	57.244	45.877	64.109	52.768	45.494	94.847	78.347	41.911	55.734	49.306	47.116	29.786	chr7:44246721-44252319	ENSMUSG00000045411	RIKEN cDNA 2410002F23 gene	0.320222	0.447974	0.119485	58.6128	55.9424	67.113	44.7706	67.113	83.3341	104.044	76.7104	104.642	104.642
2410003L11Rik				1	1	1				0	0	0	0	0	0	0	0	0	0	0	0	0	0	0	0	0	0	0	0	0	chr11:97614981-97619031	ENSMUSG00000085860	RIKEN cDNA 2410003L11 gene				0	0	0	0	0	0	0	0	0	0
2410004B18Rik	0.0322991	-0.155409	-0.527211	1.02264	0.897878	0.693895	0.974719	0.929218	0.521387	37.195	14.258	46.498	72.75	78.717	36.811	69.79	82.814	41.273	48.328	34.071	31.142	71.148	122.819	53.15	65.864	46.394	69.741	155.364	71.894	29.713	chr3:145938013-145944829	ENSMUSG00000036873	RIKEN cDNA 2410004B18 gene	0.0484251	-0.218427	-0.591133	47.7048	55.2552	68.8246	74.6212	74.6212	24.497	25.3332	36.9029	31.7181	36.9029
2410004I01Rik				1	1	1				0.163	0	0.463	0.261	0	0	0.283	0	0	0.142	0	0	0.682	1.429	0	0	0	0	0	6.139	0	chr11:102958299-102964387	ENSMUSG00000085338	RIKEN cDNA 2410004I01 gene	1.11644	-1.57839	-4.00389	0.147833	0.085	0.4222	1.2278	1.2278	0.0277647	0.060197	0.445437	0.149157	0.445437
2410004N09Rik	-0.252014	-0.490873	-0.542738	0.839723	0.711595	0.686467	0.872453	0.850723	0.720803	7.659	24.549	19.155	46.718	16.844	73.03	62.966	85.364	38.384	12.981	24.689	6.134	29.361	75.617	75.093	75.422	48.97	104.95	27.704	60.123	22.505	chr18:33794891-33795986	ENSMUSG00000087590	RIKEN cDNA 2410004N09 gene	-0.262254	-0.186683	-0.453835	31.3258	44.8768	52.3254	52.8504	52.8504	5.56356	4.63881	7.62027	6.69535	7.62027
2410004P03Rik	-2.92157	2.19794	1.27173	0.131984	4.58825	2.4145	0.145859	0.475188	0.616014	0.338	0	0.053	0.045	0.307	7.159	4.061	5.183	0.063	1.87	3.631	11.511	0.565	5.429	1.647	5.14	0.129	0.55	3.352	0.252	1.156	chr12:17003318-17011727	ENSMUSG00000071398	RIKEN cDNA 2410004P03 gene	-1.02919	2.12924	1.35722	1.317	2.9616	4.8584	1.0878	4.8584	2.93756	1.43936	1.14663	5.01635	5.01635
2410006H16Rik	-1.08066	-0.230769	-0.504499	0.472813	0.85218	0.704905	0.164456	0.880261	0.523473	67.096	62.066	54.673	98.213	65.324	116.668	155.429	255.49	289.094	162.923	162.463	177.733	256.104	194.92	250.025	283.41	442.62	463.643	365.524	69.855	121.934	chr11:62602876-62604807	ENSMUSG00000086841	RIKEN cDNA 2410006H16 gene	-1.15574	-0.517599	-0.754935	77.34	205.08	232.438	292.715	292.715	27.1317	12.1777	45.7863	31.9833	45.7863
2410007B07Rik				1	1	1				0	0	0	0	0	0	0.164	0	0	0	0.182	0	0	0	0	0	0	0	23.604	0	0.505	chr3:75647445-75655731	---	---	#NAME?	#NAME?	-6.22428	0	0.0692	0	4.8218	4.8218	0.0198483	0	1.48394	0	1.48394
2410012E07Rik				1	1	1				0	0	0	0	0	0	0	0	0	0	0.549	0	0	0	0	0	0	0	0	0	0	chr14:70852932-70873954	---	---	#NAME?		inf	0	0.1098	0	0	0.1098	0.0428184	0	0	0	0.0428184
2410012M07Rik				1	1	1				0	0	0	0	0	0	0	0	0	0	0	0	0	0	0	0	0	0	0	0	0	chr9:98864766-98866583	ENSMUSG00000090470	RIKEN cDNA 2410012M07 gene				0	0	0	0	0	0	0	0	0	0
2410015M20Rik	-0.673521	-0.371188	-0.152142	0.626975	0.773146	0.899914	0.305512	0.777838	0.868791	80.831	66.36	64.486	88.35	67.554	108.019	147.677	362.965	185.244	77.517	111.502	93.388	97.545	182.19	111.991	144.894	200.927	317.908	82.706	112.609	106.886	chr17:56607451-56609771	ENSMUSG00000049760	RIKEN cDNA 2410015M20 gene	-0.934494	-0.56449	-0.11419	79.2667	176.981	126.002	164.207	176.981	38.7667	20.2837	41.9597	28.373	41.9597
2410016O06Rik	1.07039	0.738731	-0.194097	2.1	1.66871	0.87412	0.272643	0.689814	0.913819	3.303	14.238	23.64	24.367	10.227	9.59	8.1	11.045	4.721	5.48	9.13	11.467	13.799	12.594	11.494	19.704	6.005	19.505	4.966	11.538	2.652	chr12:83950607-83952953	ENSMUSG00000046791	RIKEN cDNA 2410016O06 gene	1.17836	0.465215	-0.431672	14.2275	7.6952	13.8116	8.9332	14.2275	5.18895	11.7436	6.99884	9.66205	11.7436
2410017I17Rik				1	1	1				0	0	0	0	0	0	0	0	0	0	0	0	0	0	0	0	0	0	0	0	0	chr17:36154846-36163176	ENSMUSG00000038311	RIKEN cDNA 2410017I17 gene				0	0	0	0	0	0	0	0	0	0
2410018L13Rik				1	1	1				0	0	0.054	0.046	0	0	0	0	0	0	0	0.104	0.288	0	1.087	0.287	0.22	0	0	0	0	chr12:22953998-23010284	ENSMUSG00000073164	RIKEN cDNA 2410018L13 gene	inf	2.67403	#NAME?	0.0166667	0	0.3532	0.044	0.3532	0	0.0202404	0.0552262	0.352459	0.352459
2410019O14Rik				1	1	1				0	0	0	0	0	0	0	0	0	0	0	0	0	0	0	0	0	9.177	0	0	0	chr2:157595582-157597320	ENSMUSG00000087547	RIKEN cDNA 2410019O14 gene		#NAME?	#NAME?	0	0	0	1.8354	1.8354	0	0	0.407018	0	0.407018
2410021H03Rik	-0.588109	0.0997697	-0.183791	0.665214	1.0716	0.880387	0.790509	0.984802	0.950983	10.397	0	1.677	14.518	12.641	1.227	4.402	7.065	6.538	5.756	4.144	19.562	9.322	7.957	12.2	0.317	1.747	2.198	14.222	4.996	16.737	chr17:69275361-69277208	---	---	0.541922	0.273842	-0.609154	6.74333	5.581	9.8716	7.98	9.8716	1.22101	1.77768	1.86249	2.25179	2.25179
2410022M11Rik	0.49719	-0.153218	-0.266213	1.41146	0.899242	0.831499	0.781231	0.972933	0.918703	1.116	2.766	2.109	0.383	2.484	5.851	0.277	4.344	1.787	3.388	0.613	4.727	3.775	1.008	0.639	0.266	0.895	3.945	0.503	1.714	1.754	chr14:56811952-56815597	---	---	0.42556	0.0921607	0.0531098	2.4515	2.0818	2.083	1.7622	2.4515	2.20812	2.96571	2.12831	2.2687	2.96571
2410080I02Rik				1	1	1				0.936	14.842	0.442	3.372	0.729	0	6.906	0	0	0	1.799	0	0	0	0.804	0	1.791	0	0	0	0	chr19:23134899-23135717	ENSMUSG00000044387	RIKEN cDNA 2410080I02 gene	1.36629	-1.49215	1.84397	3.38683	1.741	0.1608	0.3582	3.38683	0.198261	0.51113	0.0552262	0.019632	0.51113
2410088K16Rik				1	1	1				0	0	0	0	0	0	0	0	0	0	0	0	0	0	0	0	0	0	0	0	0	chr1:88754889-88755736	ENSMUSG00000097398	RIKEN cDNA 2410088K16 gene				0	0	0	0	0	0	0	0	0	0
2410089E03Rik	-0.220778	0.345909	0.382411	0.858103	1.27095	1.30352	0.393293	0.427605	0.155304	68.213	44.531	68.028	50.914	55.061	58.022	80.944	61.462	81.588	89.494	83.081	101.393	77.753	68.896	70.813	51.993	35.341	43.608	62.209	68.051	65.117	chr15:8169105-8271158	ENSMUSG00000039801	RIKEN cDNA 2410089E03 gene	-0.220921	0.341312	0.366421	57.4615	79.3138	74.1696	54.8652	79.3138	235.732	202.262	182.858	231.664	235.732
2410114N07Rik				1	1	1				0	0	0	0	0	0	0	0	0	0	0	0	0	0	0	0	0	0	0	0	0	chr4:34906123-34911481	ENSMUSG00000085824	RIKEN cDNA 2410114N07 gene				0	0	0	0	0	0	0	0	0	0
2410124H12Rik				1	1	1				0	0.893	0	0	0	0	0	0	0	0	0	0	0	0	0	0	0	0	0	0	0	chr16:92478741-92497366	ENSMUSG00000051297	RIKEN cDNA 2410124H12 gene	inf			0.148833	0	0	0	0.148833	0	0.0383402	0	0	0.0383402
2410127L17Rik	2.31452	-0.617762	-1.65381	4.97438	0.651681	0.317799	0.159992	0.881392	0.431259	1.576	2.262	6.743	1.67	3.899	1.57	1.368	0	0.727	1.619	0.891	1.262	0.31	1.894	0.319	6.369	3.335	0.803	6.765	0.332	1.654	chr19:18670779-18704788	ENSMUSG00000024726	RIKEN cDNA 2410127L17 gene	1.95756	-0.447585	-1.69027	2.95333	0.921	2.0308	2.5778	2.95333	0.537166	2.08637	1.73352	1.27114	2.08637
2410131K14Rik	0.191266	0.58778	0.125605	1.14177	1.50293	1.09096	0.752894	0.497203	0.882357	19.857	27.723	23.102	23.52	26.098	26.219	26.882	20.035	29.679	24.403	28.156	72.461	14.04	34.11	27.579	47.385	20.528	22.313	12.63	17.845	38.482	chr5:118245226-118266093	ENSMUSG00000032840	RIKEN cDNA 2410131K14 gene	0.183438	0.695261	0.0193921	24.4198	25.831	39.115	22.3596	39.115	41.4308	47.0483	40.8777	66.1882	66.1882
2410137M14Rik				1	1	1				0	0	0	0	0	1.862	0	0	0	0	0	0	0	0	0	0.275	0	0	0	0	0	chr17:36977700-36981237	ENSMUSG00000064308	RIKEN cDNA 2410137M14 gene	inf	inf		0.310333	0	0.055	0	0.310333	0	0.0868328	0	0.0144982	0.0868328
2410141K09Rik				1	1	1				0	0	0	0	0	0	0	0	0	0	0	0	0	0	0	0	0	0	0	0	0	chr13:66418113-66441118	ENSMUSG00000074832	RIKEN cDNA 2410141K09 gene				0	0	0	0	0	0	0	0	0	0
2410152P15Rik				1	1	1				0	0	0	0	0	0	0	0	0	0	0	0	0	0	0	0	0	0	0	0	0	chr19:6617670-6674548	ENSMUSG00000084825	RIKEN cDNA 2410152P15 gene				0	0	0	0	0	0	0	0	0	0
2500002B13Rik	1.867	-2.49198	-1.6622	3.64774	0.177762	0.315958	0.463886	0.586189	0.597076	0	0.903	0	3.14	1.153	3.939	0.128	0.412	0.415	0	0.142	0	2.597	0	0	0	0.34	0.481	1.05	4.109	0	chr8:57488053-57508877	ENSMUSG00000096917	RIKEN cDNA 2500002B13 gene	3.06646	-1.28683	-2.5536	1.5225	0.2194	0.5194	1.196	1.5225	0.16651	1.39488	0.977577	0.400661	1.39488
2500004C02Rik	-1.16717	-1.32122	1.0218	0.445294	0.400196	2.03045	0.189782	0.565687	0.326003	12.964	12.369	15.14	2.493	4.293	30.992	33.669	19.15	24.601	22.547	12.364	6.022	13.304	0.596	7.717	4.08	12.813	6.801	3.449	20.843	16.57	chr2:153341156-153345810	ENSMUSG00000073236	RIKEN cDNA 2500004C02 gene	-0.571647	-1.04959	0.704366	13.0418	22.4662	6.3438	12.0952	22.4662	12.0581	8.11326	7.40019	3.57507	12.0581
2510002D24Rik	-0.42677	-0.683253	-0.229673	0.743926	0.62276	0.852828	0.572318	0.582219	0.80027	23.897	34.695	18.24	12.756	13.144	10.942	24.141	25.203	24.517	40.784	25.439	10.415	42.072	17.733	22.966	13.661	19.737	26.695	29.466	24.787	47.566	chr16:18836577-18840160	ENSMUSG00000071632	RIKEN cDNA 2510002D24 gene	-0.306129	-0.576702	-0.24664	18.9457	28.0168	21.3694	29.6502	29.6502	11.4423	9.25461	13.5756	9.10234	13.5756
2510003E04Rik	0.180258	0.173555	-0.123036	1.13309	1.12783	0.918254	0.5795	0.779161	0.771322	64.78	105.47	78.7	68.25	73.98	72.263	80.71	86.17	66.929	90.474	77.932	96.138	96.67	100.189	81.831	91.64	57.936	58.432	75.568	134.653	82.546	chr10:62538625-62578457	ENSMUSG00000036955	RIKEN cDNA 2510003E04 gene	0.20127	0.0920316	-0.185498	77.2405	80.443	93.2936	81.827	93.2936	133.243	153.191	151.525	161.506	161.506
2510009E07Rik	-0.437039	-0.137746	0.149884	0.738649	0.908938	1.10948	0.170335	0.864807	0.736431	50.836	23.371	37.394	30.34	36.673	39.164	53.571	53.52	72.671	51.622	56.588	27.376	61.999	45.663	49.443	45.368	32.449	42.11	49.129	43.377	61.706	chr16:21649044-21694665	ENSMUSG00000043391	RIKEN cDNA 2510009E07 gene	-0.437418	-0.0993621	0.162732	36.2963	57.5944	45.9698	45.7542	57.5944	84.6858	62.5367	75.6525	70.6175	84.6858
2510016G02Rik	0.750621	1.47204	-0.205611	1.68252	2.77415	0.867171	0.809195	0.777838	0.965501	0.182	0	0	0.945	1.273	4.832	0.473	0	0.407	0.159	0.698	4.779	16.232	0.132	0	0.227	0	0.59	0	0	21.864	chr7:132889488-132931375	ENSMUSG00000097595	RIKEN cDNA 2510016G02 gene	2.02749	-0.0804819	-3.78046	1.20533	0.3474	4.274	4.4908	4.4908	0.104049	0.424203	1.42978	1.35221	1.42978
2510039O18Rik	0.203354	-0.0613922	0.100437	1.15137	0.958339	1.0721	0.749881	0.971268	0.914506	34.69	51.056	32.438	43.936	20.554	16.991	39.04	24.114	48.111	35.675	27.961	31.226	14.758	41.619	32.667	35.005	32.579	25.978	38.779	31.322	15.376	chr4:147940894-147947314	ENSMUSG00000044496	RIKEN cDNA 2510039O18 gene	0.220767	-0.0218037	0.0723668	33.2775	34.9802	31.055	28.8068	34.9802	27.029	31.4983	25.7066	25.321	31.4983
2510046G10Rik	-1.39027	-2.2385	1.11107	0.381492	0.211906	2.16007	0.552455	0.628075	0.706184	6.446	0.15	0.696	0	1.721	0.668	3.037	2.908	0.619	0.482	4.78	0	1.231	0	0	0	0	0.798	0	8.082	7.885	chr7:126648542-126649594	ENSMUSG00000066175	RIKEN cDNA 2510046G10 gene	-0.446404	-3.81144	-0.584185	1.6135	2.3652	0.2462	3.353	3.353	0.714691	0.52449	1.07146	0.0763163	1.07146
2600006K01Rik	-2.27831	0.599394	1.48922	0.206139	1.51508	2.80737	0.267259	0.915248	0.559504	0.413	0	4.426	0.993	0	0	0.718	3.199	2.626	0.962	2.252	0.25	0.345	3.016	2.368	0.516	1.793	1.418	3.445	0	0	chr2:29868722-29870317	ENSMUSG00000039798	RIKEN cDNA 2600006K01 gene	-0.776325	-0.18805	0.359971	0.972	1.9514	1.299	1.3312	1.9514	0.794432	0.463831	0.619006	0.543358	0.794432
2600014E21Rik				1	1	1				0	0	0.053	0.008	0.015	0.023	0	0.017	0.021	0	0	0	0.487	0	0	0.023	0	0	0	0	0	chr2:75138841-75322897	---	---	1.27986	inf	inf	0.0165	0.0076	0.102	0	0.102	0.0231625	0.0562421	0	0.310224	0.310224
2610001J05Rik	-0.361248	-0.521745	-0.942078	0.778491	0.696529	0.520483	0.742367	0.724355	0.272296	8.96	4.247	0.532	12.852	13	10.467	13.066	13.932	12.167	7.689	5.808	5.483	16.169	19.539	12.404	13.687	12.775	24.296	15.914	13.848	17.262	chr6:13867734-13871518	ENSMUSG00000052419	RIKEN cDNA 2610001J05 gene	-0.0773751	-0.455407	-0.868215	8.343	10.5324	13.4564	16.819	16.819	11.383	10.7886	20.7786	15.154	20.7786
2610002J02Rik	-0.473442	-0.191822	-0.180807	0.720244	0.8755	0.88221	0.446304	0.890344	0.824859	32.269	23.856	63.622	23.54	21.656	37.027	41.406	51.883	72.486	43.651	50.148	73.851	34.844	35.273	106.945	34.894	53.497	80.008	38.868	34.268	49.486	chr4:155249965-155256687	ENSMUSG00000073684	RIKEN cDNA 2610002J02 gene	-0.39379	0.00314124	-0.198209	33.6617	51.9148	57.1614	51.2254	57.1614	22.4974	17.1234	25.8106	25.8669	25.8669
2610002M06Rik	0.268744	-0.0504171	-0.349939	1.20476	0.965657	0.784617	0.388478	0.953345	0.296455	87.617	61.274	72.061	84.082	82.449	85.445	103.774	73.92	53.159	99.022	68.32	103.355	96.058	87.455	100.117	76.145	77.394	60.469	118.853	74.429	128.315	chrX:107782750-107816334	ENSMUSG00000031242	RIKEN cDNA 2610002M06 gene	0.238019	-0.0871071	-0.375159	78.8213	79.639	92.626	91.892	92.626	132.109	155.806	171.343	161.304	171.343
2610008E11Rik	0.125029	-0.00773818	0.132097	1.09053	0.994651	1.09589	0.790598	0.99679	0.824466	36.421	42.993	37.611	34.316	32.149	28.428	49.667	34.081	33.431	48.796	29.904	59.372	28.744	38.711	26.133	19.973	25.001	25.462	36.341	36.392	34.896	chr10:79064373-79097600	ENSMUSG00000060301	RIKEN cDNA 2610008E11 gene	0.116086	0.0287983	0.132402	35.3197	39.1758	34.5866	31.6184	39.1758	46.9803	50.9168	42.8606	43.7248	50.9168
2610015P09Rik	-2.2034	-0.54854	-0.231588	0.217125	0.683712	0.851697	0.048192	0.779622	0.85796	6.106	1.241	3.89	0.37	5.405	1.567	14.014	6.531	11.46	8.603	12.941	17.088	13.372	7.055	7.074	1.791	3.364	4.035	22.537	27.137	18.031	chr16:43889799-43964314	ENSMUSG00000022701	RIKEN cDNA 2610015P09 gene	-1.5956	-0.73781	-0.608152	3.0965	10.7098	9.276	15.0208	15.0208	12.6847	4.19717	19.3353	11.5944	19.3353
2610016A17Rik				1	1	1				0	0	0	0	0	0	0	0	0	0	0	0	0	0	0	0	0	0	0	0	0	chr19:25671564-25672253	---	---				0	0	0	0	0	0	0	0	0	0
2610020C07Rik	-0.251993	1.68002	1.8351	0.839736	3.20432	3.56796	0.861794	0.479352	0.223502	8.611	2.585	2.128	5.86	4.282	0.961	2.645	3.629	5.494	5.898	11.971	2.044	5.257	4.302	18.209	2.731	0.152	2.583	3.715	0.356	3.427	chr16:11203382-11225796	ENSMUSG00000097537	RIKEN cDNA 2610020C07 gene	-0.299967	1.58746	1.39884	4.07117	5.9274	6.5086	2.0466	6.5086	4.94878	4.01975	1.87675	5.64002	5.64002
2610020F03Rik				1	1	1				0	0	0	0	0.257	0	0.858	0.612	0	0	0	0	0	0	0	0	0	0.714	0	0	2.645	chr16:21907921-21908777	ENSMUSG00000097332	RIKEN cDNA 2610020F03 gene	-2.55171	#NAME?	-1.30285	0.0428333	0.294	0	0.6718	0.6718	0.0494335	0.00843103	0.12196	0	0.12196
2610020H08Rik	-0.480777	0.707622	0.973978	0.716591	1.63311	1.96425	0.794228	0.854871	0.635892	1.018	2.038	1.036	5.925	3.477	2.179	4.69	9.528	7.198	8.751	0.301	3.625	12.954	1.6	2.691	1.174	1.439	0.255	0.9	11.502	6.705	chr7:119794005-119848943	ENSMUSG00000030924	RIKEN cDNA 2610020H08 gene	-0.9137	0.0303114	0.449429	2.61217	6.0936	4.4088	4.1602	6.0936	4.32523	2.29593	3.16751	3.23476	4.32523
2610021A01Rik	-0.0645598	0.0968875	-0.271874	0.956237	1.06946	0.828243	0.927133	0.945084	0.692051	10.258	37.736	19.702	25.551	22.612	19.49	35.91	39.231	27.499	12.462	32.049	31.354	28.378	29.658	39.74	47.208	18.407	33.577	33.283	28.514	30.556	chr7:41599260-41628533	ENSMUSG00000091474	RIKEN cDNA 2610021A01 gene	-0.102009	0.178216	-0.140405	22.5582	29.4302	35.2676	28.8674	35.2676	33.759	31.4544	37.2096	42.1021	42.1021
2610027F03Rik				1	1	1				0	0	0	0	0	0	0	0	0	0	0	0	0	0	0	0	0	0	0	0	0	chr1:120688621-120690403	---	---				0	0	0	0	0	0	0	0	0	0
2610027K06Rik	-2.5877	-0.662262	-0.123031	0.166351	0.631887	0.918257	0.281203	0.911631	0.974598	0	0	0	0.037	0.654	0	3.726	0.173	1.883	0.163	0.09	19.565	1.325	0	0	0	0.071	1.112	1.009	0.334	0.583	chr11:85791660-85832209	ENSMUSG00000087013	RIKEN cDNA 2610027K06 gene	-3.09408	2.66245	0.740156	0.115167	1.207	4.178	0.6218	4.178	0.691173	0.0809423	0.413788	2.61972	2.61972
2610028E06Rik				1	1	1				0	0	0	0	0	0	0	0	0	0	0	1.116	0	0.039	0	0	0.041	0	0	0	0	chr4:125888196-125922417	ENSMUSG00000085562	RIKEN cDNA 2610028E06 gene		4.51847	#NAME?	0	0	0.231	0.0082	0.231	0	0	0.0110452	0.253146	0.253146
2610028H24Rik				1	1	1				0	0	0	0	0	0	0	0	0	0	0	0	1.614	0	0	0	0	0	0	0	0	chr10:76449080-76461110	ENSMUSG00000009114	RIKEN cDNA 2610028H24 gene		inf		0	0	0.3228	0	0.3228	0	0	0	0.162172	0.162172
2610034B18Rik	-0.953624	0.196074	0.83908	0.516334	1.14558	1.78891	0.225405	0.930788	0.33697	12.167	2.837	14.148	23.572	16.634	16.57	37.076	14.382	20.983	63.142	32.227	24.633	16.35	9.375	48.098	22.746	6.903	7.559	38.347	20.269	17.531	chr7:79925360-79935359	ENSMUSG00000039043	RIKEN cDNA 2610034B18 gene	-0.948364	0.358121	0.749235	14.3213	33.562	24.2404	18.1218	33.562	21.5413	11.1631	12.8153	16.4261	21.5413
2610034M16Rik				1	1	1				0	0.072	0	0	0	0	0	0	0	0	0	0	0	0.032	0	0	0	0	0.03	0	0	chr17:58878807-58991375	ENSMUSG00000024227	RIKEN cDNA 2610034M16 gene	inf	0.106201	#NAME?	0.012	0	0.0064	0.006	0.012	0	0.0191701	0.00785488	0.00845492	0.0191701
2610035D17Rik	-0.3879	0.792031	2.04953	0.764241	1.73151	4.1397	0.644913	0.738509	0.0407687	24.777	11.006	23.014	28.841	33.488	18.008	35.875	27.169	45.395	42.9	32.826	7.653	22.353	19.143	17.351	9.624	22.869	8.121	21.947	16.596	0.279	chr11:113043894-113201838	ENSMUSG00000087259	RIKEN cDNA 2610035D17 gene	-0.407132	-0.0311387	1.17554	23.189	36.833	15.2248	13.9624	36.833	19.4366	14.6575	8.60494	8.42121	19.4366
2610035F20Rik				1	1	1				0	0	0	0	0	0	0	0	0	0	0	0	0	1.107	0	0	0	0	0	0	0	chr14:122470376-122475199	ENSMUSG00000085555	RIKEN cDNA 2610035F20 gene		inf		0	0	0.2214	0	0.2214	0	0	0	0.0760943	0.0760943
2610037D02Rik	-0.930456	0.422911	2.04851	0.524692	1.34063	4.13679	0.442982	0.923687	0.1582	7.046	0.21	8	6.134	4.985	6.647	7.407	11.647	7.391	8.127	11.062	14.843	3.564	1.274	0.889	1.857	0.396	0.49	13.017	1.216	6.285	chr15:96281498-96284495	ENSMUSG00000097536	RIKEN cDNA 2610037D02 gene	-0.513879	0.0605318	1.0192	5.50367	9.1268	4.4854	4.2808	9.1268	7.85182	5.49892	3.87401	4.04001	7.85182
2610042L04Rik				1	1	1				0	0	0	0.082	0.24	0.249	0.803	0	0	0	0.099	0	0	0	0	0	0	0	1.458	0	0	chr14:4334762-4354688	ENSMUSG00000079388	RIKEN cDNA 2610042L04 gene	-0.626748	#NAME?	-0.826786	0.0951667	0.1804	0	0.2916	0.2916	0.0929975	0.0602284	0.164952	0	0.164952
2610044O15Rik8	-0.743757	0.977218	0.271987	0.597182	1.96866	1.20747	0.241669	0.243339	0.740771	11.056	9.445	5.175	7.371	4.306	9.141	21.439	11.493	20.523	11.513	11.896	22.094	19.618	28.94	35.99	14.636	17.352	6.814	9.081	13.899	11.761	chr8:129216353-129234368	ENSMUSG00000071302	RIKEN cDNA 2610044O15 gene	-0.733561	0.901835	0.169063	7.749	15.3728	24.2556	11.7814	24.2556	16.6035	9.98566	14.7675	27.5922	27.5922
2610203C20Rik	-1.02823	-0.942581	0.827808	0.490312	0.520301	1.77499	0.0546553	0.453071	0.163683	49.026	16.135	36.243	41.917	45.719	28.72	83.918	44.409	141.825	164.013	53.946	62.351	35.311	25.467	20.681	4.188	20.697	34.626	60.274	41.396	74.71	chr9:41579973-41592829	ENSMUSG00000074415	RIKEN cDNA 2610203C20 gene	-1.17013	-0.719365	0.917277	36.2933	97.6222	29.5996	46.3406	97.6222	96.9732	43.093	51.3481	31.187	96.9732
2610203C22Rik				1	1	1				0	0.206	0	0	0.296	0.051	0.476	0	0.236	0	0	0.038	0	2.217	0	0	0	0.046	0.513	0.34	0	chr1:9560831-9631175	ENSMUSG00000079671	RIKEN cDNA 2610203C22 gene	-0.301446	1.2995	-0.485976	0.0921667	0.1424	0.451	0.1798	0.451	0.179674	0.145794	0.251639	0.619393	0.619393
2610204G07Rik	1.15882	-1.52988	-0.953591	2.23275	0.346305	0.516346	0.642062	0.748556	0.76313	15.819	0.476	0	7.037	6.693	9.686	2.034	0	11.384	7.503	0.375	0.177	4.242	7.838	0.336	0	13.454	1.481	4.355	0.7	1.568	chr13:104684930-104694994	ENSMUSG00000084860	RIKEN cDNA 2610204G07 gene	0.859341	-1.00487	-0.337498	6.6185	4.2592	2.5186	4.3116	6.6185	1.18053	2.14172	1.49167	0.743319	2.14172
2610206C17Rik	0.0398193	-1.99676	-0.933244	1.02799	0.250563	0.523679	0.991715	0.675481	0.780583	0.117	0.286	0.111	0.281	0	1.558	0	9.894	0.394	0	0.113	0	0.391	0	0.402	0	6.003	0.317	0	0.105	2.193	chr7:84689639-84776549	ENSMUSG00000085236	RIKEN cDNA 2610206C17 gene	-2.28363	-3.69564	0.0635272	0.392167	2.0802	0.1586	1.7236	2.0802	1.0483	0.215301	1.00314	0.0774221	1.0483
2610301B20Rik	-0.538058	0.0943971	0.304998	0.688697	1.06762	1.23542	0.0741653	0.91333	0.408681	80.306	94.398	71.731	61.78	59.35	72.193	125.711	134.42	108.433	126.841	128.522	79.674	107.805	96.289	126.381	123.121	82.072	78.206	124.064	82.709	79.93	chr4:10874497-10899425	ENSMUSG00000059482	RIKEN cDNA 2610301B20 gene	-0.519026	0.137522	0.30289	73.293	124.785	106.654	89.3962	124.785	75.6202	52.771	61.2998	67.4306	75.6202
2610303G11Rik				1	1	1				0	0	0	0	0	0	0	0	0	0	0	0	0	0	0	0	0	0	0	0	0	chr9:98186526-98187153	ENSMUSG00000046995	RIKEN cDNA 2610303G11 gene				0	0	0	0	0	0	0	0	0	0
2610305D13Rik				1	1	1				0	0.061	0	0	0	0	0.324	0.277	0	0	0.144	0.136	0.499	2.507	0.77	0.093	0.572	0.324	0.303	2.876	0.2	chr4:147611936-147642513	ENSMUSG00000066000	RIKEN cDNA 2610305D13 gene	-3.53535	-0.185285	-2.6625	0.0101667	0.149	0.801	0.855	0.855	0.111132	0.00958505	0.703613	0.61881	0.703613
2610306M01Rik	-2.6508	-0.654909	-0.164995	0.159231	0.635115	0.891932	0.054727	0.779181	0.92221	6.136	0.302	1.581	6.55	3.91	13.494	28.566	12.088	29.804	52.919	18.768	1.181	58.251	28.084	46.004	20.44	22.058	19.943	44.222	33.137	15.091	chr6:86848398-86849440	---	---	-2.17701	0.0808881	-0.107515	5.32883	28.429	30.792	26.8902	30.792	8.3412	1.84452	8.98657	9.50481	9.50481
2610307P16Rik				1	1	1				0	0	0	0.041	0	0.125	0	0.192	0	0.271	0.1	0	4.414	0.832	0	0	0	0	0	0	0	chr13:28460777-28885620	ENSMUSG00000085936	RIKEN cDNA 2610307P16 gene	-1.80742	inf	inf	0.0276667	0.1126	1.0492	0	1.0492	0.0611394	0.0174677	0	0.57952	0.57952
2610316D01Rik	-3.36018	-1.59589	-1.80009	0.0973834	0.330819	0.287158	0.0516379	0.439097	0.169863	0.21	0.171	18.422	0.588	0.163	0.254	13.468	0.974	9.401	29.107	7.256	3.425	19.795	10.71	2.522	20.693	24.875	13.63	19.126	74.737	25.434	chr3:45280436-45378260	ENSMUSG00000097040	RIKEN cDNA 2610316D01 gene	-1.61403	-1.56104	-1.5766	3.30133	12.0412	11.429	31.5604	31.5604	3.11036	1.01611	9.27715	3.14409	9.27715
2610318N02Rik	-1.41195	-1.59378	2.59594	0.375803	0.331302	6.04581	0.39177	0.718548	0.167944	10.874	1.37	0.289	0.307	4.652	4.631	3.855	1.565	16.653	9.895	4.859	0	0.512	0.335	1.316	0	2.931	2.074	1.035	0	0.546	chr16:17113398-17125106	ENSMUSG00000049916	RIKEN cDNA 2610318N02 gene	-0.832374	-1.84472	2.17383	3.68717	7.3654	0.4326	1.3172	7.3654	2.6204	1.47163	0.580736	0.161683	2.6204
2610507B11Rik	-0.0822287	-0.253675	-0.0373165	0.944597	0.838757	0.974466	0.74509	0.503661	0.917976	144.777	85.667	98.317	93.789	108.607	118.262	124.156	131.753	150.91	141.218	127.118	99.526	123.5	83.572	134.085	134.23	98.879	115.554	129.625	136.864	127.135	chr11:78261751-78290623	ENSMUSG00000010277	RIKEN cDNA 2610507B11 gene	-0.0851575	-0.195104	-0.0271647	108.236	135.031	114.983	121.611	135.031	286.371	269.957	291.815	254.903	291.815
2610507I01Rik	0.17165	0.670055	0.521996	1.12635	1.59113	1.43594	0.925147	0.846676	0.809371	4.559	0.811	6.46	6.673	1.886	7.582	5.07	7.409	16.927	0.497	3.561	6.852	5.713	3.118	1.958	4.627	1.417	1.621	5.679	3.317	1.779	chr11:59199835-59202385	ENSMUSG00000085882	RIKEN cDNA 2610507I01 gene	-0.277928	0.614472	1.1354	4.66183	6.6928	4.4536	2.7626	6.6928	2.59628	2.14135	1.18185	1.80941	2.59628
2610524H06Rik	-0.129762	-0.479729	-0.719849	0.913983	0.717112	0.607161	0.9338	0.836581	0.57582	100.859	29.78	0.58	60.609	40.473	57.165	48.657	37.051	69.257	30.364	21.24	39.362	48.883	55.533	25.309	37.313	67.646	84.558	34.006	27.849	87.405	chr5:114821934-114823468	ENSMUSG00000092486	RIKEN cDNA 2610524H06 gene	0.457895	-0.69523	-0.767365	48.2443	41.3138	41.28	60.2928	60.2928	11.0906	15.2333	18.8779	11.6592	18.8779
2610528A11Rik				1	1	1				0	0	0	0	0	0.311	0	0.239	0	0	1.235	0	0	2.25	3.09	0	0	0	0	0	0	chr14:37102141-37110101	ENSMUSG00000096001	RIKEN cDNA 2610528A11 gene	-2.37896	inf	inf	0.0518333	0.2948	1.068	0	1.068	0.0645243	0.0124047	0	0.238883	0.238883
2610528J11Rik				1	1	1				0	0	0	0	0	0	0	0	0	0	0	0	0	0	0	0	0	0	0	0	0	chr4:118526998-118530228	ENSMUSG00000028536	RIKEN cDNA 2610528J11 gene				0	0	0	0	0	0	0	0	0	0
2700012I20Rik				1	1	1				0	0	0	0	0	0	2.213	0	0	0.247	0	0	7.809	0	0	0	0	0	0	0.254	0	chr9:57075215-57076013	ENSMUSG00000097334	RIKEN cDNA 2700012I20 gene	#NAME?	4.89155	3.1132	0	0.492	1.5618	0.0508	1.5618	0.0917704	0	0.0106056	0.314805	0.314805
2700016F22Rik	-1.06013	2.0664	3.18052	0.47959	4.18839	9.06636	0.675406	0.686117	0.245376	1.182	0.087	0.508	0	0.126	1.885	4.198	0	0.723	0.469	0.982	1.073	0.09	0.078	2.309	0	0.576	0	0	0	0.096	chr4:139376548-139380379	ENSMUSG00000097731	RIKEN cDNA 2700016F22 gene	-0.822243	2.11894	2.85472	0.631333	1.2744	0.71	0.1344	1.2744	1.26703	0.716582	0.175158	0.760841	1.26703
2700029M09Rik	0.699471	-0.378282	-0.672988	1.62391	0.769353	0.627206	0.151637	0.695796	0.219017	71.737	119.984	65.622	136.826	254.664	186.93	103.076	144.581	75.309	93.876	65.523	73.078	121.905	124.396	92.795	145.499	141.939	124.601	141.35	127.328	119.41	chr8:60890450-60907580	ENSMUSG00000038005	RIKEN cDNA 2700029M09 gene	0.779791	-0.362014	-0.625479	139.294	96.473	111.535	130.926	139.294	32.9755	56.615	50.872	39.5824	56.615
2700033N17Rik				1	1	1				0	0	0	0.108	0	0	0	0	0.301	0	0	0	0	0	0	0	0	0	0	0	0	chr2:116066217-116067444	ENSMUSG00000086328	RIKEN cDNA 2700033N17 gene	-1.26423		inf	0.018	0.0602	0	0	0.0602	0.0121613	0.00506297	0	0	0.0121613
2700038G22Rik	1.76925	-1.29575	-3.43329	3.40876	0.407323	0.0925711	0.439878	0.727879	0.107109	0.154	4.373	0	0.062	0.838	2.23	1.067	0	0	0.134	0	0.976	0.257	0.561	1.584	0.384	0.823	0.333	4.36	3.99	1.507	chr5:23850596-23854924	ENSMUSG00000097180	RIKEN cDNA 2700038G22 gene	2.75562	-1.60092	-3.37507	1.27617	0.2402	0.7524	2.2026	2.2026	0.0826267	0.558015	0.857269	0.282613	0.857269
2700046A07Rik				1	1	1				0	0	0	0	0	0	0	0	0	0	0	0	0	0	0	0	0	0	0	0	0	chr18:62751673-62756315	ENSMUSG00000041789	RIKEN cDNA 2700046A07 gene				0	0	0	0	0	0	0	0	0	0
2700046G09Rik	-1.21849	0.349158	0.511641	0.429733	1.27382	1.42567	0.342538	0.913406	0.760079	5.077	2.688	0.446	1.938	8.276	4.713	17.114	10.746	16.146	2.577	4.086	12.751	4.537	4.394	8.723	7.227	3.524	5.692	6.701	1.375	11.794	chr19:32389215-32391184	ENSMUSG00000097787	RIKEN cDNA 2700046G09 gene	-1.16743	0.281485	0.633683	3.85633	10.1338	7.5264	5.8172	10.1338	4.71109	2.09744	3.03643	3.69062	4.71109
2700049A03Rik	-0.825604	-0.118965	0.225819	0.564246	0.920848	1.16944	0.234142	0.953398	0.811971	8.707	5.358	14.038	4.697	3.77	7.279	14.62	12.645	18.729	15.262	8.403	14.279	6.656	14.007	9.127	7.475	3.474	13.276	4.975	31.553	15.292	chr12:71136847-71243303	ENSMUSG00000034601	RIKEN cDNA 2700049A03 gene	-0.699236	-0.491475	-0.130769	7.30817	13.9318	10.3088	13.714	13.9318	22.7921	14.0376	24.9545	17.7501	24.9545
2700060E02Rik	-0.457965	-0.37539	-0.482674	0.728012	0.770897	0.71565	0.395825	0.68262	0.369502	54.529	35.267	66.426	57.222	71.252	89.86	101.124	123.809	108.443	82.781	83.503	63.345	131.311	101.862	133.375	100.176	227.246	169.588	89.122	88.134	83.998	chr14:19811401-19823823	ENSMUSG00000021807	RIKEN cDNA 2700060E02 gene	-0.44512	-0.500535	-0.642366	62.426	99.932	106.014	131.618	131.618	43.1532	31.697	67.3572	47.6111	67.3572
2700062C07Rik	0.260003	0.0865667	0.108957	1.19748	1.06184	1.07845	0.71828	0.961871	0.920121	57.749	35.298	41.359	80.397	52.959	52.504	48.51	73.704	92.507	36.757	45.487	76.756	72.993	26.507	59.215	46.776	73.004	51.062	57.147	26.861	27.748	chr18:24470860-24477765	ENSMUSG00000024273	RIKEN cDNA 2700062C07 gene	0.10498	0.0946932	0.109387	53.3777	59.393	56.4494	47.1644	59.393	17.6779	19.0123	16.3871	17.4988	19.0123
2700068H02Rik	0.810766	-2.02576	0.118685	1.75414	0.245576	1.08574	0.779843	0.708975	0.978095	0.414	4.292	2.738	0	1.854	0	4.582	0	1.74	0.09	0	0	0	0	0	0.129	0	2.074	1.259	0	0.092	chr4:106554668-106557897	ENSMUSG00000086172	RIKEN cDNA 2700068H02 gene	0.609633	-4.87509	0.629547	1.54967	1.2824	0.0258	0.685	1.54967	0.658223	1.00436	0.425462	0.0144982	1.00436
2700069I18Rik	0.147504	-2.12567	-3.97832	1.10765	0.229145	0.0634462	0.967173	0.508694	0.0617965	0.511	0	8.685	0.204	0.265	0.412	2.364	0	0.191	0	8.674	1.236	18.064	0	10.823	1.701	5.473	11.712	2.071	10.673	14.122	chr3:5177585-5220841	ENSMUSG00000086224	RIKEN cDNA 2700069I18 gene	-0.200004	-0.599902	-2.15919	1.6795	2.2458	6.3648	8.8102	8.8102	0.725804	0.631847	3.2419	2.139	3.2419
2700081O15Rik	-1.22258	-0.03741	0.421299	0.428516	0.974403	1.33913	0.0135465	0.982705	0.472408	9.165	15.285	23.48	6.53	8.469	6.435	33.944	21.892	23.419	22.105	42.297	14.732	23.619	29.016	16.347	12.467	11.354	13.379	35.345	19.615	17.526	chr19:7417624-7425904	ENSMUSG00000053080	RIKEN cDNA 2700081O15 gene	-1.05802	-0.102044	0.408969	11.5607	28.7314	19.2362	19.4438	28.7314	40.7358	19.565	30.6806	28.5855	40.7358
2700089E24Rik	-0.543999	0.704838	0.509587	0.685867	1.62996	1.42364	0.114492	0.184111	0.188733	124.84	89.43	93.19	109.938	131.926	179.789	222.75	250.631	224.555	162.965	179.236	323.126	165.765	195.159	246.137	234.24	89.375	62.525	191.004	188.73	170.971	chr6:133105238-133110897	ENSMUSG00000072704	RIKEN cDNA 2700089E24 gene	-0.541465	0.653285	0.426926	121.519	208.027	232.885	140.521	232.885	162.634	111.742	120.975	190.262	190.262
2700089I24Rik				1	1	1				0	0	0	0	0	0	0	0	0	0	0	0	0	0	0	0	0	0	0	0	0	chr19:59493135-59559391	---	---				0	0	0	0	0	0	0	0	0	0
2700094K13Rik	-1.41187	0.0384805	-0.956852	0.375824	1.02703	0.51518	0.16428	0.984707	0.239725	8.95	11.221	3.171	12.541	12.926	17.368	47.586	31.345	31.98	21.327	34.776	94.599	94.717	60.14	56.389	21.198	117.461	62.02	41.2	71.141	26.444	chr2:84669214-84670770	ENSMUSG00000076437	RIKEN cDNA 2700094K13 gene	-1.33479	-0.141876	-1.181	11.0295	33.4028	65.4086	63.6532	65.4086	9.85837	3.90834	22.3522	20.2587	22.3522
2700097O09Rik	-0.283215	-0.992603	-0.247348	0.821758	0.50257	0.842444	0.735144	0.443902	0.795619	9.468	11.121	31.969	20.917	31.136	38.387	33.329	18.075	28.891	35.36	40.789	26.414	12.158	16.12	18.075	17.741	33.818	34.572	23.102	39.57	32.371	chr12:55045660-55080110	ENSMUSG00000062198	RIKEN cDNA 2700097O09 gene	-0.138557	-0.982375	-0.269939	23.833	31.2888	18.1016	32.6866	32.6866	9.7911	8.89451	11.8057	5.9754	11.8057
2810001G20Rik	0.180667	0.483427	-0.818201	1.13341	1.39806	0.567149	0.877219	0.731095	0.403817	26.211	13.266	32.035	27.664	23.27	46.116	55.526	8.341	26.094	34.246	33.479	89.828	76.107	89.744	24.88	43.276	32.828	81.22	16.967	38.412	84.848	chr11:64079483-64083259	ENSMUSG00000087497	RIKEN cDNA 2810001G20 gene	0.0932974	0.222969	-0.908172	28.0937	31.5372	64.767	50.855	64.767	9.33672	9.96047	17.5219	20.4504	20.4504
2810002D19Rik	1.22504	-0.203153	-0.617068	2.33761	0.86865	0.651995	0.24839	0.946975	0.675849	3.609	12.203	12.023	32.508	13.019	10.224	8.821	9.085	8.41	5.97	3.378	4.827	9.283	14.899	9.138	6.288	11.631	2.932	14.053	27.132	6.268	chr2:94406150-94411682	ENSMUSG00000045464	RIKEN cDNA 2810002D19 gene	1.29025	-0.577033	-0.955974	13.931	7.1328	8.887	12.4032	13.931	4.15068	10.1514	8.05187	5.3975	10.1514
2810004N23Rik	-0.388437	0.107765	0.183212	0.763957	1.07756	1.13541	0.466547	0.938011	0.793645	47.944	28.273	62.645	52.588	41.382	30.015	51.595	98.82	52.8	59.361	99.053	37.532	71.444	83.472	58.532	64.972	55.582	48.07	55.792	66.792	43.513	chr8:124839354-124863029	ENSMUSG00000031984	RIKEN cDNA 2810004N23 gene	-0.483695	0.10112	0.247207	43.8078	72.3258	63.1904	53.9498	72.3258	28.7775	20.58	24.2458	26.0062	28.7775
2810006K23Rik	-1.92427	1.27702	1.73842	0.263473	2.42339	3.3367	0.067568	0.564652	0.166267	9.171	25.939	16.883	0.324	7.878	6.444	22.302	36.012	9.751	25.257	19.902	59.854	11.887	6.987	10.776	13.226	14.762	4.311	3.736	2.476	11.248	chr5:124328088-124341844	ENSMUSG00000047635	RIKEN cDNA 2810006K23 gene	-0.790976	1.33377	1.41376	11.1065	22.6448	20.546	7.3066	22.6448	18.7304	10.8253	7.03012	17.7201	18.7304
2810007J24Rik				1	1	1				0	0	0	0	0	0	0	0	0	0	0	0	0	0	0	0	0	0	0	0	0	chr7:14410685-14446586	ENSMUSG00000030378	RIKEN cDNA 2810007J24 gene				0	0	0	0	0	0	0	0	0	0
2810008D09Rik	-0.050004	-0.516949	-0.660048	0.965934	0.698848	0.632857	0.971169	0.777209	0.533335	16.377	2.195	4.336	14.518	16.751	15.021	12.029	6.769	15.534	10.842	19.031	12.495	17.592	16.941	14.998	4.497	29.685	23.496	8.452	9.107	26.647	chr11:117076801-117078954	ENSMUSG00000086859	RIKEN cDNA 2810008D09 gene	0.0863371	-0.718104	-0.839977	11.533	12.841	13.3046	19.4774	19.4774	7.83496	8.31815	14.0247	8.52558	14.0247
2810013P06Rik	0.245862	0.102063	0.188834	1.1858	1.07331	1.13984	0.790656	0.964908	0.88421	16.5	7.594	8.479	15.643	29.516	34.434	10.938	7.241	51.016	16.78	19.174	11.108	19.92	9.923	15.733	22.651	19.846	14.439	13.17	6.171	12.21	chr8:123042465-123044602	---	---	0.0722215	0.106248	0.435754	18.6943	21.0298	15.867	13.1672	21.0298	12.6863	13.3375	9.37904	10.0958	13.3375
2810021J22Rik	-0.823207	-0.0363516	0.179093	0.565184	0.975118	1.13217	0.188732	0.984802	0.840122	14.834	13.204	4.545	11.456	9.29	10.487	25.795	20.665	15.673	27.608	19.752	12.962	37.179	25.524	8.525	9.641	8.707	13.628	39.212	17.728	14.035	chr11:58867215-58883288	ENSMUSG00000020491	RIKEN cDNA 2810021J22 gene	-0.785641	-0.0748194	0.08259	10.636	21.8986	18.7662	18.662	21.8986	24.0689	13.9622	22.7297	21.581	24.0689
2810029C07Rik	-0.546802	-0.623904	-0.337226	0.684536	0.648913	0.791562	0.765079	0.854534	0.877381	17.983	0.323	1.314	16.388	1.238	27.161	7.417	17.809	8.019	3.47	8.596	4.508	40.673	0.797	11.608	7.571	3.726	12.002	23.899	4.627	6.38	chr12:111572320-111574402	ENSMUSG00000096995	RIKEN cDNA 2810029C07 gene	0.437067	0.26013	-0.292032	10.7345	9.0622	13.0314	10.1268	13.0314	5.12772	6.94216	6.27819	7.51868	7.51868
2810030D12Rik				1	1	1				0	0	0	0	0	0	0	0	0	14.652	0	0	0.623	0	0	0	0.571	0	0	0	0.333	chr8:13200751-13201790	---	---	#NAME?	-0.76189	3.72054	0	2.9304	0.1246	0.1808	2.9304	0.852969	0	0.0647052	0.0381581	0.852969
2810032G03Rik	-3.58616	1.22122	0.244554	0.0832644	2.33144	1.18473	0.0233542	0.614378	0.918954	0.539	0.439	0	0.093	0.12	0.093	2.207	4.724	0.346	4.508	3.556	2.378	7.855	13.496	2.781	1.348	3.362	1.127	2.031	1.725	1.306	chr12:5411640-5416631	ENSMUSG00000037735	RIKEN cDNA 2810032G03 gene	-3.63786	1.38571	0.479661	0.214	3.0682	5.5716	1.9102	5.5716	2.22528	0.178763	1.59585	4.16997	4.16997
2810049E08Rik				1	1	1				0	0	0	0.422	0	0	0	0.327	0.591	0	0	0	0	0	0	0	0	0	0	0	0	chr13:83891207-83928710	---	---	-0.945078		inf	0.0703333	0.1836	0	0	0.1836	0.0584862	0.0303778	0	0	0.0584862
2810402E24Rik	-0.446813	-1.60708	0.359425	0.733662	0.328262	1.28291	0.852775	0.712728	0.912296	3.633	3.939	0.963	1.072	0	2.775	1.66	1.006	2.715	1.78	1.164	0.116	0.053	0.884	0.438	1.99	1.902	4.315	1.507	0	3.126	chr14:20641008-20644048	---	---	0.552054	-1.79531	-0.618173	2.06367	1.665	0.6962	2.17	2.17	1.43012	2.09681	2.19514	0.632442	2.19514
2810403A07Rik	0.798142	0.181139	0.222326	1.73886	1.13378	1.16661	0.0123022	0.842504	0.667861	117.768	180.143	126.763	103.53	208.158	130.186	115.515	70.317	88.781	102.763	103.464	134.672	79.23	82.776	90.131	66.418	61.758	55.992	102.754	48.136	109.478	chr3:88685793-88712933	ENSMUSG00000028060	RIKEN cDNA 2810403A07 gene	0.848564	0.16384	0.174106	144.425	96.168	90.6454	75.6236	144.425	81.7408	147.191	72.4483	81.1612	147.191
2810403D21Rik				1	1	1				0	0	0	0	0	0	0	0	0	0	0	0	0	0	0.201	0	0	0	0.552	0	0	chrX:108903385-108974906	ENSMUSG00000086629	RIKEN cDNA 2810403D21 gene		-1.48581	#NAME?	0	0	0.0402	0.1104	0.1104	0	0	0.0549842	0.019632	0.0549842
2810404F17Rik				1	1	1				0	0	0	0	0	0	0	0	0	0	0	0	0	0	0	0	0	0	0	0	0	chr16:95806028-95808317	ENSMUSG00000085329	RIKEN cDNA 2810404F17 gene				0	0	0	0	0	0	0	0	0	0
2810404M03Rik				1	1	1				0	0	0	0	0	0	0	0	0	0	0	0	0	0	0	0	0	0	0	0	0	chr8:41827266-42046202	---	---				0	0	0	0	0	0	0	0	0	0
2810405F17Rik	-3.08861	-3.26057	-0.292288	0.117554	0.104345	0.816606	0.110955	0.322048	0.906126	12.141	0	0	0.694	13.509	1.259	3.764	6.443	32.469	31.043	4.669	4.565	10.868	0	0	5.634	35.313	6.577	3.399	12.582	24.752	chr4:137387265-137388382	---	---	-1.5912	-2.14234	-0.323591	4.6005	15.6776	4.2134	16.5246	16.5246	4.94217	1.64028	6.18484	1.40094	6.18484
2810407A14Rik				1	1	1				0	0	0	0	2.848	0	1.781	0	0	0	0	0	0.075	0	0	0.111	0	0	0	0	0	chr16:87787571-87839293	ENSMUSG00000055972	RIKEN cDNA 2810407A14 gene	0.716928	inf	inf	0.474667	0.3562	0.0372	0	0.474667	0.210304	0.345672	0	0.0240377	0.345672
2810408A11Rik	-1.67196	0.29637	0.797296	0.313827	1.22805	1.73784	0.536509	0.967686	0.834598	0	0	0	0.045	0	0	0.589	0	4.815	0	0	0	0	0	0	7.907	0	2.572	0	0	0	chr11:69897351-69900957	ENSMUSG00000018570	RIKEN cDNA 2810408A11 gene	-6.67401	1.38525	0.734086	0.0075	1.0808	1.5814	0.5144	1.5814	0.516989	0.00506297	0.310813	0.811897	0.811897
2810408I11Rik				1	1	1				1.161	0	0	0.31	0	0.234	1.848	0.18	0	0	0.744	0	0	0.989	6.651	0.242	0.296	0.105	0	0	0	chr1:64679870-64690659	ENSMUSG00000087213	RIKEN cDNA 2810408I11 gene	-0.774401	3.98299	2.38833	0.284167	0.5544	1.5764	0.0802	1.5764	0.1544	0.090267	0.0294908	0.466323	0.466323
2810408M09Rik	-0.166473	0.00646053	0.392669	0.891018	1.00449	1.31282	0.912078	0.999243	0.812673	14.427	3.52	18.595	31.232	2.247	9.598	7.782	6.795	24.605	34.189	12.483	23.475	3.013	18.95	20.186	4.248	26.976	4.075	3.412	19.935	17.648	chr2:165490109-165493324	ENSMUSG00000039725	RIKEN cDNA 2810408M09 gene	-0.0671379	-0.19116	0.0244826	13.2698	17.1708	13.9744	14.4092	17.1708	9.11714	8.70258	8.96372	7.85134	9.11714
2810410L24Rik	-2.51078	1.71885	0.183425	0.175461	3.29174	1.13558	0.172883	0.505373	0.950209	4.001	0.181	0.07	0.03	0.462	0	2.315	2.339	0.083	1.488	4.345	4.034	2.476	4.92	7.256	2.591	1.928	2.408	0.2	1.194	1.189	chr11:120185399-120188751	ENSMUSG00000075389	RIKEN cDNA 2810410L24 gene	-1.33256	1.43403	0.371039	0.790667	2.114	4.2554	1.3838	4.2554	1.58634	0.629875	1.2266	3.31428	3.31428
2810414N06Rik	-1.48264	-0.196249	-0.593974	0.357834	0.872817	0.662516	0.538714	0.972381	0.844083	6.594	0.114	2.121	0.056	4.152	0.17	8.037	2.476	21.859	0.122	1.214	0.127	9.259	13.615	3.134	2.804	6.765	6.308	0.379	5.779	4.254	chr1:151748948-151755018	---	---	-1.44143	0.125325	0.260171	2.20117	6.7416	5.7878	4.697	6.7416	2.60874	0.960545	2.17827	2.37595	2.60874
2810417H13Rik	0.172288	-0.336823	1.32851	1.12684	0.791783	2.51144	0.960663	0.967481	0.717848	1.682	11.161	0	0.035	15.724	0	1.691	0.493	0.099	0.387	1.107	0	4.069	0	0.609	0	0.068	0	0.239	0.079	5.686	chr9:65890236-65903266	ENSMUSG00000040204	RIKEN cDNA 2810417H13 gene	2.94816	-0.392751	-0.765447	4.767	0.7554	0.9356	1.2144	4.767	0.465876	3.59545	0.791941	0.603203	3.59545
2810425M01Rik				1	1	1				1.99	0.255	0	0	0	0	0.091	0	0	0.731	1.409	0	0	0	0	0.916	0	0	0	0.094	0	chr10:77486663-77516430	ENSMUSG00000097811	RIKEN cDNA 2810425M01 gene	-0.153073	3.25839	4.4687	0.374167	0.4462	0.1832	0.0188	0.4462	0.234828	0.211188	0.0106056	0.101487	0.234828
2810428I15Rik	0.30735	-0.443147	-0.628522	1.23743	0.735528	0.646839	0.691118	0.724355	0.39683	121.859	108.689	68.969	108.588	60.578	91.363	79.21	131.169	105.124	88.251	62.622	46.378	64.041	137.478	79.121	311.475	138.833	213.246	83.098	124.977	81.142	chr8:70504294-70506752	ENSMUSG00000058833	RIKEN cDNA 2810428I15 gene	0.247812	-0.167513	-0.678404	93.341	93.2752	127.699	128.259	128.259	18.4625	21.9225	29.5468	26.3078	29.5468
2810429I04Rik	-1.17151	-0.924254	1.63782	0.443956	0.526953	3.11194	0.55746	0.864807	0.477805	1.706	0.033	0.038	0.602	2.911	4.619	1.128	3.132	5.374	3.05	0.156	0.221	0	0.415	0.489	1.573	0.995	0.044	0.412	1.31	0.725	chr13:3478242-3488058	ENSMUSG00000097709	RIKEN cDNA 2810429I04 gene	-0.455153	-0.480623	1.70497	1.6515	2.568	0.5396	0.6972	2.568	3.49861	2.552	1.07312	0.769068	3.49861
2810430I11Rik				1	1	1				0	0	0	0	0	0	0	0	0	0	0	0	0	0	0	0	0	0	0	0	0	chr2:27882924-27887052	ENSMUSG00000085766	RIKEN cDNA 2810430I11 gene				0	0	0	0	0	0	0	0	0	0
2810433D01Rik				1	1	1				0	0	0	0	0	0	0	0	0	0	0	0	0	0	0	0	0	0	0	0	0	chr11:102619795-102624416	ENSMUSG00000086283	RIKEN cDNA 2810433D01 gene				0	0	0	0	0	0	0	0	0	0
2810442N19Rik	-1.27422	3.67419	3.5665	0.413449	12.7656	11.8474	0.519083	0.276589	0.114468	12.944	0.17	16.371	0.084	3.09	7.829	9.242	3.684	7.957	2.37	10.436	43.389	1.395	7.769	4.305	3.13	0	2.262	0.423	1.496	0	chr1:162004968-162016494	ENSMUSG00000090260	RIKEN cDNA 2810442N19 gene	0.173132	3.70905	2.78611	6.748	6.7378	11.9976	0.8362	11.9976	1.76868	1.99419	0.256416	3.35335	3.35335
2810454H06Rik	-2.14384	0.716889	3.72287	0.226276	1.64363	13.2037	0.261361	0.914807	0.0932452	3.816	0	6.803	0.468	0.383	0.074	4.594	0.915	2.484	8.382	1.124	0	0.206	0.404	3.067	0.461	1.602	0	0.083	2.866	0	chr6:134897960-134901108	---	---	-0.656904	-0.290937	1.70896	1.924	3.4998	0.8276	0.9102	3.4998	3.08205	1.95475	0.942741	0.770569	3.08205
2810455O05Rik	0.332694	-0.471888	-1.23042	1.25936	0.721021	0.426192	0.846052	0.864807	0.40527	5.843	6.429	5.953	1.055	16.866	2.217	7.26	0.426	6.678	4.801	8.481	19.028	6.987	2.592	7.087	5.153	3.683	7.261	10.528	10.363	12.161	chr8:123838552-123840785	ENSMUSG00000085030	RIKEN cDNA 2810455O05 gene	0.463047	-0.182137	-0.838454	6.39383	5.5292	8.1694	8.7992	8.7992	2.62305	3.61574	4.69036	4.13407	4.69036
2810459M11Rik				1	1	1				0.756	0	0	0	0.045	1.548	0.606	0.162	0	7.262	0.168	0	0.437	0.085	0.899	0.436	0	0	0	0.729	0	chr1:86045862-86055456	ENSMUSG00000026227	RIKEN cDNA 2810459M11 gene	-1.91353	1.30333	3.36531	0.3915	1.6396	0.3714	0.1458	1.6396	1.53011	0.406157	0.148479	0.366443	1.53011
2810468N07Rik	-0.287909	-2.11036	-0.360469	0.819088	0.231589	0.778911	0.897086	0.517473	0.888839	6.894	2.569	0.95	5.692	2.349	8.686	7.604	20.941	1.288	16.677	0.966	0	10.199	2.41	2.961	1.615	0.66	15.326	2.523	13.505	18.958	chr17:25570810-25575043	ENSMUSG00000091475	RIKEN cDNA 2810468N07 gene	-0.865073	-1.66893	-0.230171	4.52333	9.4952	3.437	10.1944	10.1944	3.71768	2.04108	4.36074	1.37139	4.36074
2810471M01Rik				1	1	1				0	0	0	0	0	0	0	0	0	0	0	0	0	0	0	0	0	0	0	0	0	chr11:28681563-28693276	ENSMUSG00000084966	RIKEN cDNA 2810471M01 gene				0	0	0	0	0	0	0	0	0	0
2810474O19Rik	0.212672	0.402334	0.282692	1.15883	1.32164	1.21646	0.638975	0.598872	0.60569	34.642	41.064	35.592	20.835	40.117	39.154	38.239	37.541	37.275	33.499	26.685	35.653	24.668	32.445	54.423	46.866	14.092	13.685	34.354	33.627	44.644	chr6:149309427-149335663	ENSMUSG00000032712	RIKEN cDNA 2810474O19 gene	0.264127	0.397486	0.168747	35.234	34.6478	38.811	28.0804	38.811	60.5672	72.7358	53.8815	70.9733	72.7358
2900005J15Rik	-0.0668004	0.717809	-1.00357	0.954753	1.64468	0.498764	0.974694	0.71447	0.518857	23.727	0.233	11.298	26.352	1.416	15.508	11.793	16.883	3.968	7.768	5.702	36.989	47	19.687	7.726	28.087	28.779	24.462	15.386	9.082	5.717	chr5:25100982-25103007	ENSMUSG00000043833	RIKEN cDNA 2900005J15 gene	0.738126	0.549704	-1.09684	13.089	9.2228	27.8978	16.6852	27.8978	5.38369	8.98004	11.515	16.8554	16.8554
2900009J06Rik	1.62843	-1.19806	-2.85864	3.09176	0.435862	0.137868	0.557603	0.810019	0.294551	4.622	4.385	0	2.313	0	0.466	2.34	0	0	0	0.37	0	0	5.621	0.662	16.841	0	1.043	10.15	2.76	17.864	chr1:127753615-127774092	---	---	2.17662	-0.46633	-3.68638	1.96433	0.542	4.6248	6.3634	6.3634	0.0747102	0.337761	0.961816	0.696166	0.961816
2900011O08Rik	-0.409442	-0.0326756	-0.0833795	0.752914	0.977606	0.943844	0.147302	0.968141	0.847185	254.11	267.722	309.721	156.455	154.176	188.538	288.712	257.198	353.882	390.438	402.136	367.891	288.969	344.214	353.884	302.177	319.001	355.532	250.115	383.548	266.783	chr16:13986603-14101500	ENSMUSG00000044117	RIKEN cDNA 2900011O08 gene	-0.363378	-0.061103	-0.0998527	221.787	338.473	331.427	314.996	338.473	230.372	179.078	246.882	236.644	246.882
2900026A02Rik	0.834013	-0.0123283	-0.242622	1.78264	0.991491	0.845208	0.0168415	0.992933	0.648354	33.795	43.571	45.198	46.002	56.625	50.691	32.655	34.021	21.473	41.394	26.023	36.267	41.76	45.423	22.831	22.901	32.959	32.453	21.521	38.948	39.789	chr5:113086322-113163351	ENSMUSG00000051339	RIKEN cDNA 2900026A02 gene	0.820784	-0.0951222	-0.280616	45.9803	31.1132	33.8364	33.134	45.9803	52.138	92.0948	63.3327	59.2917	92.0948
2900041M22Rik	-4.26662	2.79162	2.44614	0.051954	6.92406	5.44958	0.021995	0.366531	0.239885	0.109	0	0.41	0.043	0.677	0.131	8.013	12.305	6.817	5.31	0.209	13.798	4.446	1.902	3.919	6.105	0	1.412	9.613	0.195	0.484	chr11:117611246-117613857	ENSMUSG00000054418	RIKEN cDNA 2900041M22 gene	-4.63448	1.33391	1.3901	0.228333	6.5308	6.034	2.3408	6.5308	3.35254	0.134976	1.27912	3.22447	3.35254
2900052L18Rik	-1.41878	-2.7935	-1.04807	0.374029	0.144236	0.483613	0.57166	0.463521	0.711497	0.122	3.274	0	0	0.095	0.59	0.847	0	0.137	5.113	1.407	0	0.102	0.089	0	1.524	0.934	0.066	1.566	4.152	3.482	chr11:120229801-120231585	ENSMUSG00000043993	RIKEN cDNA 2900052L18 gene	-0.800373	-2.6151	-0.578436	0.680167	1.5008	0.343	2.04	2.04	0.668683	0.383958	0.998497	0.162976	0.998497
2900052N01Rik	-0.584288	-1.23645	-0.149566	0.666978	0.424415	0.901522	0.836679	0.810785	0.970278	0.144	0	0	1.18	0.28	0	0.562	3.539	0	0	0.207	0	0	1.311	0.124	0	0.385	0.078	0.194	0.064	0.705	chr9:46913492-46927366	---	---	-1.37485	-0.0967367	1.49748	0.267333	0.8616	0.287	0.2852	0.8616	0.697473	0.268941	0.247026	0.231005	0.697473
2900055J20Rik	-0.53773	-1.14136	1.90931	0.688854	0.453333	3.75629	0.477968	0.660825	0.0383478	142.825	56.222	51.138	36.69	23.793	34.034	74.432	67.195	126.759	111.829	52.551	34.534	2.239	6.062	16.115	12.721	39.79	50.515	10.864	20.879	4.78	chr18:40256961-40257684	ENSMUSG00000071860	RIKEN cDNA 2900055J20 gene	-0.380518	-1.02414	1.48981	57.4503	86.5532	14.3342	25.3656	86.5532	17.7423	13.629	6.31731	3.10625	17.7423
2900072N19Rik				1	1	1				0.24	0	0	0.192	0	0.291	2.712	2.009	1.347	0.63	0	0	0	8.77	0.413	0.601	2.392	0.13	0	0.215	0.214	chr2:92054988-92059369	ENSMUSG00000087018	RIKEN cDNA 2900072N19 gene	-3.25669	1.45567	0.837588	0.1205	1.3396	1.9568	0.5902	1.9568	0.307117	0.0321324	0.171856	0.471374	0.471374
2900076A07Rik	-0.202882	-1.10081	0.524806	0.868813	0.466254	1.43874	0.895284	0.701999	0.765587	13.354	13.79	4.005	9.504	3.302	13.076	10.856	13.387	17.108	5.922	14.06	1.731	1.594	6.651	2.185	11.386	2.434	9.76	26.926	1.709	9.453	chr7:81523562-81530146	ENSMUSG00000097277	RIKEN cDNA 2900076A07 gene	-0.123402	-1.16274	0.154296	9.50517	12.2666	4.7094	10.0564	12.2666	3.20507	2.94232	2.87998	1.28638	3.20507
2900079G21Rik				1	1	1				0	0	0	0	0	0.08	0	0	0	0	0	0	0	0	0	0	0	0	0.089	0	0	chr9:112234293-112280333	ENSMUSG00000087038	RIKEN cDNA 2900079G21 gene	inf	#NAME?	#NAME?	0.0133333	0	0	0.0178	0.0178	0	0.0124047	0.0157098	0	0.0157098
2900089D17Rik				1	1	1				0	0	0.074	0.031	6.646	0	0	0	0	0	0.075	0	0	0.457	0	0	1.318	0	0	0.07	0	chr5:144241689-144246506	ENSMUSG00000087484	RIKEN cDNA 2900089D17 gene	6.44737	-1.90663	-4.56626	1.12517	0.015	0.0914	0.2776	1.12517	0.0107046	0.93416	0.253601	0.0676393	0.93416
2900092C05Rik				1	1	1				0	0	0	0	0	0	0	0	0	0	0	0	0	0	0	0	0	0	0	0	0	chr7:12512516-12556323	ENSMUSG00000030385	RIKEN cDNA 2900092C05 gene				0	0	0	0	0	0	0	0	0	0
2900093K20Rik	-1.41622	-0.185005	0.948914	0.374692	0.879646	1.93042	0.453531	0.973521	0.693144	1.025	0	3.874	1.094	6.121	11.16	16.906	5.395	5.362	1.79	7.555	1.551	17.699	2.244	0.587	1.281	4.446	2.776	0.231	3.672	10.667	chr2:163419794-163420361	---	---	-0.715553	-0.0168412	0.575146	3.879	7.4016	4.6724	4.3584	7.4016	1.18154	0.719523	0.79307	0.783866	1.18154
3010001F23Rik	-2.35492	-2.49711	0.551972	0.195479	0.177131	1.46609	0.144151	0.436551	0.79906	2.654	0	2.298	0.974	3.273	9.363	5.951	11.503	6.694	5.407	34.868	0	7.576	1.614	0	5.526	6.094	17.252	5.679	2.377	3.353	chrX:152368572-152416698	ENSMUSG00000084885	RIKEN cDNA 3010001F23 gene	-1.89004	-1.43036	0.654825	3.09367	12.8846	2.9432	6.951	12.8846	3.2488	0.876526	2.06348	0.765633	3.2488
3010003L21Rik				1	1	1				0.998	0	0	0	0	0	0	0	0	0	0	0	2.038	0	0	0	0.17	1.322	0	0	0	chr6:148944866-148947129	ENSMUSG00000085355	RIKEN cDNA 3010003L21 gene	inf	0.182769	#NAME?	0.166333	0	0.4076	0.2984	0.4076	0	0.0864156	0.184897	0.20987	0.20987
3010026O09Rik	-0.869791	0.527951	0.511472	0.547226	1.44188	1.4255	0.246701	0.71073	0.568031	60.565	14.486	15.867	22.957	7.135	12.518	29.01	68.066	22.06	70.651	30.171	38.954	39.827	34.538	31.773	48.532	24.022	22.424	25.333	17.321	37.375	chr11:50174848-50200115	ENSMUSG00000020381	RIKEN cDNA 3010026O09 gene	-0.791257	0.499808	0.632873	22.2547	43.9916	38.7248	25.295	43.9916	14.4656	8.35883	9.32876	13.1911	14.4656
3100002H09Rik				1	1	1				0	0	0	0	0	0	0	0	0	0	1.493	0	0	0	0	0	0	0	0	0	0	chr4:124609930-124610803	ENSMUSG00000051219	RIKEN cDNA 3100002H09 gene	#NAME?		inf	0	0.2986	0	0	0.2986	0.0749322	0	0	0	0.0749322
3100003L05Rik				1	1	1				0	0	0	0	0	0	0	0	0	0	0	0	0	0	0	0	0	0	0	0	0	chr7:124625669-124708935	ENSMUSG00000086254	RIKEN cDNA 3100003L05 gene				0	0	0	0	0	0	0	0	0	0
3110001I22Rik	0.250698	-0.162407	-0.461251	1.18978	0.893533	0.726356	0.92755	0.980244	0.890272	5.4	0.64	1.594	0.766	2.892	1.089	5.762	0.104	1.135	2.063	3.569	0	0.658	5.172	9.666	18.552	0.172	0.366	8.59	3.426	9.433	chr16:13671928-13678405	ENSMUSG00000079737	RIKEN cDNA 3110001I22 gene	-0.0845225	0.616602	-0.91097	2.0635	2.5266	6.8096	4.3974	6.8096	1.21221	1.14323	2.27932	3.49479	3.49479
3110002H16Rik	0.50279	-0.572578	-0.0843081	1.41695	0.672414	0.943237	0.451937	0.689814	0.942137	59.014	13.287	42.005	25.842	21.07	58.642	28.132	23.051	13.11	29.932	41.541	5.672	39.682	17.85	26.539	17.064	25.558	24.182	20.028	22.708	30.499	chr18:12168716-12189997	ENSMUSG00000024410	RIKEN cDNA 3110002H16 gene	0.635738	-0.338004	-0.0498481	36.6433	27.1532	21.3614	24.595	36.6433	16.791	26.0887	17.3813	13.7509	26.0887
3110004A20Rik				1	1	1				0	0	0	0.201	0	0	0	0	0	0	0	0	0	0	0	0	0	0	0	0	0	chr11:40474717-40475677	ENSMUSG00000085588	RIKEN cDNA 3110004A20 gene	inf			0.0335	0	0	0	0.0335	0	0.00506297	0	0	0.00506297
3110007F17Rik	-1.14297	1.13618	0.386312	0.452827	2.19799	1.30705	0.62691	0.790139	0.911246	0	0	0.109	0.464	0.09	0.631	1.408	0.108	0.844	0.051	0.278	1.367	0.048	0.507	0.697	1.23	0.443	0.408	0.078	0	1.033	chrX:123103494-123145654	ENSMUSG00000079450	RIKEN cDNA 3110007F17 gene	-0.997506	0.851374	0.223102	0.215667	0.5378	0.7698	0.3924	0.7698	0.499122	0.249993	0.427608	0.771499	0.771499
3110009E18Rik	-2.72795	0.91879	2.17217	0.15094	1.89053	4.507	0.237931	0.880261	0.433194	0.534	0	0	0	0.139	12.912	0.154	6.609	3.789	6.368	0.684	0	1.932	1.558	1.223	0.667	0	2.891	0	7.488	0	chr1:120121186-120188189	ENSMUSG00000026388	RIKEN cDNA 3110009E18 gene	-0.508354	-1.05195	0.625684	2.26417	3.5208	1.076	2.0758	3.5208	1.11165	0.781517	0.720474	0.347495	1.11165
3110018I06Rik				1	1	1				0	0	0	0	0	0	0	0	0	0	0	0	0	0	0	0	0	0	0	0	0	chr12:107488631-107489636	ENSMUSG00000060375	RIKEN cDNA 3110018I06 gene				0	0	0	0	0	0	0	0	0	0
3110021A11Rik				1	1	1				0	0	6.911	0.094	2.206	0.571	0.615	0	0.529	3.502	0.681	3.212	0	0	7.298	0	0	0.639	0	0.634	3.368	chr6:119848192-119849013	ENSMUSG00000050604	RIKEN cDNA 3110021A11 gene	0.859801	1.13843	0.072281	1.63033	1.0654	2.102	0.9282	2.102	0.244984	0.444593	0.233012	0.512957	0.512957
3110021N24Rik	-2.82161	-0.162016	-0.610369	0.141452	0.893775	0.655029	0.224523	0.978956	0.835949	2.673	0	0.101	0.128	0.999	0	12.715	1.887	2.397	0.373	1.233	32.701	2.769	10.923	0.735	0	1.064	1.68	1.3	32.27	2.193	chr4:108719648-108781904	ENSMUSG00000094958	RIKEN cDNA 3110021N24 gene	-2.35208	0.255075	-1.20355	0.650167	3.721	9.4256	7.7014	9.4256	1.87129	0.366519	4.30971	5.1432	5.1432
3110035E14Rik	-1.04536	-2.00269	-2.15351	0.484526	0.249534	0.224764	0.43123	0.0986397	0.0115226	0.417	0.726	7.139	4.336	0.834	3.095	1.446	5.581	8.071	3.013	11.783	4.698	2.883	3.647	6.237	11.521	14.938	14.956	30.677	18.065	12.472	chr1:9601198-9627143	ENSMUSG00000067879	RIKEN cDNA 3110035E14 gene	-0.850484	-1.75811	-1.76848	2.75783	5.9788	5.7972	18.2216	18.2216	5.5935	3.10215	19.0568	5.63384	19.0568
3110039M20Rik				1	1	1				0	0	0	0.04	0	0	0	0.046	0.223	0	0	0	0	0	0.085	0.062	0	0	0	0	0	chr12:49385173-49394127	ENSMUSG00000089922	RIKEN cDNA 3110039M20 gene	-2.55837	inf	inf	0.00666667	0.0538	0.0294	0	0.0538	0.0596462	0.0101259	0	0.0341302	0.0596462
3110040N11Rik	-0.255579	-0.220937	-0.718174	0.837651	0.858008	0.607866	0.814888	0.905564	0.422284	47.179	28.598	4.127	33.579	48.995	11.889	48.346	43.208	56.068	14.302	33.176	23.193	71.35	54.189	46.161	50.206	45.975	52.534	43.833	42.839	70.329	chr7:81782181-81789478	ENSMUSG00000025102	RIKEN cDNA 3110040N11 gene	-0.172593	-0.183261	-0.574233	29.0612	39.02	49.0198	51.102	51.102	9.86196	8.74999	14.6833	12.9318	14.6833
3110043O21Rik	-0.287213	0.0013774	-0.617522	0.819484	1.00096	0.65179	0.723553	0.999668	0.394556	13.317	15.279	21.718	6.106	13.945	10.561	16.548	15.653	24.653	10.566	24.968	21.314	25.069	18.508	23.547	54.328	46.018	22.87	13.442	14.847	37.804	chr4:35191284-35226123	ENSMUSG00000028300	RIKEN cDNA 3110043O21 gene	-0.217896	-0.0794468	-0.773555	13.4877	18.4776	28.5532	26.9962	28.5532	18.4568	15.8695	31.5515	29.861	31.5515
3110045C21Rik				1	1	1				0.341	0	0	0	0.266	0.206	0	0	0	0.596	0	0	0	0	0	0	0	2.034	0.461	2.905	0	chr1:169969408-169972396	ENSMUSG00000097503	RIKEN cDNA 3110045C21 gene	0.35453	#NAME?	-3.38389	0.1355	0.1192	0	1.08	1.08	0.0379097	0.0484702	0.395734	0	0.395734
3110052M02Rik	-0.0456668	0.0931369	-0.00555342	0.968842	1.06669	0.996158	0.955558	0.95525	0.995375	20.873	28.594	35.998	42.399	37.861	37.957	68.581	53.733	40.828	34.612	25.048	61.788	59.337	29.439	36.346	36.225	23.803	31.493	42.69	30.612	72.97	chr17:21657581-21662540	ENSMUSG00000035868	RIKEN cDNA 3110052M02 gene	-0.121485	0.0609096	-0.009098	33.947	44.5604	44.627	40.3136	44.627	17.5356	16.1195	17.6466	18.4075	18.4075
3110056K07Rik	0.0170157	-1.97975	0.54042	1.01186	0.253534	1.4544	0.99125	0.404924	0.706183	5.926	3.771	6.45	17.792	17.658	16.049	18.449	5.623	24.548	5.848	18.699	1.169	3.874	0.846	6.419	1.448	4.042	10.467	4.613	19.843	5.285	chr12:70991614-71015832	ENSMUSG00000085622	RIKEN cDNA 3110056K07 gene	-0.089063	-1.80245	0.536754	11.2743	14.6334	2.7512	8.85	14.6334	6.2024	5.83108	4.27544	1.22572	6.2024
3110057O12Rik	-0.428168	0.392587	0.439265	0.743205	1.31274	1.35591	0.566498	0.789403	0.612383	10.968	6.006	6.874	12.881	5.781	15.346	18.185	26.18	18.935	9.672	8.717	37.595	7.27	8.911	14.637	16.854	7.808	4.516	11.315	15.422	16.142	chr3:40846969-40938138	ENSMUSG00000037818	RIKEN cDNA 3110057O12 gene	-0.523344	0.553858	0.431235	9.64267	16.3378	17.0534	11.0406	17.0534	24.8662	17.3008	18.4414	27.0721	27.0721
3110062M04Rik	-1.02035	-3.28021	-1.50069	0.492997	0.102934	0.353385	0.731739	0.444014	0.616344	0.051	0.124	0	0	1.35	2.713	0	1.278	0.343	1.647	0.196	0	0.043	0.112	1.226	0	8.076	2.043	1.309	0	0.546	chr6:34871770-34878060	ENSMUSG00000046806	RIKEN cDNA 3110062M04 gene	0.189772	-3.39375	-2.09226	0.706333	0.6928	0.2762	2.3948	2.3948	0.763485	0.870818	3.25562	0.309752	3.25562
3110070M22Rik	0.820953	2.36594	0.882241	1.76657	5.15489	1.84324	0.719255	0.485058	0.777455	5.003	2.806	4.564	0.553	12.362	2.296	7.637	1.122	0.193	8.284	1.161	2.975	7.062	4.406	2.668	17.026	14.129	7.757	0	0	1.693	chr13:119487260-119488383	ENSMUSG00000074635	RIKEN cDNA 3110070M22 gene	0.56684	0.261016	-0.72903	4.59733	3.6794	6.8274	4.7158	6.8274	1.15169	1.70597	1.90895	2.28754	2.28754
3110079O15Rik				1	1	1				1.621	0	5.361	0.974	0	0	0	0	0	5.308	9.741	0	0	0.296	0	0.506	0	0.439	19.171	0	0.723	chr1:87470270-87475482	ENSMUSG00000026258	RIKEN cDNA 3110079O15 gene	-0.961789	-4.67209	-0.51401	1.326	3.0098	0.1604	4.0666	4.0666	0.409777	0.210387	0.585166	0.0229531	0.585166
3110082I17Rik	-0.271416	-0.655939	-0.036705	0.828506	0.634662	0.974879	0.808984	0.733727	0.980849	59.789	29.438	29.075	51.293	5.913	34.275	38.953	30.723	38.298	65.102	46.529	3.322	31.602	37.692	57.073	99.757	70.668	57.359	33.895	37.276	15.962	chr5:139359738-139460502	ENSMUSG00000053553	RIKEN cDNA 3110082I17 gene	-0.0723265	-0.0929465	-0.225195	34.9638	43.921	45.8892	43.032	45.8892	17.8096	16.9388	20.8183	19.5194	20.8183
3110082J24Rik				1	1	1				0	0	0	0	0	0	0	0	0	0	0	0	0	0	0	0	0	0	0.4	0	0	chr5:30103888-30105359	ENSMUSG00000086815	RIKEN cDNA 3110082J24 gene		#NAME?	#NAME?	0	0	0	0.08	0.08	0	0	0.00785488	0	0.00785488
3110083C13Rik	-2.26344	-0.988021	1.2409	0.208275	0.504169	2.36346	0.269613	0.851579	0.636114	1.811	0	0	0.906	0.176	15.058	3.929	4.204	2.537	2.174	5.875	0	2.269	0	6.611	2.545	1.039	10.176	3.059	0.203	0.202	chr14:57999322-58003695	ENSMUSG00000097303	RIKEN cDNA 3110083C13 gene	-0.165825	-0.568936	0.0964025	2.99183	3.7438	2.285	2.9358	3.7438	0.917787	0.818132	0.858463	0.578702	0.917787
3110099E03Rik				1	1	1				0	0	0	0	0	0	0	0	0	0	0	0	0	0	0	0	0	0	0	0	0	chr2:115493512-115512201	ENSMUSG00000085582	RIKEN cDNA 3110099E03 gene				0	0	0	0	0	0	0	0	0	0
3222401L13Rik	-2.83344	-0.323875	1.46708	0.140298	0.798921	2.76461	0.102756	0.95522	0.478615	0.616	0.175	0.175	0.012	0.432	0.596	1.069	0.829	3.521	3.36	1.362	2.683	0.823	0.045	0.265	0.692	0.33	0.734	1.602	0	6.399	chr18:37655450-37661742	ENSMUSG00000073590	RIKEN cDNA 3222401L13 gene	-2.41573	-1.02973	0.0514398	0.334333	2.0282	0.9016	1.813	2.0282	3.60232	0.675113	3.47614	1.70262	3.60232
3300002A11Rik	-1.23005	-0.29617	1.18623	0.426303	0.814412	2.27557	0.514359	0.957364	0.607735	0.801	5.642	1.261	0.427	6.443	4.196	2.78	2.231	5.983	19.105	7.44	4.844	1.561	1.558	0	7.334	0	1.446	11.54	3.585	6.665	chr12:99341153-99361827	ENSMUSG00000033731	RIKEN cDNA 3300002A11 gene	-0.996832	-0.619082	0.589501	3.12833	7.5078	3.0594	4.6472	7.5078	1.53954	0.771464	1.02314	0.66615	1.53954
3300002I08Rik	-0.641437	-0.196525	-0.428809	0.641074	0.87265	0.742875	0.669467	0.953832	0.804675	20.566	0.727	15.206	3.818	14.393	6.129	12.419	5.813	35.082	9.368	12.034	25.157	14.194	10.657	15.364	7.819	24.411	15.823	17.723	6.14	13.824	chr2:150310934-150362765	ENSMUSG00000063364	RIKEN cDNA 3300002I08 gene	-0.359995	-0.248923	-0.302326	10.1398	14.9432	14.6382	15.5842	15.5842	2.73763	2.13308	3.37586	2.84087	3.37586
3300005D01Rik				1	1	1				0.165	0	0	0	0	0	0	0	0	0	0	0	0	0	0	0	0	0	0	0	0	chr17:5799490-5803240	ENSMUSG00000096965	RIKEN cDNA 3300005D01 gene	inf			0.0275	0	0	0	0.0275	0	0.00960173	0	0	0.00960173
3425401B19Rik				1	1	1				0	0	0	0	0	0	0	0	0	0	0	0	0	0	0	0	0	0	0	0	0	chr14:32659118-32685272	ENSMUSG00000071540	RIKEN cDNA 3425401B19 gene				0	0	0	0	0	0	0	0	0	0
3632451O06Rik	-0.986868	0.0300379	-0.10119	0.504572	1.02104	0.932264	0.0634896	0.984707	0.903643	27.771	24.98	14.936	5.535	7.304	21.159	35.168	23.727	22.64	37.104	34.614	29.023	31.94	32.195	31.812	34.693	18.772	34.386	25.589	47.698	23.644	chr14:49681559-49783383	ENSMUSG00000036242	RIKEN cDNA 3632451O06 gene	-0.632661	-0.0239845	-0.153834	16.9475	30.6506	31.9326	30.0178	31.9326	28.0371	18.0836	31.1919	30.6777	31.1919
3632454L22Rik	0.100271	-0.150593	0.444339	1.07197	0.90088	1.36069	0.926623	0.957015	0.715838	10.996	19.749	5.226	5.779	9.352	6.365	11.477	7.205	15.275	5.831	10.506	1.347	13.864	6.251	6.607	9.691	2.53	3.837	8.068	9.243	11.432	chrX:135022733-135036148	ENSMUSG00000089759	RIKEN cDNA 3632454L22 gene	0.198969	0.0362545	0.382209	9.57783	10.0588	7.552	7.022	10.0588	8.18628	9.39685	6.28102	6.44086	9.39685
3830403N18Rik				1	1	1				0	0	0	0	0	0	0	0	0	0	0	0	0	0	0	0	0	0	0	0	0	chrX:56136571-56153498	ENSMUSG00000031125	RIKEN cDNA 3830403N18 gene				0	0	0	0	0	0	0	0	0	0
3830406C13Rik	-1.88531	0.216491	-0.169938	0.270686	1.1619	0.888881	0.00669155	0.861624	0.834874	2.581	26.397	15.148	20.698	5.361	12.583	62.054	53.101	97.145	46.777	22.858	78.509	77.892	49.825	51.606	58.918	30.831	64.148	38.316	58.14	67.74	chr14:12284208-12303231	ENSMUSG00000033111	RIKEN cDNA 3830406C13 gene	-1.71045	0.178464	-0.0618055	13.7947	56.387	63.35	51.835	63.35	39.6201	12.1065	41.3543	46.7998	46.7998
3830408C21Rik	-0.588977	-1.51205	-1.14468	0.664814	0.350613	0.45229	0.782789	0.621066	0.582264	0.566	0.368	0.107	1.723	0.088	1.096	0.885	0.421	0.127	3.361	1.524	0.514	0.473	0.496	1.556	0.424	1.907	0.736	6.044	1.927	0.707	chr13:107031962-107033673	ENSMUSG00000071181	RIKEN cDNA 3830408C21 gene	-0.622713	-1.79923	-1.00538	0.658	1.2636	0.6926	2.2642	2.2642	0.610556	0.396525	1.22568	0.352171	1.22568
3830417A13Rik				1	1	1				0	0	0	0	0	0	0	0	0	0.103	0	0	0	0	0	0	0	0	0	0	0	chrX:64173547-64178778	ENSMUSG00000031179	RIKEN cDNA 3830417A13 gene	#NAME?		inf	0	0.0206	0	0	0.0206	0.00947743	0	0	0	0.00947743
3830432H09Rik	-2.33468	1.02777	2.96105	0.198241	2.03886	7.78689	0.291443	0.862209	0.239687	0	0	0	0	2.813	0	0.07	0.298	0.72	0.14	2.7	0	2.749	0	0	0	0.061	0.043	0	0	0	chr1:119529479-119536165	---	---	-0.520045	4.40627	4.88241	0.468833	0.7856	0.5498	0.0208	0.7856	0.544055	0.379396	0.0184456	0.391121	0.544055
3930402G23Rik	1.3343	0.451516	1.15519	2.52152	1.36748	2.22714	0.472771	0.945262	0.691767	13.882	0.277	7.072	8.091	2.968	8.149	2.363	0.758	2.746	3.208	2.42	1.482	9.665	1.043	3.508	0	1.302	1.18	0	0.914	16.934	chr8:10924426-10928457	ENSMUSG00000038917	RIKEN cDNA 3930402G23 gene	1.77827	-0.419287	-0.939388	6.73983	2.299	3.1396	4.066	6.73983	1.84342	6.32318	3.53515	2.64356	6.32318
4430402I18Rik	-1.25234	0.223303	0.136641	0.419768	1.1674	1.09934	0.291989	0.937795	0.94025	6.862	3.784	1.905	0.233	1.933	3.236	11.375	4.465	1.912	3.825	5.404	3.695	2.85	4.357	3.464	21.747	9.407	2.982	5.37	3.854	1.418	chr19:28893041-28911879	ENSMUSG00000064202	RIKEN cDNA 4430402I18 gene	-0.651323	0.475375	-0.0276822	2.99217	5.3962	7.2226	4.6062	7.2226	7.61292	4.84712	7.76041	10.7891	10.7891
4631405J19Rik				1	1	1				0.067	0	0	0	0.519	0	0.578	0	0.299	0.116	1.857	0	0	0	0	0.083	0	0.505	0.135	0	0	chr2:93027955-93033412	ENSMUSG00000075027	RIKEN cDNA 4631405J19 gene	-2.32165	-3.13281	1.88428	0.0976667	0.57	0.0166	0.128	0.57	0.46947	0.0939121	0.127169	0.0144982	0.46947
4631405K08Rik				1	1	1				0.092	0	0.433	0	1.715	1.11	0.398	0	0	0	0.265	0	0	0	0	0	0	0	0	0	0	chr1:193507237-193510174	ENSMUSG00000097850	RIKEN cDNA 4631405K08 gene	2.31228		inf	0.558333	0.1326	0	0	0.558333	0.0778321	0.386566	0	0	0.386566
4632404H12Rik	-0.680696	1.64755	1.91867	0.623864	3.133	3.78073	0.551702	0.461797	0.153877	7.497	3.218	5.312	2.112	4.542	2.687	7.411	5.351	19.686	5.818	4.538	11.214	4.755	3.495	1.67	16.303	0.638	4.851	3.143	0.187	3.963	chr3:89767510-89773240	ENSMUSG00000042579	RIKEN cDNA 4632404H12 gene	-0.794667	1.4432	1.55246	4.228	8.5608	7.4874	2.5564	8.5608	6.75232	3.89255	2.30205	6.25983	6.75232
4632411P08Rik	-2.31844	-1.00717	1.56217	0.200484	0.497522	2.95297	0.252284	0.854443	0.52406	0.658	0	7.633	0.192	0.466	0	4.676	0.556	1.61	1.045	2.474	0.272	0.05	0.655	2.879	0	0.504	0	1.213	1.286	2.936	chr5:29378698-29390488	ENSMUSG00000097561	RIKEN cDNA 4632411P08 gene	-0.232269	-0.669864	0.672624	1.4915	2.0722	0.7712	1.1878	2.0722	1.87466	1.59589	1.17609	0.739253	1.87466
4632415L05Rik	-0.45324	-0.0475729	0.0527352	0.730401	0.967563	1.03723	0.780401	0.991238	0.981752	8.814	0.878	11.047	4.105	9.808	3.046	5.309	7.518	19.963	2.513	17.639	2.449	3.006	17.327	11.745	12.36	1.652	4.093	9.602	15.466	12.515	chr3:19894885-19895962	ENSMUSG00000048106	RIKEN cDNA 4632415L05 gene	-0.539832	0.062376	0.174645	6.283	10.5884	9.3774	8.6656	10.5884	3.25341	2.23786	2.88248	3.00984	3.25341
4632427E13Rik	-0.46185	0.722725	1.15811	0.726054	1.6503	2.23165	0.328489	0.431741	0.0201479	27.192	12.189	41.404	19.202	26.675	57.408	49.187	29.393	64.084	50.168	31.471	47.792	28.702	35.56	26.483	16.405	8.285	9.312	29.451	19.173	31.754	chr7:92734165-92741468	ENSMUSG00000074024	RIKEN cDNA 4632427E13 gene	-0.319663	0.601692	1.05599	30.6783	44.8606	30.9884	19.595	44.8606	92.6004	74.1967	44.5379	67.5861	92.6004
4632428C04Rik	-2.73591	-3.26992	-0.452117	0.15011	0.10367	0.73097	0.225596	0.403889	0.888006	0	0	0	0.447	0	0.964	0.346	0	5.362	2.924	1.15	0	0.933	0.058	0	0	0.427	1.08	0.593	11.996	0.142	chr16:30008666-30021430	ENSMUSG00000097184	RIKEN cDNA 4632428C04 gene	-2.77476	-3.92096	-0.689232	0.235167	1.9564	0.1982	2.8476	2.8476	1.33401	0.194928	2.151	0.142008	2.151
4632428N05Rik				1	1	1				0	0	0.593	0.016	0.061	0	0	0	0	0	0	0	0	0	0	0	0	0	0	0	0	chr10:60346850-60372684	ENSMUSG00000020101	RIKEN cDNA 4632428N05 gene	inf			0.111667	0	0	0	0.111667	0	0.183757	0	0	0.183757
4632433K11Rik	0.52158	0.77251	0.805406	1.43553	1.70824	1.74764	0.846244	0.896879	0.811303	1.03	0	3.891	0.618	0.134	3.736	3.128	1.275	0	0.3	0.33	0.311	0.143	2.504	2.064	0	0	0	2.203	1.383	0.153	chr7:5034117-5035246	ENSMUSG00000063757	RIKEN cDNA 4632433K11 gene	0.850337	0.403955	0.329587	1.56817	1.0066	1.0044	0.7478	1.56817	0.320391	0.57764	0.254956	0.337339	0.57764
4731417B20Rik				1	1	1				0	0	0	0	0	0	0	0	0	0	0	0	0	0	0	0	0	0	0	0	0	chr5:136613701-136615328	ENSMUSG00000046548	RIKEN cDNA 4731417B20 gene				0	0	0	0	0	0	0	0	0	0
4731419I09Rik	-1.66898	-1.67931	2.85154	0.314475	0.312233	7.21771	0.350834	0.724355	0.159215	0.137	0.168	0.195	1.1	2.408	0.499	2.445	0.638	1.001	28.911	0.33	0.062	0.057	0.1	0	0	0.053	0.074	2.043	0.369	0.061	chr3:89337849-89347831	ENSMUSG00000097004	RIKEN cDNA 4731419I09 gene	-2.84122	-3.58593	3.5633	0.751167	6.665	0.0438	0.52	6.665	5.26464	0.734646	0.445356	0.0370881	5.26464
4732414G09Rik	-0.628651	-0.1092	0.0998035	0.646781	0.927102	1.07163	0.797088	0.98585	0.97685	0.64	0.325	0.453	0.288	0.125	1.645	2.777	0	1.793	0.838	2.076	5.154	0.067	4.786	0.825	0	0.184	1.127	1.081	0.43	0.928	chr11:73015855-73018841	ENSMUSG00000086943	RIKEN cDNA 4732414G09 gene	-1.14109	1.44292	0.803482	0.579333	1.4968	2.1664	0.75	2.1664	1.01172	0.458734	0.579683	1.57599	1.57599
4732419C18Rik	1.63342	-0.0897413	0.364084	3.10249	0.939691	1.28706	0.547783	0.992007	0.938132	0	2.126	0.06	0	5.364	0	0	0	1.072	0	0	0	0	0	0.11	0	0.342	0	0	0	0	chr8:123744630-123754228	ENSMUSG00000097203	RIKEN cDNA 4732419C18 gene	2.84826	-1.97757	1.2384	1.25833	0.2144	0.022	0.0684	1.25833	0.182419	1.31365	0.0773167	0.019632	1.31365
4732440D04Rik	0.0599793	-0.330939	0.922537	1.04245	0.795019	1.89545	0.972021	0.941396	0.60569	2.998	3.367	6.643	0.372	3.253	4.447	0.744	3.547	11.283	3.365	1.201	3.207	0.865	0.417	3.066	0.312	0.765	0.928	1.302	1.918	1.114	chr1:6209865-6215293	ENSMUSG00000090031	RIKEN cDNA 4732440D04 gene	0.0189818	0.290042	1.57844	3.51333	4.028	1.5734	1.2054	4.028	6.22428	6.30671	2.08416	2.54825	6.30671
4732456N10Rik	-0.316896	-0.387465	2.30178	0.802795	0.764472	4.93064	0.363551	0.765512	5.67048e-07	110.096	121.927	129.222	81.603	80.451	95.534	102.6	179.365	115.957	204.793	168.902	10.478	23.251	21.869	30.872	42.12	32.01	28.619	21.646	29.512	23.459	chr15:101552355-101562950	ENSMUSG00000048699	RIKEN cDNA 4732456N10 gene	-0.34177	-0.216899	2.31316	103.139	154.323	25.718	27.0492	154.323	112.055	88.4198	22.5478	19.4004	112.055
4732463B04Rik				1	1	1				1.255	0	0	0	0.823	0	0.115	1.964	0	0	0.254	0	0	0.048	0	0	0.051	0.644	0.313	0	0	chr12:84039468-84053807	ENSMUSG00000097762	RIKEN cDNA 4732463B04 gene	-0.380669	-4.55854	1.05218	0.346333	0.4666	0.0096	0.2016	0.4666	0.413146	0.317329	0.199235	0.00845492	0.413146
4732465J04Rik				1	1	1				0	0	0	0	0	0	0	0	0	0	0	0	0	0	0	0	0	0	0	0	0	chr10:95778916-95797236	---	---				0	0	0	0	0	0	0	0	0	0
4732471J01Rik	-0.886206	-1.83218	-0.496304	0.541035	0.28084	0.708921	0.753131	0.70284	0.892539	18.135	0	29.252	0	7.235	0	2.304	1.643	0.496	17.764	5.528	0.401	0.739	1.937	3.04	0.553	0	1.677	10.76	73.286	4.34	chr7:25384804-25385573	ENSMUSG00000053714	RIKEN cDNA 4732471J01 gene	0.898122	-3.79595	-1.81214	9.10367	5.547	1.334	18.0126	18.0126	0.68615	1.27874	2.4095	0.173473	2.4095
4732487G21Rik	0.636117	0.543566	0.292761	1.55414	1.45757	1.22498	0.562578	0.826442	0.866106	12.072	1.952	9.344	26.524	17.05	6.598	8.333	20.736	3.261	10.794	6.012	9.372	8.992	14.965	8.747	5.36	2.505	17.058	3.096	7.751	6.033	chr12:86290760-86306006	ENSMUSG00000097488	RIKEN cDNA 4732487G21 gene	0.580197	0.232963	0.245558	12.2567	9.8272	9.4872	7.2886	12.2567	7.60255	11.3662	6.41268	7.53647	11.3662
4732490B19Rik				1	1	1				0	0	0	0	0	0	0	0	0	0	0	0	0	0	0	0.099	0	0	0	0	0	chr11:113203314-113209669	ENSMUSG00000085421	RIKEN cDNA 4732490B19 gene		inf		0	0	0.0198	0	0.0198	0	0	0	0.0144982	0.0144982
4732491K20Rik	-1.80755	0.713926	1.41598	0.285675	1.64026	2.66842	0.0166517	0.685576	0.0896897	11.901	7.171	12.816	1.308	3.074	6.34	21.463	24.109	30.343	14.481	13.871	25.015	11.385	7.739	14.621	6.624	1.746	9.419	6	14.192	6.765	chr17:12318884-12327250	ENSMUSG00000097350	RIKEN cDNA 4732491K20 gene	-1.35416	0.688782	1.29553	7.10167	20.8534	13.0768	7.6244	20.8534	18.6912	7.3113	7.61455	12.2741	18.6912
4831440E17Rik	-5.26462	-0.4955	2.09381	0.026013	0.709316	4.26873	0.0043465	0.930969	0.315738	0	0	0	0	0	0	6.707	5.951	0.634	9.543	1.449	1.71	0	5.226	0.324	0	1.875	3.063	0.509	0	0.504	chr5:25499066-25501541	ENSMUSG00000097236	RIKEN cDNA 4831440E17 gene	#NAME?	0.0643148	1.73163	0	4.8568	1.452	1.1902	4.8568	1.42074	0	0.427804	0.447306	1.42074
4833403I15Rik				1	1	1				0	0	0	0	0	0	0	0	0	0	0.058	0	0	1.801	0.207	0	0	0	0	0	0	chr18:46850038-46905446	ENSMUSG00000024481	RIKEN cDNA 4833403I15 gene	#NAME?	inf	inf	0	0.0116	0.4016	0	0.4016	0.0107046	0	0	0.385916	0.385916
4833407H14Rik				1	1	1				0	0	0	0.052	0	0	0	0	0.292	0	0	0	0	11.805	0	0	0	0	0	0	0	chr19:53460630-53462723	ENSMUSG00000097779	RIKEN cDNA 4833407H14 gene	-2.26423	inf	inf	0.00866667	0.0584	2.361	0	2.361	0.0243225	0.00506297	0	1.04841	1.04841
4833412C05Rik				1	1	1				0	0	0	0	0	0	0	0	0	0	0	0	7.045	0	0	2.971	0	5.622	0	0	0	chr7:67784724-67803496	ENSMUSG00000097697	RIKEN cDNA 4833412C05 gene		0.581435	#NAME?	0	0	2.0032	1.1244	2.0032	0	0	0.355215	0.531522	0.531522
4833413E03Rik				1	1	1				0	0	0	0	0	0	0	0	0	0	2.306	0	0	0	0	0	0	0	0	0	0.378	chr17:31557125-31559113	ENSMUSG00000013562	RIKEN cDNA 4833413E03 gene	#NAME?	#NAME?	2.56341	0	0.4612	0	0.0756	0.4612	0.181978	0	0.0307863	0	0.181978
4833417C18Rik	-0.976421	-0.188058	0.843852	0.508239	0.877787	1.79484	0.739395	0.982705	0.824957	0	0	0.288	0	0	9.049	1.458	1.56	0	0	0.44	0	3.189	0	0	0	0	0	0.103	0	9.124	chr11:95858864-95861044	ENSMUSG00000086015	RIKEN cDNA 4833417C18 gene	1.30773	-1.54396	-1.45471	1.55617	0.6916	0.6378	1.8454	1.8454	0.253708	0.628058	0.695415	0.238488	0.695415
4833418N02Rik	-1.36743	2.81227	2.85971	0.387581	7.02389	7.25867	0.528865	0.447948	0.229349	1.064	2.424	0	0.767	0.083	0	2.68	0.297	0.716	0.929	1.228	0.193	5.959	4.971	0.183	0.133	0.163	0	0.36	0	0.19	chr17:87274885-87281693	ENSMUSG00000085287	RIKEN cDNA 4833418N02 gene	-0.357343	3.91548	2.85961	0.723	1.17	2.2878	0.1426	2.2878	0.594367	0.463963	0.0818891	1.23567	1.23567
4833420G17Rik	-0.627649	0.670418	0.0911795	0.64723	1.59153	1.06524	0.20981	0.387573	0.911404	81.515	25.218	21.617	19.074	41.271	108.526	101.463	57.741	86.397	62.1	43.197	97.41	90.614	128.683	79.665	77.854	36.179	48.194	77.355	79.34	47.061	chr13:119462758-119486117	ENSMUSG00000062822	RIKEN cDNA 4833420G17 gene	-0.305099	0.622367	0.110892	49.5368	70.1796	94.8452	57.6258	94.8452	51.0871	41.3492	47.3074	72.825	72.825
4833422C13Rik	-0.654671	0.133824	0.474983	0.63522	1.0972	1.3899	0.405845	0.953398	0.617283	9.635	5.632	2.316	4.202	2.747	6.972	10.492	5.553	10.319	12.806	5.872	3.904	4.636	12.367	4.656	9.511	4.083	3.076	5.144	6.857	13.198	chr13:91701664-91741872	ENSMUSG00000074782	RIKEN cDNA 4833422C13 gene	-0.543215	0.0425418	0.323125	5.25067	9.0084	7.0148	6.4716	9.0084	11.4529	7.85944	9.15473	9.4287	11.4529
4833422M21Rik	-3.17806	1.95423	2.76395	0.110486	3.87509	6.79254	0.202679	0.710063	0.345345	0.965	0	0	0.032	0	0.097	1.465	0.075	0.631	0.491	7.264	0	7.589	0	13.675	0.301	0	2.526	0	0.144	0	chr15:96248957-96254616	ENSMUSG00000097619	RIKEN cDNA 4833422M21 gene	-3.35826	2.76653	1.595	0.182333	1.9852	4.313	0.534	4.313	1.36072	0.132688	0.45043	3.06503	3.06503
4833423E24Rik				1	1	1				0	0	0	0	0	0	0	0	0	0	0	0	0	0	0	0	0	0	0	0	0	chr2:85483593-85519024	ENSMUSG00000075217	RIKEN cDNA 4833423E24 gene				0	0	0	0	0	0	0	0	0	0
4833427F10Rik				1	1	1				0	0	0	0	0	0	0	0	0	0	0	0	0	0	0	0	0	0	0	0	0	chr17:35772449-35780687	ENSMUSG00000092171	RIKEN cDNA 4833427F10 gene				0	0	0	0	0	0	0	0	0	0
4833427G06Rik	1.73082	-2.09293	-0.61224	3.31915	0.234404	0.65418	0.429641	0.631505	0.858252	6.5	0.407	0	5.404	14.992	3.629	2.17	0	1.121	0.437	2.163	0	0	0	1.289	1.561	0.191	1.625	0.507	0.672	8.027	chr9:51081312-51102078	ENSMUSG00000032057	RIKEN cDNA 4833427G06 gene	2.39181	-1.99758	-1.03877	5.15533	1.1782	0.57	2.2044	5.15533	0.255378	1.34026	0.524666	0.131387	1.34026
4833428L15Rik				1	1	1				0	0	0	0	0.12	0	0.801	0.143	0	0.269	0	0	0	0.112	0	0	0	0	0	9.509	0	chr9:45416625-45431232	ENSMUSG00000097074	RIKEN cDNA 4833428L15 gene	-3.33059	-6.43549	-3.10898	0.02	0.2426	0.0224	1.9018	1.9018	0.0848181	0.00843103	0.731789	0.00845492	0.731789
4833439L19Rik	0.343655	0.133489	0.196866	1.26897	1.09694	1.14621	0.212394	0.851201	0.606774	202.051	236.705	257.335	274.841	221.45	233.577	182.846	237.074	205.387	239.486	282.41	282.411	151.533	163.714	246.827	251.61	146.93	164.295	186.45	167.529	206.641	chr13:54551217-54565435	ENSMUSG00000025871	RIKEN cDNA 4833439L19 gene	0.310031	0.218851	0.22214	237.66	229.441	219.219	174.369	237.66	178.858	221.737	153.334	178.451	221.737
4921501E09Rik				1	1	1				0	0	0	0	0	0	0	0	0	0	0	0	0	0	0	0	0	0	0	0	0	chr17:33064142-33068058	ENSMUSG00000023350	RIKEN cDNA 4921501E09 gene				0	0	0	0	0	0	0	0	0	0
4921504A21Rik	-0.127891	0.254064	0.0228758	0.915169	1.19256	1.01598	0.944813	0.946401	0.992536	7.998	2.338	0.594	5.648	13.298	4.565	14.898	2.42	1.108	5.1	19.437	5.138	13.964	5.311	3.397	5.501	21.184	3.748	5.343	0.966	6.572	chr5:19202367-19226555	ENSMUSG00000097626	RIKEN cDNA 4921504A21 gene	-0.332043	-0.398753	-0.108478	5.74017	8.5926	6.6622	7.5626	8.5926	5.22382	4.14986	5.63175	4.27176	5.63175
4921504E06Rik				1	1	1				0	0	0	0	0	0	0	0	0	0	0	0	0	0	0	0	0	0	0	0	0	chr2:19462836-19553914	ENSMUSG00000026734	RIKEN cDNA 4921504E06 gene				0	0	0	0	0	0	0	0	0	0
4921507G05Rik				1	1	1				0	0	0	0	0	0.142	0.102	0	0	0	0.113	0	0	0	0	0	0	0	0	0	0	chr12:110841028-110843804	ENSMUSG00000097650	RIKEN cDNA 4921507G05 gene	-0.678128		inf	0.0236667	0.043	0	0	0.043	0.0198483	0.0124047	0	0	0.0198483
4921507L20Rik	0.152156	-1.52431	0.664575	1.11123	0.347646	1.5851	0.950827	0.743096	0.822046	7	21.956	9.211	0.15	7.691	1.663	11.392	1.625	1.962	2.183	4.446	0	0.731	2.736	0	11.399	1.148	4.943	0.422	5.597	1.449	chr2:93980033-93983575	ENSMUSG00000027196	RIKEN cDNA 4921507L20 gene	1.1724	0.00320543	0.442825	7.94517	4.3216	2.9732	2.7118	7.94517	1.86998	4.21469	1.37573	1.37879	4.21469
4921507P07Rik	-1.67006	0.233506	1.67066	0.314241	1.17569	3.18361	0.132109	0.95522	0.199612	6.273	5.499	1.001	1.142	1.967	8.081	5.445	21.792	11.69	11.167	8.302	1.627	3.403	8.026	0.98	9.567	0.187	3.001	7.156	6.932	4.287	chr6:50573301-50596632	ENSMUSG00000029828	RIKEN cDNA 4921507P07 gene	-1.36676	0.0806145	1.34459	3.99383	11.6792	4.7206	4.3126	11.6792	8.05171	3.12213	3.17049	3.35269	8.05171
4921508D12Rik				1	1	1				0	0	0	0	0	0	0	0	0	0	0	0	0	0	0	0	0	0.098	0	0	0	chr2:132424740-132452499	ENSMUSG00000027345	RIKEN cDNA 4921508D12 gene		#NAME?	#NAME?	0	0	0	0.0196	0.0196	0	0	0.00740032	0	0.00740032
4921508M14Rik	-0.621183	-0.391958	2.41389	0.650137	0.762095	5.32909	0.825565	0.957453	0.403335	0	0	4.164	0	6.591	0.426	6.121	0	0.79	2.924	0	0	0	0	0	0	0	0.573	0	0	0	chr12:34873729-34874828	ENSMUSG00000052376	RIKEN cDNA 4921508M14 gene	0.198949	#NAME?	3.74289	1.8635	1.967	0	0.1146	1.967	0.594463	0.682361	0.0444019	0	0.682361
4921509A06Rik				1	1	1				0	0	0	0	0	0	0	0	0	0	0	0	0	0	0	0	0	0	0	0	0	chr9:78629373-78630128	ENSMUSG00000091147	RIKEN cDNA 4921509A06 gene				0	0	0	0	0	0	0	0	0	0
4921509C19Rik				1	1	1				0	0	0	0	0	0	0	0	0	0	0	0	0	0	0	0	0.055	0	0	0	0	chr2:151470541-151476153	ENSMUSG00000061525	RIKEN cDNA 4921509C19 gene		#NAME?	#NAME?	0	0	0	0.011	0.011	0	0	0.0110452	0	0.0110452
4921511C20Rik				1	1	1				0	0	0	0	0	0	0	0	0	0	0	0	0	0	0	0	0	0	0	0	0	chrX:127394292-127395898	ENSMUSG00000049815	RIKEN cDNA 4921511C20 gene				0	0	0	0	0	0	0	0	0	0
4921511H03Rik	-1.68246	0.350205	0.758493	0.311551	1.27474	1.69172	0.458057	0.954773	0.804394	0.635	0.329	0.218	0.046	0.045	2.515	0.501	0.644	1.23	0.807	3.053	6.499	0.048	0.084	5.854	1.371	0.265	0.375	7.219	0	1.494	chr5:7304124-7311491	ENSMUSG00000040514	RIKEN cDNA 4921511H03 gene	-0.816908	0.544359	-0.67352	0.631333	1.247	2.7712	1.8706	2.7712	1.19491	0.678298	1.90583	2.77941	2.77941
4921511M17Rik				1	1	1				0	0	0	0	0	0	0	0	0	0	0	0	0	0	0	0	0	0	0	0	0	chrX:154022779-154033827	ENSMUSG00000094577	RIKEN cDNA 4921511M17 gene				0	0	0	0	0	0	0	0	0	0
4921513D11Rik	-0.43068	1.0455	1.27449	0.741912	2.06409	2.41914	0.874746	0.845554	0.676694	4.318	1.053	0.272	0	7.063	4.179	1.499	0.134	0.968	3.77	5.673	0.261	0.481	1.68	10.882	1.079	1.102	4.288	0.097	0.902	0	chr17:79626676-79628681	ENSMUSG00000066944	RIKEN cDNA 4921513D11 gene	0.416069	0.934005	0.612857	2.81417	2.4088	2.8766	1.2778	2.8766	0.916904	1.22341	0.599564	1.14551	1.22341
4921513I03Rik				1	1	1				0	0	0	0	0	0	0	0	0	0	0	0	0	0	0	0	0	0	0	0	0	chr10:120765773-120778886	ENSMUSG00000044544	RIKEN cDNA 4921513I03 gene				0	0	0	0	0	0	0	0	0	0
4921514A10Rik	-0.503431	-0.823398	0.646066	0.705427	0.565109	1.56489	0.850631	0.890155	0.846898	2.564	0.149	2.163	0	0.357	1.218	0.318	0	1.232	2.478	3.169	0.997	0.382	0.267	0	0	1.191	0.893	0.309	0	0.49	chr4:141115659-141118087	ENSMUSG00000097620	RIKEN cDNA 4921514A10 gene	-0.260176	-1.01187	1.03051	1.07517	1.4394	0.3292	0.5766	1.4394	0.861676	0.719487	0.421822	0.209182	0.861676
4921515E04Rik				1	1	1				0	0	0	0	0	0	0	0	0	0	0	0	0	0	0	0	0	0	0	0	0	chr15:18078136-18165988	ENSMUSG00000098150	RIKEN cDNA 4921515E04 gene				0	0	0	0	0	0	0	0	0	0
4921517D22Rik				1	1	1				0	0	0	0	0	0	0	0	0	0	0	0	0	0	0	0	0	0	0	0	0	chr13:59687401-59694101	ENSMUSG00000049902	RIKEN cDNA 4921517D22 gene				0	0	0	0	0	0	0	0	0	0
4921518K17Rik				1	1	1				0	0	0	0	0	0	0	0	0	0	0	0	0	0	0	0	0	0	0	0	0	chr12:57585974-57618602	ENSMUSG00000085851	RIKEN cDNA 4921518K17 gene				0	0	0	0	0	0	0	0	0	0
4921522P10Rik	-1.57266	1.29601	4.18839	0.336188	2.45549	18.2318	0.5051	0.860909	0.139546	3.043	1.2	1.917	0	14.149	1.227	1.281	10.791	0.103	32.042	5.407	2.092	3.082	0.067	0.317	0	0.282	6.394	0	0	0	chr8:8661800-8664728	ENSMUSG00000040467	RIKEN cDNA 4921522P10 gene	-1.26143	-0.511927	2.59007	3.58933	9.9248	1.1116	1.3352	9.9248	5.96962	2.4901	0.991422	0.695269	5.96962
4921523L03Rik				1	1	1				0	0	0	0	0	0	0	0	0	0	0	0	0	0	0	0	0	0	0	0	0	chr9:107991683-107995656	ENSMUSG00000093749	RIKEN cDNA 4921523L03 gene				0	0	0	0	0	0	0	0	0	0
4921524J17Rik	-0.43912	0.298953	0.473063	0.737584	1.23025	1.38805	0.645308	0.896879	0.678163	15.912	3.457	42.345	8.218	16.84	9.697	13.074	26.511	17.02	22.058	20.435	33.733	10.047	19.411	13.357	10.622	25.753	7.764	17.646	8.703	9.101	chr8:85408758-85432841	ENSMUSG00000036934	RIKEN cDNA 4921524J17 gene	-0.0957398	0.182858	0.309094	16.0782	19.8196	17.434	13.7934	19.8196	9.08387	8.50062	7.33204	8.32282	9.08387
4921524L21Rik				1	1	1				0	0	0	0	0	0	0	0	0	0	0	0	0	0	0	0	0	0	0	0	0	chr18:6603632-6638966	ENSMUSG00000039540	RIKEN cDNA 4921524L21 gene				0	0	0	0	0	0	0	0	0	0
4921528I07Rik				1	1	1				0	0	0	0	0.112	0	0	0	0	0	0	0	0	0	0	0	0	0	0	0	0	chr9:114276682-114317028	ENSMUSG00000064299	RIKEN cDNA 4921528I07 gene	inf			0.0186667	0	0	0	0.0186667	0	0.0168621	0	0	0.0168621
4921530L21Rik				1	1	1				0	0	0	0	0	0	0	0	0	0	0	0	0	0	0	0	0	0	0	0	0	chr14:95881265-95882775	ENSMUSG00000034689	RIKEN cDNA 4921530L21 gene				0	0	0	0	0	0	0	0	0	0
4921531C22Rik	0.752139	2.15851	1.02092	1.68429	4.46454	2.02921	0.694687	0.457558	0.682375	6.611	0.662	1.441	2.199	3.881	2.829	4.679	0.189	8.892	1.421	0.88	6.83	2.464	1.336	4.543	7.115	0	1.047	0.412	4.372	2.358	chr2:179976852-179979013	ENSMUSG00000085704	RIKEN cDNA 4921531C22 gene	0.0991478	1.3974	0.82169	2.93717	3.2122	4.4576	1.6378	4.4576	1.70317	1.82434	0.96362	2.53843	2.53843
4921534H16Rik	-3.3309	-0.943871	1.46655	0.09938	0.519836	2.76361	0.0570837	0.840216	0.489286	0.147	0	0	0.039	0.955	1.245	2	0.956	1.209	1.156	2.592	0.4	0.041	0.715	0.842	0.061	0.075	0.478	5.598	0.044	1.093	chr9:98003419-98012175	ENSMUSG00000090255	RIKEN cDNA 4921534H16 gene	-1.79702	-1.85063	0.0188713	0.397667	1.5826	0.4118	1.4576	1.5826	1.77297	0.510205	1.74993	0.485205	1.77297
4921536K21Rik	-2.17223	2.16998	1.73305	0.221868	4.50017	3.32431	0.325243	0.559936	0.515871	0.075	0.426	0.848	0.12	0.757	0	0.974	1.32	3.102	0.327	2.948	0	7.937	1.092	9.254	9.064	1.26	0.122	0.101	0.201	1.134	chr11:3886087-3895098	ENSMUSG00000020434	RIKEN cDNA 4921536K21 gene	-1.96743	3.10802	1.39635	0.371	1.7342	5.4694	0.5636	5.4694	1.28242	0.327926	0.487179	4.20044	4.20044
4921539E11Rik				1	1	1				0	0	0	0	0.438	0.085	0	0	0.079	0.061	0	0.447	0	0	0	0	0	0.038	0.951	0	0	chr4:103230444-103290863	ENSMUSG00000028520	RIKEN cDNA 4921539E11 gene	1.88373	-1.14331	-2.92638	0.0871667	0.028	0.0894	0.1978	0.1978	0.0216387	0.0798529	0.164498	0.0744712	0.164498
4922502D21Rik				1	1	1				0	0	0	0	0	0	0	0	0	0	0	0	0	0	0	0	0	0	0	0	0	chr6:129322164-129331796	ENSMUSG00000047720	RIKEN cDNA 4922502D21 gene				0	0	0	0	0	0	0	0	0	0
4930401G09Rik				1	1	1				0	0	0	0	0	0	0	0	0	0	0	0	0	0	0	0	2.328	0	0	0	0	chr5:115358699-115360123	ENSMUSG00000086352	RIKEN cDNA 4930401G09 gene		#NAME?	#NAME?	0	0	0	0.4656	0.4656	0	0	0.110452	0	0.110452
4930401O10Rik				1	1	1				0	0	0	0	0	0	0	0	0	0	0	0	0	0	0	0	0	0	0	0	0	chr11:71928470-71940122	ENSMUSG00000085528	RIKEN cDNA 4930401O10 gene				0	0	0	0	0	0	0	0	0	0
4930401O12Rik				1	1	1				0	0	0	0	0	0	0	0	0	0	0	0	0	0	0	0	0	0	0	0	0	chr13:31213409-31222096	ENSMUSG00000087460	RIKEN cDNA 4930401O12 gene				0	0	0	0	0	0	0	0	0	0
4930402F06Rik				1	1	1				0	0	0	0	0	0	0	0	0	0	0	0	0	0	0	0	0	0	0	0	0	chr2:35375561-35397175	ENSMUSG00000079421	RIKEN cDNA 4930402F06 gene				0	0	0	0	0	0	0	0	0	0
4930402H24Rik	-0.0813504	-0.010616	0.2452	0.945173	0.992669	1.18526	0.804901	0.990649	0.454945	63.021	39.786	82.863	38.151	64.655	48.042	64.187	63.116	74.922	73.286	61.8	49.857	51.854	52.67	58.118	58.882	31.148	50.847	55.751	57.039	58.104	chr2:130706199-130840145	ENSMUSG00000027309	RIKEN cDNA 4930402H24 gene	-0.0329878	-0.000903095	0.246408	56.0863	67.4622	54.2762	50.5778	67.4622	155.964	152.438	131.476	131.394	155.964
4930402K13Rik				1	1	1				0	0	0	0	0	0	0	0	0	0	0	0	0	0	0	0	0	0	0	0	0	chrX:9104561-9106342	ENSMUSG00000045797	RIKEN cDNA 4930402K13 gene				0	0	0	0	0	0	0	0	0	0
4930403D09Rik				1	1	1				0	0	0	0	0	0	0	0	0	0	0	0	0	0	0	0	0	0	0	0	0	chr11:34299706-34308113	ENSMUSG00000087122	RIKEN cDNA 4930403D09 gene				0	0	0	0	0	0	0	0	0	0
4930403O15Rik				1	1	1				0	0	0	0	0	0	0	1.897	0.382	0	0	0	0	0	0	0	0	0.277	0	0	0	chr10:20515326-20518164	ENSMUSG00000068638	RIKEN cDNA 4930403O15 gene	#NAME?	#NAME?	2.81597	0	0.4558	0	0.0554	0.4558	0.156337	0	0.022201	0	0.156337
4930404A10Rik				1	1	1				0.27	0	0.511	0	1.264	0	0.235	9.292	0	1.062	0.39	0	0	0	0	0	0	0.146	0	0	0	chr11:54370651-54426790	ENSMUSG00000020332	RIKEN cDNA 4930404A10 gene	-2.56204	#NAME?	6.00388	0.340833	2.1958	0	0.0292	2.1958	0.94979	0.160834	0.0148006	0	0.94979
4930404H24Rik				1	1	1				0	0	0	0	0	0	0	0	9.186	0	0	0	0.489	0	0	0	0	0	0	0	0	chr2:153492789-153493841	ENSMUSG00000079001	RIKEN cDNA 4930404H24 gene	#NAME?	inf	inf	0	1.8372	0.0978	0	1.8372	0.170258	0	0	0.00953954	0.170258
4930404I05Rik	-0.802661	-1.52074	0.207839	0.573291	0.348508	1.15496	0.641384	0.661545	0.935718	0.869	4.771	3.216	0.29	6.656	7.096	6.161	8.879	11.204	4.616	0.487	2.498	0.484	5.761	0.124	1.267	0.333	4.355	9.641	7.654	2.132	chr16:91013720-91016743	ENSMUSG00000087354	RIKEN cDNA 4930404I05 gene	-0.488173	-1.30883	0.251941	3.81633	6.2694	2.0268	4.823	6.2694	4.79328	3.41726	4.02523	1.62478	4.79328
4930404N11Rik				1	1	1				0	0	0	0	0	0	0	0	0	0	0	0	0	0	0	0	0	0	0	0	0	chr10:81364023-81365816	ENSMUSG00000020234	RIKEN cDNA 4930404N11 gene				0	0	0	0	0	0	0	0	0	0
4930405A21Rik	-0.840808	2.30004	1.70282	0.558331	4.9247	3.25537	0.687058	0.4595	0.458569	8.381	0	23.754	10.144	1.518	0.943	9.136	5.431	3.059	10.38	3.56	6.191	4.885	8.533	7.033	26.783	1.939	0.95	8.034	0	6.085	chr2:156714539-156720909	ENSMUSG00000086638	RIKEN cDNA 4930405A21 gene	0.499271	1.59746	0.759933	7.45667	6.3132	10.685	3.4016	10.685	1.77556	2.50976	1.04851	3.17291	3.17291
4930405D11Rik				1	1	1				0	0	0	0	0	0	3.129	0	0	7.605	1.444	0	0	0	0	0	0.23	0	0	0	0	chr11:90804691-90895149	ENSMUSG00000085940	RIKEN cDNA 4930405D11 gene	#NAME?	#NAME?	5.30974	0	2.4356	0	0.046	2.4356	0.438092	0	0.0110452	0	0.438092
4930405H06Rik				1	1	1				10.287	0	0	0	0	0	0.213	0	1.098	0	10.125	0	0	0.536	0	0	0	0	0	0.219	0	chr5:99625835-99627062	ENSMUSG00000090146	RIKEN cDNA 4930405H06 gene	-0.361437	1.25799	5.61029	1.7145	2.2872	0.1072	0.0438	2.2872	0.518087	0.403273	0.0106056	0.0253648	0.518087
4930405O22Rik	-0.942052	-0.119096	0.352815	0.520492	0.920764	1.27705	0.659161	0.984608	0.906348	9.951	0	28.779	2.683	7.434	16.95	10.224	3.961	22.764	28.369	3.124	42.391	34.272	13.93	0	1.015	4.352	3.85	7.547	35.648	3.26	chr17:63305445-63312971	ENSMUSG00000090565	RIKEN cDNA 4930405O22 gene	-0.105405	0.679371	0.167354	10.9662	13.6884	18.3216	10.9314	18.3216	3.66515	3.40692	3.26372	5.22665	5.22665
4930406D18Rik				1	1	1				0	0	0	0.118	0	0	0	0	0	0	0	0	0	0	0	0	0	0	0	0	0	chr3:100426438-100437754	ENSMUSG00000086923	RIKEN cDNA 4930406D18 gene	inf			0.0196667	0	0	0	0.0196667	0	0.00506297	0	0	0.00506297
4930407G08Rik				1	1	1				0	0	0	0	0	0	0	0	0	0	0	0	0	1.823	0	0	0	0	0	0	0	chr4:107953931-107960721	ENSMUSG00000086713	RIKEN cDNA 4930407G08 gene		inf		0	0	0.3646	0	0.3646	0	0	0	0.0760943	0.0760943
4930407I10Rik				1	1	1				0	0	0	0	0	0	0	0	0	0	0	0	0	0	0	0	0	0	0	1.634	0	chr15:82059150-82066538	ENSMUSG00000075524	RIKEN cDNA 4930407I10 gene		#NAME?	#NAME?	0	0	0	0.3268	0.3268	0	0	0.466648	0	0.466648
4930408O17Rik				1	1	1				0	0	0	0	0	0	0	0.579	0	0	0	0	0.261	0	0	0	0	0	0	0	0	chr12:104865329-104871524	ENSMUSG00000021101	RIKEN cDNA 4930408O17 gene	#NAME?	inf	inf	0	0.1158	0.0522	0	0.1158	0.0220025	0	0	0.00953954	0.0220025
4930412B13Rik				1	1	1				1.67	0	0	0	0	0	0	0.141	0	0	0	0	0	0	0	0	0	0	0	0	0	chr2:117821927-117909136	ENSMUSG00000086221	RIKEN cDNA 4930412B13 gene	3.26313		inf	0.278333	0.0282	0	0	0.278333	0.0110012	0.105619	0	0	0.105619
4930412C18Rik	-3.68531	1.0788	-0.12887	0.077734	2.11228	0.914547	0.117098	0.788316	0.971659	0.05	0	0	0.04	0	0.244	2.322	0.469	0.622	0.793	0.243	4.947	0.211	0.442	12.14	3.846	3.592	2.324	0.205	3.435	0	chr4:9770584-9823411	ENSMUSG00000085558	RIKEN cDNA 4930412C18 gene	-3.77985	0.974545	-1.39752	0.0556667	0.8898	4.3172	1.9112	4.3172	0.952517	0.0693464	2.50939	4.93101	4.93101
4930412D23Rik				1	1	1				0	0	0	0	0	0	0	0	0	0	0	0	0	0	0	0	0	0	0	0	0	chrX:127721181-127736554	ENSMUSG00000043569	RIKEN cDNA 4930412D23 gene				0	0	0	0	0	0	0	0	0	0
4930412F09Rik				1	1	1				0	0	0	0	0	0	0	0	0	0	0	0	0	0	0	0	0	0	0	0	0	chr6:30896898-30943470	ENSMUSG00000085321	RIKEN cDNA 4930412F09 gene				0	0	0	0	0	0	0	0	0	0
4930412L05Rik				1	1	1				0.781	0	0	0	0	0	0.678	2.175	2.975	0	0.3	7.084	0	2.05	0	0.39	1.314	0	0	0	0	chr4:53205065-53217561	ENSMUSG00000087192	RIKEN cDNA 4930412L05 gene	-3.19248	2.55322	1.85292	0.130167	1.2256	1.9048	0.2628	1.9048	0.438887	0.0480087	0.121498	0.713122	0.713122
4930412M03Rik	1.31893	-1.74172	-0.500508	2.49482	0.299013	0.706858	0.370571	0.581969	0.823758	20.403	1.702	24.877	46.566	20.373	9.07	27.7	2.915	12.901	4.263	6.035	0.633	25.496	16.033	1.798	0.218	16.017	5.479	4.006	24.051	15.554	chr11:60112218-60115230	ENSMUSG00000051008	RIKEN cDNA 4930412M03 gene	1.25606	-0.686063	-0.493656	20.4985	10.7628	8.8356	13.0214	20.4985	3.32469	7.94077	4.68119	2.90958	7.94077
4930412O13Rik				1	1	1				0	0	0.928	0	0	0	0	0	0	0	0	0	0	0	0	0	0	0	0	0	0	chr2:9881251-9883921	ENSMUSG00000025783	RIKEN cDNA 4930412O13 gene	inf			0.154667	0	0	0	0.154667	0	0.0708013	0	0	0.0708013
4930415F15Rik				1	1	1				0	0	0	0	0	0	0	0	0	0	0	0	0	0	0	0	0	0	0.174	0	0	chr11:11489265-11515190	ENSMUSG00000020191	RIKEN cDNA 4930415F15 gene		#NAME?	#NAME?	0	0	0	0.0348	0.0348	0	0	0.00785488	0	0.00785488
4930415L06Rik				1	1	1				0	0	0	0	0	0	0	0	0	0	0	0	0	0	0	0	0	0	0	0	0	chrX:89930097-89932852	ENSMUSG00000035387	RIKEN cDNA 4930415L06 gene				0	0	0	0	0	0	0	0	0	0
4930415O20Rik				1	1	1				4.108	0	2.587	4.248	0	1.656	1.783	0	9.209	4.782	2.303	0	2.002	3.497	2.353	0	0	0	5.32	9.197	0.305	chr15:98571003-98589588	ENSMUSG00000022993	RIKEN cDNA 4930415O20 gene	-0.509566	-0.949177	0.171368	2.09983	3.6154	1.5704	2.9644	3.6154	0.573303	0.402708	0.509093	0.263674	0.573303
4930417H01Rik	-1.0144	1.42599	0.162837	0.495034	2.68699	1.11949	0.733738	0.779736	0.970902	0	0	0	0	1.713	0.19	0.273	0	0	1.509	0.755	0	2.888	5.16	1.35	0	8.419	0.426	0	0	0	chr2:122708042-122721456	ENSMUSG00000087017	RIKEN cDNA 4930417H01 gene	-0.432708	-0.234763	-2.20214	0.317167	0.5074	1.8796	1.769	1.8796	0.176062	0.130439	0.810169	0.688501	0.810169
4930417O22Rik				1	1	1				0	0	0	0	0	0	0	0	0	0	0	0	0.957	0	0	0	0	0	0	0	0	chr11:101952420-101960573	ENSMUSG00000071818	RIKEN cDNA 4930417O22 gene		inf		0	0	0.1914	0	0.1914	0	0	0	0.0667768	0.0667768
4930419G24Rik	2.15666	1.74211	1.16566	4.45882	3.34523	2.24335	0.278918	0.715046	0.735726	18.678	0.149	39.617	7.404	52.629	11.961	20.981	2.041	2.874	0.32	1.936	0.166	7.955	8.151	13.215	3.203	0.14	0.298	3.836	2.788	1.143	chr3:33024776-33088607	ENSMUSG00000087625	RIKEN cDNA 4930419G24 gene	2.2066	1.95459	1.63791	21.7397	5.6304	6.538	1.641	21.7397	1.64594	7.59744	0.528878	2.04996	7.59744
4930422M22Rik	-1.17836	2.35014	3.53563	0.441854	5.09873	11.5966	0.444669	0.469222	0.0441019	11.853	1.496	4.248	0.655	7.004	4.697	14.369	1.518	13.974	15.88	8.841	2.968	15.367	3.43	1.053	2.298	1.251	0.111	5.109	0	1.094	chr9:99299006-99304675	---	---	-0.936641	1.65691	2.69244	4.99217	10.9164	5.0232	1.513	10.9164	2.89568	1.51284	0.447965	1.41262	2.89568
4930423M02Rik				1	1	1				0	0	0	0	0	0	0	0	0	0	0	0	0	0	0	0	0	0	0	0	0	chr4:5632327-5642284	ENSMUSG00000086066	RIKEN cDNA 4930423M02 gene				0	0	0	0	0	0	0	0	0	0
4930426D05Rik				1	1	1				0	0	0	0.026	0	0	0	0	0	0	0	0	0.324	0	0	0	0	0	0	0	0	chr18:21651447-21656105	ENSMUSG00000043168	RIKEN cDNA 4930426D05 gene	inf	inf		0.00433333	0	0.0648	0	0.0648	0	0.00506297	0	0.0572372	0.0572372
4930426I24Rik				1	1	1				0	0	0	0	0.237	0	0	0	1.705	0	1.462	0	0.762	0	0	0	0	0	0	0	0	chr12:76402756-76403654	ENSMUSG00000097323	RIKEN cDNA 4930426I24 gene	-3.76134	inf	inf	0.0395	0.6334	0.1524	0	0.6334	0.114329	0.00843103	0	0.0286186	0.114329
4930426L09Rik				1	1	1				0	5.615	0	0.053	0	0	0.922	0.123	0	0	0.128	0	0.333	0	0	0	0	0	0.718	0	0	chr2:18998342-18999801	ENSMUSG00000026736	RIKEN cDNA 4930426L09 gene	2.40815	-1.13471	0.594064	0.944667	0.2346	0.0666	0.1436	0.944667	0.0948551	0.503485	0.062839	0.0286186	0.503485
4930427A07Rik	0.407516	1.76543	1.25926	1.3264	3.39975	2.39372	0.901062	0.745609	0.740771	1.56	0.047	0	0	0.9	0.839	1.204	0	0	0	2.111	0.052	0	1.138	0.397	0.289	0	1.189	0	0	0	chr12:113156420-113165456	ENSMUSG00000037466	RIKEN cDNA 4930427A07 gene	-0.0950153	0.416932	1.15502	0.557667	0.663	0.3752	0.2378	0.663	0.626223	0.586309	0.281212	0.375442	0.626223
4930428D18Rik				1	1	1				0	0	0	0	0	0	0	0	0	0	0	0	0	0	0	0	0	0	0	0	0	chrX:76393349-76397979	ENSMUSG00000073085	RIKEN cDNA 4930428D18 gene				0	0	0	0	0	0	0	0	0	0
4930428N03Rik				1	1	1				0	0	0	0	0	0	0	0	0	0	0	0	0	0	0	0	0	0.972	11.429	0	0	chr14:24622158-24629200	ENSMUSG00000089887	RIKEN cDNA 4930428N03 gene		#NAME?	#NAME?	0	0	0	2.4802	2.4802	0	0	0.570224	0	0.570224
4930429F24Rik	-2.44279	0.172458	4.37963	0.183927	1.12698	20.8162	0.0361197	0.97943	0.0032992	4.843	1.14	4.937	2.296	0.596	9.559	16.153	25.333	26.718	8.569	17.399	8.213	0.106	0.186	3.285	0.637	1.171	2.624	0.344	0	2.387	chr9:79793640-79803235	ENSMUSG00000086918	RIKEN cDNA 4930429F24 gene	-2.08747	0.779748	3.63593	3.89517	18.8344	2.4854	1.3052	18.8344	8.21321	1.93251	0.660679	1.13427	8.21321
4930430A15Rik				1	1	1				0	0	0	0	0	0	0	0	0	0	0	0	0	0	0	0	0	0	0	0	0	chr2:111193253-111229602	ENSMUSG00000027157	RIKEN cDNA 4930430A15 gene				0	0	0	0	0	0	0	0	0	0
4930430E12Rik				1	1	1				0	0	0.161	0	0	0	0	0	0	0	0	0	1.283	0.125	0	0	0	0.647	0.115	1.529	0	chr4:6352104-6357530	ENSMUSG00000085295	RIKEN cDNA 4930430E12 gene	inf	-0.813196	#NAME?	0.0268333	0	0.2816	0.4582	0.4582	0	0.0101145	0.165713	0.0943107	0.165713
4930430F08Rik	-0.333497	0.118167	0.0550106	0.79361	1.08535	1.03887	0.530124	0.925016	0.946085	33.157	12.505	18.614	21.836	22.27	21.507	36.29	39.423	28.909	22.516	36.033	33	22.75	33.195	40.183	37.919	27.831	22.517	25.435	31.919	30.146	chr10:100572273-100589259	ENSMUSG00000046567	RIKEN cDNA 4930430F08 gene	-0.366505	0.158378	0.0642682	21.6482	32.6342	33.4094	27.5696	33.4094	22.5811	17.5152	21.5972	24.1032	24.1032
4930431F12Rik				1	1	1				0	0	0	0	0	0	0	0	0.506	0	0	0	0	0	0	0	0	0	0	0	0	chr5:44966582-44967867	ENSMUSG00000062496	RIKEN cDNA 4930431F12 gene	#NAME?		inf	0	0.1012	0	0	0.1012	0.0121613	0	0	0	0.0121613
4930431P03Rik				1	1	1				0	0	0	0	0	0	0	0	0	0	0	0	0	0	0	0	0.778	0	0	0	0	chr14:44956419-44961307	ENSMUSG00000075042	RIKEN cDNA 4930431P03 gene		#NAME?	#NAME?	0	0	0	0.1556	0.1556	0	0	0.044181	0	0.044181
4930432B10Rik	-3.52993	-0.293866	0.763673	0.0865736	0.815713	1.69781	0.0642261	0.957364	0.766454	0.558	0	0	0	1.23	2.136	5.969	1.64	2.812	1.866	1.519	3.205	1.941	0.339	0.958	0.696	0	2.567	8.351	0.915	3.067	chr10:11255548-11281221	ENSMUSG00000097007	RIKEN cDNA 4930432B10 gene	-1.88614	-1.10838	-0.249348	0.654	2.7612	1.4278	2.98	2.98	1.61397	0.436627	1.91847	0.889816	1.91847
4930432K21Rik	-2.92877	0.590624	2.39287	0.131326	1.5059	5.252	0.149368	0.925034	0.309505	11.054	0	0	0.557	2.296	0.297	10.306	0.684	10.189	10.223	1.181	1.115	0	3.107	4.502	4.501	1.442	0.577	2.49	0	1.534	chr8:84148158-84172590	ENSMUSG00000008129	RIKEN cDNA 4930432K21 gene	-1.31622	1.02099	2.22269	2.36733	6.5166	2.645	1.2086	6.5166	4.29058	1.72304	0.919218	1.86538	4.29058
4930432L08Rik				1	1	1				0	0	0	0	0.188	0	0	0	0	0	0	0	0	0	0	0	0	0	2.035	0	0	chr5:76331237-76341885	ENSMUSG00000087037	RIKEN cDNA 4930432L08 gene	inf	#NAME?	#NAME?	0.0313333	0	0	0.407	0.407	0	0.0168621	0.196372	0	0.196372
4930432M17Rik				1	1	1				0	0	0	0	0	0	0	0	0	0	0	0	0	0	0	0	0	0	0	0	0	chr3:121671316-121682835	ENSMUSG00000074248	RIKEN cDNA 4930432M17 gene				0	0	0	0	0	0	0	0	0	0
4930433I11Rik				1	1	1				0	0	0	0	0	0	0	0	0	0	0	0	0	0	0	0	0	0	0	0	0	chr7:40987554-40995181	ENSMUSG00000091692	RIKEN cDNA 4930433I11 gene				0	0	0	0	0	0	0	0	0	0
4930433N12Rik				1	1	1				0	0	0	0	0	0	0	0	0	0	0	0	0	0	0	0	0	0	0	0	0	chr9:3133846-3199782	ENSMUSG00000042360	RIKEN cDNA 4930433N12 gene				0	0	0	0	0	0	0	0	0	0
4930434B07Rik				1	1	1				0	0	0	0	0	0	0.989	0	0	0	0	0	0	0	0.326	0.237	1.745	0	0	0	0	chr1:90153627-90159462	---	---	#NAME?	-1.95734	-1.27258	0	0.1978	0.1126	0.349	0.349	0.0548619	0	0.132543	0.0341302	0.132543
4930435C17Rik				1	1	1				0	0	0	0	0	0	0	0	0	0	0	0	0	0	0	0	0	0	0	0	0	chr7:39903771-39910970	---	---				0	0	0	0	0	0	0	0	0	0
4930435E12Rik				1	1	1				0	0	0	0	0	0	0	0	0	0	0	0	0	0	0	0	0	0	0	0	0	chr16:38812204-38828749	ENSMUSG00000022798	RIKEN cDNA 4930435E12 gene				0	0	0	0	0	0	0	0	0	0
4930435H24Rik				1	1	1				0	0	0	0	0	0	0	0	0	0	0	0	0	0	0	0	0	0	0	0	0	chr5:45155010-45169564	ENSMUSG00000029092	RIKEN cDNA 4930435H24 gene				0	0	0	0	0	0	0	0	0	0
4930438A08Rik				1	1	1				0	0	0	0	0	0.227	0	0	0	0	0	0	0.157	0	0	0	0.072	0	0	0	0	chr11:58274798-58294289	ENSMUSG00000069873	RIKEN cDNA 4930438A08 gene	inf	0.788566	#NAME?	0.0378333	0	0.0314	0.0144	0.0378333	0	0.0248094	0.0110452	0.0190791	0.0248094
4930438E09Rik				1	1	1				0	0	0	0	0	0	0	0	0	0	0	0	0	0	0	0	0	0	0	0	0	chr14:67332041-67397742	ENSMUSG00000093472	RIKEN cDNA 4930438E09 gene				0	0	0	0	0	0	0	0	0	0
4930439A04Rik	0.230279	-0.392483	2.92093	1.17306	0.761817	7.57336	0.921604	0.957364	0.225469	4.95	0	14.456	11.801	54.506	17.42	8.789	5.016	3.784	7.269	11.897	0	0.376	0.328	15.852	0.562	0.344	4.144	0.304	0.202	1.405	chr1:37329666-37334172	ENSMUSG00000086064	RIKEN cDNA 4930439A04 gene	1.46977	1.22612	2.27306	17.1888	7.351	3.4236	1.2798	17.1888	1.79733	4.97822	0.371851	0.869897	4.97822
4930439D14Rik				1	1	1				1.079	0	0	0	0	0	0	0	1.21	0	0	0	0	0	0	0	0	0	0	0	0	chr1:156939837-156940196	---	---	-0.340925		inf	0.179833	0.242	0	0	0.242	0.0243225	0.0192035	0	0	0.0243225
4930440C22Rik				1	1	1				0	0	1.403	0	0	0	0	0	0	0	0	0	0	0	0	0	0	0	0	0	0	chr1:94797441-94802472	---	---	inf			0.233833	0	0	0	0.233833	0	0.121374	0	0	0.121374
4930440I19Rik				1	1	1				0	0	0	0	0.304	0	0	0	0	0	0	0	0	0	0	0	0	0	0	0	0	chr2:78051222-78194430	ENSMUSG00000085431	RIKEN cDNA 4930440I19 gene	inf			0.0506667	0	0	0	0.0506667	0	0.0168621	0	0	0.0168621
4930441J16Rik				1	1	1				0	0	0	0	0	0	0	0	0	0	0	0	0	0	0	0	0	0	0	0	0	chr2:74298939-74307717	ENSMUSG00000085405	RIKEN cDNA 4930441J16 gene				0	0	0	0	0	0	0	0	0	0
4930442H23Rik				1	1	1				0.156	1.645	0.147	0.125	0.121	0.376	0.946	0.289	0	0	0.299	0	0	0.114	0.802	0	0	0	0.105	1.115	0	chr10:81182604-81183849	ENSMUSG00000053603	RIKEN cDNA 4930442H23 gene	0.805111	-0.460871	0.212586	0.428333	0.3068	0.1832	0.244	0.428333	0.107417	0.187688	0.0926999	0.0673509	0.187688
4930442J19Rik				1	1	1				0	0	0	0	0	0	0	0	0	0	0	0	0	0	0	0	0	0	0	0	0	chr2:151302027-151316247	ENSMUSG00000087609	RIKEN cDNA 4930442J19 gene				0	0	0	0	0	0	0	0	0	0
4930442L01Rik				1	1	1				0	0	0	0	0	0	0	0	0	0	0	0	0.573	0	0	0	0	0	0	5.528	0	chr3:96831337-96832096	ENSMUSG00000087223	RIKEN cDNA 4930442L01 gene		-3.32276	#NAME?	0	0	0.1146	1.1056	1.1056	0	0	0.190901	0.0190791	0.190901
4930443O20Rik	0.932303	-0.17917	-1.70336	1.90832	0.883211	0.30707	0.765079	0.981709	0.605286	4.833	0	0.254	0.161	0	0.65	0	0	0.452	0.234	0.258	0.244	7.74	0	0.923	0.168	1.028	0.873	0	14.67	0	chr2:85073613-85086461	ENSMUSG00000086969	RIKEN cDNA 4930443O20 gene	2.4866	-0.950687	-4.2802	0.983	0.1888	1.815	3.3142	3.3142	0.0768478	0.430699	1.49314	0.772532	1.49314
4930444A19Rik	-3.59759	0.460437	2.79821	0.0826069	1.37596	6.95575	0.0358469	0.937795	0.144902	0.654	0	0.069	0.204	0.453	1.494	1.766	2.565	5.295	6.725	4.611	30.8	0.364	0.53	0.375	0	0.111	1.457	2.995	0.26	0.065	chr1:54681728-54767524	ENSMUSG00000052331	ankyrin repeat domain 44	-2.95231	2.64264	1.93982	0.479	4.1924	6.4138	0.9776	6.4138	3.17566	0.410299	0.827735	5.16898	5.16898
4930444E06Rik				1	1	1				0	0	0	0	0	1.323	0	2.757	0	0.409	2.854	0	0	0	0	0	0	0	0	0	0	chr2:144243240-144244849	ENSMUSG00000085127	RIKEN cDNA 4930444E06 gene	-2.34395		inf	0.2205	1.204	0	0	1.204	0.440843	0.0868328	0	0	0.440843
4930444G20Rik				1	1	1				1.639	0.444	0	0	0	0	0	0	0	0	0	0	0	0	0	0	0	0	0	0	0	chr10:22066306-22068079	ENSMUSG00000069712	RIKEN cDNA 4930444G20 gene	inf			0.347167	0	0	0	0.347167	0	0.191951	0	0	0.191951
4930444M15Rik				1	1	1				0.117	0	0	0	0	0.424	3.651	0	1.703	1.53	0	0	0	0.171	1.004	0.292	1.878	0.316	0.395	0.105	0	chr14:76514557-76520855	ENSMUSG00000097172	RIKEN cDNA 4930444M15 gene	-3.74898	-1.14606	0.981249	0.0901667	1.3768	0.2934	0.5388	1.3768	0.629429	0.0468158	0.318832	0.144066	0.629429
4930444P10Rik	-1.58171	-1.07383	-1.09467	0.334085	0.475056	0.468242	0.463886	0.774086	0.635677	1.784	0.076	0.355	0.414	0.439	0	2.527	0.959	1.684	3.198	0.09	0.341	14.201	0.685	2.259	0.117	13.801	1.475	0.952	3.196	0.921	chr1:16065978-16093325	ENSMUSG00000067795	RIKEN cDNA 4930444P10 gene	-1.53162	-0.470282	-1.60006	0.511333	1.6916	3.5206	4.069	4.069	0.979372	0.338755	2.96902	2.14311	2.96902
4930445B16Rik				1	1	1				7.246	0	0.489	0.622	0	0	0.449	0	2.127	1.506	1.493	0	1.009	0.126	0	0	0	0	0	4.944	0.154	chr2:96987017-97083561	ENSMUSG00000091061	RIKEN cDNA 4930445B16 gene	0.443688	-2.21647	0.0110085	1.39283	1.115	0.227	1.0196	1.39283	0.35232	0.479183	0.349642	0.0752317	0.479183
4930445N08Rik				1	1	1				0	0	0	0	0	0	0	0	0	0	0	0	5.688	0	0	0	0	0	0	0	0	chr2:74579075-74584544	ENSMUSG00000087205	RIKEN cDNA 4930445N08 gene		inf		0	0	1.1376	0	1.1376	0	0	0	0.104935	0.104935
4930445N18Rik				1	1	1				0	0	0	0	0	0.227	0	0	0.21	0.819	1.082	0	0	0	0	0	0	0	0	0	0.167	chr18:82855893-82870604	ENSMUSG00000097738	RIKEN cDNA 4930445N18 gene	-3.31878	#NAME?	3.59233	0.0378333	0.4222	0	0.0334	0.4222	0.123776	0.0124047	0.0102621	0	0.123776
4930447A16Rik	-1.28728	-0.387442	-2.06153	0.409724	0.764484	0.239563	0.663479	0.949898	0.448126	0	0	0	0.264	0	4.791	0.859	0	1.11	0.576	3.173	5.092	7.721	24.565	0	0	4.042	1.967	26.985	0	7.654	chr15:37425553-37440644	ENSMUSG00000022288	RIKEN cDNA 4930447A16 gene	-0.256494	-0.171118	-2.95766	0.8425	1.1436	7.4756	8.1296	8.1296	0.189916	0.158982	1.47538	1.31037	1.47538
4930447C04Rik	-0.698514	-0.108389	-0.190025	0.616207	0.927623	0.876591	0.101283	0.921937	0.737753	40.928	13.056	22.751	15.334	32.109	42.015	53.117	27.841	63.097	46.808	50.396	59.809	59.197	45.448	46.826	26.988	40.391	31.592	64.383	46.683	59.133	chr12:72881108-72940774	ENSMUSG00000021098	RIKEN cDNA 4930447C04 gene	-0.584397	-0.122659	-0.180817	27.6988	48.2518	47.6536	48.4364	48.4364	53.3434	35.5762	60.4661	55.5377	60.4661
4930447F04Rik				1	1	1				0	0	0	0	0	0	0	0	0	0	0	0	0	0	0	0	0	0	0	0	0	chrX:66303360-66304224	ENSMUSG00000031182	RIKEN cDNA 4930447F04 gene				0	0	0	0	0	0	0	0	0	0
4930447M23Rik	-2.09642	1.71013	1.8491	0.233838	3.2719	3.60275	0.33898	0.69314	0.484526	0.523	0	0	0.262	0.712	3.477	0.454	2.912	5.565	2.167	0.754	11.619	2.074	3.622	0.449	0	0	1.486	0	2.106	1.631	chr2:19344316-19349202	ENSMUSG00000087674	RIKEN cDNA 4930447M23 gene	-1.34784	1.69315	1.03932	0.829	2.3704	3.5528	1.0446	3.5528	1.00703	0.395642	0.489977	1.5844	1.5844
4930448D08Rik				1	1	1				0	0	0	0	0	0	0	0.289	0	0	0	0	0	0	0	0	0	0	0.84	0	0	chr18:69969676-69972366	ENSMUSG00000086824	RIKEN cDNA 4930448D08 gene	#NAME?	#NAME?	-1.51399	0	0.0578	0	0.168	0.168	0.0220025	0	0.062839	0	0.062839
4930448E22Rik				1	1	1				0	0.995	1.272	0	0	0	0	0	0.137	0	0	0.444	0.92	0	0	3.058	0	0	0	0	0.327	chr9:46326390-46329413	ENSMUSG00000097463	RIKEN cDNA 4930448E22 gene	4.09003	3.76443	-1.34	0.377833	0.0274	0.8844	0.0654	0.8844	0.0121613	0.20711	0.0307863	0.418374	0.418374
4930448H16Rik				1	1	1				0	0	0	0	0	0	0	0	0	0.292	2.569	0	0	0	0	0	0	0	0	0	0	chr5:143227717-143234748	ENSMUSG00000089879	RIKEN cDNA 4930448H16 gene	#NAME?		inf	0	0.5722	0	0	0.5722	0.0951143	0	0	0	0.0951143
4930448N21Rik				1	1	1				0.168	0	0	0	0	0	0	0	0.188	0	0.403	0	0	0	0	0	0	0	0	0	0	chr8:47294271-47446362	ENSMUSG00000097922	RIKEN cDNA 4930448N21 gene	-2.01925		inf	0.028	0.1182	0	0	0.1182	0.0778455	0.0192035	0	0	0.0778455
4930449E01Rik				1	1	1				0	0	0	0	0	0	0	0	0	0	0	0	0	0	0	0	0	0	0	0	0	chr14:105498787-105505622	ENSMUSG00000022116	RIKEN cDNA 4930449E01 gene				0	0	0	0	0	0	0	0	0	0
4930449I24Rik				1	1	1				0	0	0	0	0	0	0	0	0	0	0	0	0	0	0	0	0	0	0	0	0	chr5:146502427-146505183	ENSMUSG00000079093	RIKEN cDNA 4930449I24 gene				0	0	0	0	0	0	0	0	0	0
4930451E10Rik				1	1	1				3.875	0	0	0	0	1.302	5.045	0	1.207	0.188	0	0	0	0.314	0	0	0	0	0	0	0.576	chr13:55775135-55784505	ENSMUSG00000069223	RIKEN cDNA 4930451E10 gene	-0.433454	-0.864425	3.36486	0.862833	1.288	0.0628	0.1152	1.288	0.317162	0.234855	0.0307863	0.0169098	0.317162
4930451G09Rik	-1.25923	0.358656	0.691885	0.417768	1.28223	1.61539	0.215169	0.877777	0.53101	1.23	5.357	6.555	24.612	9.508	6.586	17.534	35.481	16.342	27.067	16.548	35.549	11.299	18.649	11.77	10.203	3.764	6.803	6.943	30.124	53.032	chr16:4968935-4978962	ENSMUSG00000022543	RIKEN cDNA 4930451G09 gene	-1.00767	-0.235768	0.0769921	8.97467	22.5944	17.494	20.1332	22.5944	14.351	7.13743	13.6052	11.554	14.351
4930451I11Rik				1	1	1				0	0	0	0	0	0	0	0	0.914	23.503	0	0	0	0	0	0	0	0	0	0	0	chr7:126830473-126831496	ENSMUSG00000045989	RIKEN cDNA 4930451I11 gene	#NAME?		inf	0	4.8834	0	0	4.8834	0.649833	0	0	0	0.649833
4930452B06Rik	-1.27632	1.68311	-1.30389	0.412848	3.21119	0.405033	0.60704	0.539251	0.61135	0.867	0.118	0	0.087	0.169	2.273	0.878	5.503	0.162	3.47	0	7.083	3.321	2.584	6.332	13.27	0.166	4.189	6.689	1.812	0.387	chr14:8431191-8666240	ENSMUSG00000021747	RIKEN cDNA 4930452B06 gene	-1.66353	1.20808	-0.520091	0.585667	2.0026	6.518	2.6486	6.518	1.57569	0.497395	2.25962	5.22041	5.22041
4930452N14Rik				1	1	1				0	0	0	0	0	0	0.823	0	0	0	0	0	0	0	0	0	0	0	0	0	0	chr1:154241520-154256906	---	---	#NAME?		inf	0	0.1646	0	0	0.1646	0.027431	0	0	0	0.027431
4930453H23Rik				1	1	1				0	0	0	0	0	0	0	0	0	0	0	0	0	0	0	0	0	0	0	0	0	chrX:21206579-21221665	ENSMUSG00000087358	RIKEN cDNA 4930453H23 gene				0	0	0	0	0	0	0	0	0	0
4930453N24Rik	0.39359	-0.126653	-0.449427	1.31366	0.915954	0.732334	0.455649	0.921184	0.442236	18.349	7.818	14.419	20.451	22.681	21.177	20.191	9.482	13.018	19.941	16.291	25.601	10.757	23.784	18.326	17.532	12.702	16.858	18.823	21.618	25.316	chr16:64762135-64771161	ENSMUSG00000059920	RIKEN cDNA 4930453N24 gene	0.404825	-0.0860738	-0.449125	17.4825	15.7846	19.2	19.0634	19.2	24.6291	32.6072	33.624	31.6766	33.624
4930453O03Rik				1	1	1				0	0	0	0	0	0	0	0	0	0	0	0	0	0	0	0	0	0	0	0	0	chr1:88347488-88352930	ENSMUSG00000085420	RIKEN cDNA 4930453O03 gene				0	0	0	0	0	0	0	0	0	0
4930455B14Rik				1	1	1				0	0	0	0	0	0	0	0	0	0	0	0	0	0	0	0	0	0	0	0	0	chr14:8666389-8673378	ENSMUSG00000097898	RIKEN cDNA 4930455B14 gene				0	0	0	0	0	0	0	0	0	0
4930455D15Rik				1	1	1				0	0	0	0	0	0	0	0	0	0	0	0	0	0	0	0	0	0	0	0	0	chr18:32663641-32837287	ENSMUSG00000097553	RIKEN cDNA 4930455D15 gene				0	0	0	0	0	0	0	0	0	0
4930455G09Rik				1	1	1				0	0	0	0	0	0	0	0	0.345	4.296	0	0	0	0	0	0	0	1.166	0	0	0	chr4:142017897-142028996	ENSMUSG00000085761	RIKEN cDNA 4930455G09 gene	#NAME?	#NAME?	1.66085	0	0.9282	0	0.2332	0.9282	0.1638	0	0.0518022	0	0.1638
4930455H04Rik				1	1	1				0.144	4.582	0	0.116	0.9	0	0.251	0	0	0	0.278	0	0	0	0	0	0.111	0.078	0	0	0.258	chr3:116968266-116984406	ENSMUSG00000080907	RIKEN cDNA 4930455H04 gene	3.53766	#NAME?	0.0266578	0.957	0.1058	0	0.0894	0.957	0.0396965	0.460993	0.0389698	0	0.460993
4930456L15Rik				1	1	1				0	0	0	0	0	0	0.426	0	0	0	0	0	0	0	0	0	0	0	0	0	0	chr4:103290958-103311832	ENSMUSG00000078618	RIKEN cDNA 4930456L15 gene	#NAME?		inf	0	0.0852	0	0	0.0852	0.027431	0	0	0	0.027431
4930458D05Rik	-1.45671	-0.732711	0.982361	0.364324	0.601772	1.9757	0.433809	0.87741	0.679039	5.454	0.103	0.18	0.051	1.037	0.921	2.862	0.471	1.493	0.72	3.231	0	0.636	0.463	0.763	1.822	0.582	0.79	0.514	2.556	0.113	chr5:100840796-100847167	ENSMUSG00000087611	RIKEN cDNA 4930458D05 gene	-0.317439	-0.417587	0.754376	1.291	1.7554	0.7368	0.911	1.7554	1.50942	1.2113	0.894786	0.669905	1.50942
4930461C15Rik				1	1	1				0	0.968	0	0	0	0	0.775	0	21.851	0	0	0	0	0	0	0	0	0	0	0	0	chr16:58404877-58408276	ENSMUSG00000086827	RIKEN cDNA 4930461C15 gene	-4.4257		inf	0.161333	4.5252	0	0	4.5252	1.64799	0.0766804	0	0	1.64799
4930461G14Rik				1	1	1				0	0	0	0	0	0	0	0	0	9.325	1.194	0	0	0	0	0	0	0	0	0	0	chr9:58455172-58469623	ENSMUSG00000097651	RIKEN cDNA 4930461G14 gene	#NAME?		inf	0	2.1038	0	0	2.1038	0.461053	0	0	0	0.461053
4930463O16Rik				1	1	1				0.371	0	0	0	0	0	0	0	0	0	0	0	0	0.609	0.638	0	0	0	0	0	0	chr10:84488292-84497435	ENSMUSG00000020033	RIKEN cDNA 4930463O16 gene	inf	inf		0.0618333	0	0.2494	0	0.2494	0	0.0384069	0	0.154622	0.154622
4930465M20Rik				1	1	1				0	0	0	0	0	0	0	0	0	0	0	0	0	0	0	0	0	0	0	0	0	chr12:107723739-107735488	ENSMUSG00000085641	RIKEN cDNA 4930465M20 gene				0	0	0	0	0	0	0	0	0	0
4930466I24Rik				1	1	1				0.171	0	0	0	0	0	0	4.928	0	0	0	0	0	0	0.147	0	0	0	0	0.383	0	chr6:92012393-92016117	ENSMUSG00000087317	RIKEN cDNA 4930466I24 gene	-5.1505	-1.43355	3.6851	0.0285	0.9856	0.0294	0.0766	0.9856	0.682077	0.0192035	0.0530282	0.019632	0.682077
4930467D21Rik				1	1	1				0	0	0	0	0	0	0	0	0	0	0	0	0.192	0	0	0	0	0	0	0	0.137	chr5:97392446-97588125	ENSMUSG00000097516	RIKEN cDNA 4930467D21 gene		0.479628	#NAME?	0	0	0.0384	0.0274	0.0384	0	0	0.0205242	0.0286186	0.0286186
4930467E23Rik				1	1	1				0	0	0	0.074	0	0.223	0.639	0	0.206	0.643	0.354	0.167	0.154	0.403	0	0	0.422	0.299	0	0.659	0	chr8:19729745-19752236	ENSMUSG00000096265	RIKEN cDNA 4930467E23 gene	-2.62901	-1.102	0.144459	0.0495	0.3684	0.1448	0.276	0.3684	0.108055	0.0174677	0.0977592	0.045543	0.108055
4930467K11Rik	2.01989	2.05428	-0.429935	4.05552	4.15336	0.742295	0.43167	0.657748	0.922611	1.603	0	2.272	0.107	0	14.223	0	0	0	0.7	0	0	6.028	0.78	0	5.675	0	3.329	0	0	0	chr10:57478380-57486353	ENSMUSG00000097370	RIKEN cDNA 4930467K11 gene	4.62074	1.65993	-2.58169	3.03417	0.14	2.4966	0.6658	3.03417	0.0284323	0.69951	0.170207	0.537856	0.69951
4930468A15Rik				1	1	1				0.966	0	0	0	0	0	0	0	0	0	0	0	0	0	0	0	0	0	0	0	0	chrX:76582609-76602924	ENSMUSG00000079525	RIKEN cDNA 4930468A15 gene	inf			0.161	0	0	0	0.161	0	0.0480087	0	0	0.0480087
4930469G21Rik	-0.969146	1.22103	2.33444	0.510809	2.33114	5.04357	0.412817	0.689814	0.100633	9.264	1.586	8.906	7.873	48.358	16.318	26.382	10.567	80.893	20.15	15.156	3.393	23.899	20.162	14.801	3.046	2.986	2.113	0.659	19.942	16.237	chr1:161154557-161159314	ENSMUSG00000049160	RIKEN cDNA 4930469G21 gene	-0.747875	0.578956	1.73087	15.3842	30.6296	13.0602	8.3874	30.6296	10.2637	6.11182	3.09215	4.61895	10.2637
4930469K13Rik				1	1	1				0.278	0	0	0.444	1.946	1.007	5.541	0.258	0.933	0.727	2.401	0	0	0	0.477	0.693	0.85	0.451	2.626	0.497	0	chr11:33973960-34098554	ENSMUSG00000085684	RIKEN cDNA 4930469K13 gene	-1.42022	-2.02243	0.953395	0.6125	1.972	0.234	0.8848	1.972	0.382563	0.142947	0.197562	0.0486283	0.382563
4930470G03Rik	-2.1338	0.54434	1.86653	0.227857	1.45835	3.64654	0.297003	0.926433	0.4481	0.792	0.837	0	0	0.062	0.192	0.275	0.074	0.888	1.521	3.73	1.293	0.198	0.347	0	0.099	0	1.201	0.053	0.213	0.141	chr13:21440470-21445934	ENSMUSG00000085788	RIKEN cDNA 4930470G03 gene	-1.82942	0.0936751	1.75445	0.313833	1.2976	0.3874	0.3216	1.2976	0.902217	0.253863	0.267405	0.285344	0.902217
4930470P17Rik				1	1	1				0	0	0	0	0	0	0	0	0	0	0	0	0	0	0	0	0	0	0	0	0	chr2:170579417-170602017	ENSMUSG00000043583	RIKEN cDNA 4930470P17 gene				0	0	0	0	0	0	0	0	0	0
4930471C04Rik				1	1	1				0	0	0	0	0	0	0	0	0	0	0	0	0	0	0	0	0	0	0	0	0	chr14:64099294-64104235	ENSMUSG00000091686	RIKEN cDNA 4930471C04 gene				0	0	0	0	0	0	0	0	0	0
4930471C06Rik				1	1	1				0	0	0	0	0	0	0	0	0	0	0	0	0	0	0	0	0	0	0	0	0	chr4:127474933-127476840	ENSMUSG00000086138	RIKEN cDNA 4930471C06 gene				0	0	0	0	0	0	0	0	0	0
4930471D02Rik				1	1	1				0	0	0	0	0	0	0	0	0	0	0	0	0	0	0	0	0	0	0	0	0	chr10:93897157-93901956	ENSMUSG00000097689	RIKEN cDNA 4930471D02 gene				0	0	0	0	0	0	0	0	0	0
4930471M09Rik				1	1	1				0.174	0	0	0	0	0	0	0	0.195	0	0	0	0	0.381	0	0.218	0.267	0	0.353	0.468	2.331	chr6:91430459-91440854	ENSMUSG00000097693	RIKEN cDNA 4930471M09 gene	-0.340925	-2.53729	-4.25005	0.029	0.039	0.1198	0.6838	0.6838	0.0121613	0.00960173	0.231403	0.0398629	0.231403
4930473A02Rik	0.166323	-1.48159	0.295794	1.12219	0.358093	1.22756	0.942294	0.716162	0.922683	1.925	6.486	11.691	0.22	13.173	5.988	6.923	3.576	5.857	1.801	1.454	1.997	9.305	0.1	0.236	0.515	0.316	9.385	1.951	1.231	6.745	chr2:130543790-130563749	ENSMUSG00000060029	RIKEN cDNA 4930473A02 gene	0.992437	-0.828024	-0.206876	6.5805	3.9222	2.4306	3.9256	6.5805	1.56041	3.1045	1.801	1.0145	3.1045
4930473D10Rik				1	1	1				0	0	0	0	0	0	0	0	0	0	0	0	0	0	0	0	6.09	0	0	0	0	chr10:114757746-114785104	ENSMUSG00000089934	RIKEN cDNA 4930473D10 gene		#NAME?	#NAME?	0	0	0	1.218	1.218	0	0	0.220905	0	0.220905
4930474H06Rik				1	1	1				0	0	0	0	0	0	0	0	0	0	0	0	0	0	0	0	0	0	0	0	0	chr12:71317620-71321660	ENSMUSG00000087109	RIKEN cDNA 4930474H06 gene				0	0	0	0	0	0	0	0	0	0
4930474N05Rik				1	1	1				0	0	0	0	0	0	0	0	0	0	0	0	0	0	0	0	0	0	0	0	0	chr14:36094916-36096857	ENSMUSG00000096405	RIKEN cDNA 4930474N05 gene				0	0	0	0	0	0	0	0	0	0
4930477E14Rik				1	1	1				0	0	0	0	0	0	0	0	0	0	0	0	0	0	0	0	0	0	0	0	0	chr3:96401149-96402014	ENSMUSG00000097539	RIKEN cDNA 4930477E14 gene				0	0	0	0	0	0	0	0	0	0
4930478K11Rik				1	1	1				0	0	0	0.108	0	0	0.706	0.755	0.911	1.183	0.521	0.246	0	8.304	0	1.015	0	2.349	0	3.155	0	chr12:108313778-108328030	ENSMUSG00000097847	RIKEN cDNA 4930478K11 gene	-5.03257	0.675235	-0.629009	0.018	0.8152	1.913	1.1008	1.913	0.165715	0.00506297	0.256278	0.40924	0.40924
4930479D17Rik	1.8746	1.06178	0.229702	3.66699	2.0875	1.17259	0.420947	0.851762	0.9593	1.571	9.581	7.915	1.467	0.408	16.151	4.772	1.216	0	0	10.571	0	3.937	1.337	1.799	15.045	0	10.495	1.238	0	1.168	chr6:146657217-146665403	ENSMUSG00000085238	RIKEN cDNA 4930479D17 gene	1.13791	0.578272	0.0912542	6.18217	3.3118	4.4236	2.5802	6.18217	0.696616	1.53298	0.653918	0.976339	1.53298
4930480E11Rik				1	1	1				0	0	0	0	0	0	0	0	0	0	0	0	0	0	0	0	0	0	0	0	0	chrX:78369642-78371128	ENSMUSG00000035651	RIKEN cDNA 4930480E11 gene				0	0	0	0	0	0	0	0	0	0
4930480G23Rik				1	1	1				0	0	0	0	0	0	0	0	0	0	0	0	0	0	0	0	0	0	0	0	0	chr4:19979444-19985388	ENSMUSG00000086332	RIKEN cDNA 4930480G23 gene				0	0	0	0	0	0	0	0	0	0
4930480K15Rik	-1.31346	-0.331729	-0.0873221	0.402354	0.794584	0.941268	0.429459	0.933223	0.971358	4.229	0	7.741	1.693	8.921	3.73	4.436	3.846	23.999	5.615	3.727	21.909	5.741	3.472	3.028	1.321	0.809	7.684	11.847	7.259	6.68	chr17:90861168-90867102	ENSMUSG00000090160	RIKEN cDNA 4930480K15 gene	-0.702245	-0.0161859	0.12549	4.38567	8.3246	7.0942	6.8558	8.3246	5.16543	3.17475	4.73511	4.68228	5.16543
4930480K23Rik	-3.58578	1.88374	1.77264	0.083286	3.69031	3.41678	0.10719	0.642326	0.507084	0	0	0.055	0.093	0	4.439	1.466	0.108	6.464	6.56	0.336	0.529	0.243	9.521	5.905	0.437	0.892	0.032	3.621	0.104	0.156	chr14:69732783-69745869	ENSMUSG00000097284	RIKEN cDNA 4930480K23 gene	-1.77471	1.71527	1.46977	0.7645	2.9868	3.327	0.961	3.327	2.77795	0.811861	1.00295	3.29326	3.29326
4930481A15Rik	3.94155	-0.317964	0.361436	15.3648	0.802201	1.2847	0.0250009	0.964206	0.931629	13.564	4.228	49.122	96.66	11.093	16.681	6.476	0.63	0.253	1.184	6.954	0	0.189	6.763	6.603	1.13	1.384	5.143	0.306	0	8.67	chr19:5406814-5417683	ENSMUSG00000086938	RIKEN cDNA 4930481A15 gene	3.71757	-0.194974	-0.198083	31.8913	3.0994	2.937	3.1006	31.8913	0.746318	9.81799	0.856155	0.747928	9.81799
4930481B07Rik	-1.02108	-1.18127	0.575493	0.492749	0.440965	1.49019	0.701242	0.835948	0.872633	3.38	7.234	5.21	0	0.139	0	4.942	3.139	0.199	0.621	2.223	0	2.229	0.389	1.528	0	0.817	0	9.136	3.027	0.476	chr3:95015624-95017076	ENSMUSG00000085956	RIKEN cDNA 4930481B07 gene	0.509791	-1.74798	-0.374375	2.6605	2.2248	0.8292	2.6912	2.6912	0.690852	0.983665	0.895536	0.266618	0.983665
4930483J18Rik				1	1	1				0	0	0	0	0	0	0.923	0	0	0	0	0	0	0	0	0	0	0	0	0	0	chr15:81190852-81192756	ENSMUSG00000047938	RIKEN cDNA 4930483J18 gene	#NAME?		inf	0	0.1846	0	0	0.1846	0.0548619	0	0	0	0.0548619
4930483K19Rik				1	1	1				0.313	0	0	3.323	0.732	0.189	0.136	1.455	0.702	0.684	0	0	0	0	0	0	0	0	0	0	0.14	chr10:76545870-76562226	ENSMUSG00000086241	RIKEN cDNA 4930483K19 gene	0.703946	#NAME?	4.3902	0.7595	0.5954	0	0.028	0.7595	0.215188	0.350532	0.0102621	0	0.350532
4930486F22Rik	-2.37617	-0.882197	1.7954	0.192619	0.542541	3.47113	0.210176	0.86676	0.430419	0.387	0	0.976	0	2.614	1.249	5.714	0.48	2.749	2.028	1.861	0	0.755	0.094	0.444	0.806	1.087	0.629	2.616	0	0.23	chr10:86095884-86113580	ENSMUSG00000085435	RIKEN cDNA 4930486F22 gene	-1.32482	-1.24851	1.27154	0.871	2.5664	0.4198	0.9124	2.5664	1.07256	0.428165	0.444271	0.186986	1.07256
4930486I03Rik				1	1	1				0	0	0	0	0	0	0	0	0	0	0	0	0	0	0	0	0	0	0	0	0	chr1:20356451-20392300	ENSMUSG00000089914	RIKEN cDNA 4930486I03 gene				0	0	0	0	0	0	0	0	0	0
4930486L24Rik				1	1	1				0	0	0	0	0	0	0	0	0	0	0	0	0	0.622	0	0	0	0.077	4.991	2.671	0	chr13:60842620-60864416	ENSMUSG00000050345	RIKEN cDNA 4930486L24 gene		-3.65395	#NAME?	0	0	0.1244	1.5478	1.5478	0	0	0.638572	0.0507295	0.638572
4930488B22Rik				1	1	1				0	0	0	0	0	0	0	0	0	0	0	0	0	0	0	0	0	0	0	0	0	chr1:184712496-184718989	ENSMUSG00000092578	RIKEN cDNA 4930488B22 gene				0	0	0	0	0	0	0	0	0	0
4930500F10Rik	-0.120403	-1.08195	-0.0978806	0.919931	0.472388	0.934405	0.974347	0.867493	0.982495	3.641	0	8.075	6.844	0	0	0.137	8.82	0.532	1.52	0.304	0	0	4.504	0	5.339	7.633	0.857	0	0.142	7.765	chr9:106247959-106249413	ENSMUSG00000097592	RIKEN cDNA 4930500F10 gene	0.66022	-0.899016	-0.693921	3.09333	2.2626	1.9686	3.2794	3.2794	0.831363	1.31382	1.34487	0.721192	1.34487
4930500J02Rik	-1.57426	0.131326	-3.56263	0.335816	1.0953	0.0846331	0.598502	0.980681	0.115501	0	0	0.475	0	0.196	0.304	3.931	0	0	0	16.448	60.056	2.312	12.485	8.214	1.886	11.555	5.179	13.771	32.674	0.449	chr2:104559162-104568056	ENSMUSG00000086454	RIKEN cDNA 4930500J02 gene	-4.44188	0.32733	-1.81416	0.1625	4.0758	16.9906	12.7256	16.9906	0.892499	0.0410647	3.13851	3.93786	3.93786
4930500M09Rik				1	1	1				0	0	0.586	0	0	0.15	0	3.338	0	0.108	1.311	0	0	0	0	0	0	0.269	0	0	0	chr1:170214859-170216422	ENSMUSG00000044306	RIKEN cDNA 4930500M09 gene	-2.825	#NAME?	3.91417	0.122667	0.9514	0	0.0538	0.9514	0.446264	0.062977	0.0296013	0	0.446264
4930502E09Rik				1	1	1				0.77	0	0	0	5.996	0.31	0.891	0	0.288	0.448	0	0	6.003	0.749	0	0	0	0	0.867	0	0	chr11:84829177-84830868	ENSMUSG00000086799	RIKEN cDNA 4930502E09 gene	2.11948	2.93775	0.785369	1.17933	0.3254	1.3504	0.1734	1.3504	0.0676908	0.294141	0.0392744	0.300927	0.300927
4930502E18Rik	-1.41996	-1.71401	-0.834728	0.373722	0.304812	0.560689	0.618132	0.72915	0.808954	0.95	0	0	0	0	0.657	0.589	0.252	0	0.948	0.392	0	8.62	0	0	0	2.078	4.266	0	0	2.906	chrX:53724825-53738441	ENSMUSG00000055555	RIKEN cDNA 4930502E18 gene	-0.588315	-0.306174	-2.35143	0.267833	0.4362	1.724	1.85	1.85	0.175654	0.116831	0.896414	0.725005	0.896414
4930503B20Rik				1	1	1				0	0	0	0	0	0	0	0	0	0	0	0	0	0	0	0	0.134	0	0	0	0	chr3:146645192-146651317	ENSMUSG00000090202	RIKEN cDNA 4930503B20 gene		#NAME?	#NAME?	0	0	0	0.0268	0.0268	0	0	0.0220905	0	0.0220905
4930503E14Rik				1	1	1				0	0	0	0	0	0	0	0	0	0	0	0	0	0	0	0	0	0	0	0	0	chr14:44163168-44171371	ENSMUSG00000072595	RIKEN cDNA 4930503E14 gene				0	0	0	0	0	0	0	0	0	0
4930503L19Rik	-0.489734	0.724058	0.35172	0.712156	1.65182	1.27608	0.583299	0.606376	0.758539	10.232	5.364	22.37	5.112	9.682	17.594	8.735	17.436	19.243	13.585	26.34	23.562	10.739	12.835	30.804	45.743	3.884	8.841	18.971	14.92	12.672	chr18:70453139-70472480	ENSMUSG00000044906	RIKEN cDNA 4930503L19 gene	-0.336482	0.99066	0.397353	11.7257	17.0678	24.7366	11.8576	24.7366	11.2112	8.87897	8.51214	16.9144	16.9144
4930504O13Rik				1	1	1				0	0	0	0	0	0	0	0	0	0	0	0	0	0	0	0	0	0	0	0	0	chr11:58446148-58452923	ENSMUSG00000052642	RIKEN cDNA 4930504O13 gene				0	0	0	0	0	0	0	0	0	0
4930505A04Rik	-0.670505	-1.67147	-0.321023	0.628287	0.313933	0.800502	0.787738	0.688742	0.9233	1.929	0	3.24	0.086	1.502	1.815	1.116	0.398	5.766	1.31	1.03	0	5.909	0	2.578	0.268	0.328	2.67	1.014	9.981	0.573	chr11:30426005-30471808	ENSMUSG00000040919	RIKEN cDNA 4930505A04 gene	-0.231992	-0.82977	-0.763696	1.42867	1.924	1.751	2.9132	2.9132	0.488599	0.416022	0.829561	0.466727	0.829561
4930505G20Rik				1	1	1				0	0	0	0	0	0	1.199	0	0	0	0	0	0	0	0	0	0.264	0	0	0	0	chr14:115396550-115409552	ENSMUSG00000093551	RIKEN cDNA 4930505G20 gene	#NAME?	#NAME?	1.72742	0	0.2398	0	0.0528	0.2398	0.0365746	0	0.0110452	0	0.0365746
4930505K14Rik				1	1	1				0	0	0	0	0	0	0	0	0	0	0	0	0	0	0	0	0	0	0	0	0	chr5:148777962-148783080	ENSMUSG00000085740	RIKEN cDNA 4930505K14 gene				0	0	0	0	0	0	0	0	0	0
4930505M18Rik				1	1	1				0	0	0	0	0	0	0	0.154	0	0	0	0	0	0	0.57	0	0	0	0	0	0.443	chr7:37669798-37672228	ENSMUSG00000093540	RIKEN cDNA 4930505M18 gene	#NAME?	0.350919	-1.48462	0	0.0308	0.114	0.0886	0.114	0.0110012	0	0.0307863	0.039264	0.039264
4930505N22Rik				1	1	1				4.1	0	0	0.082	0.479	0	0.534	0	0	0	0.197	0	0.171	0	0	0	0	0	0	0.918	0.183	chr19:45998136-46013386	ENSMUSG00000097690	RIKEN cDNA 4930505N22 gene	2.54389	-2.72999	-0.730846	0.776833	0.1462	0.0342	0.2202	0.776833	0.0381356	0.222391	0.0632903	0.00953954	0.222391
4930505O20Rik				1	1	1				0	0	0	0	0	0	0	0	0	0	0	0	0	0	0	0	0	0	0	0	0	chr8:80511841-80514473	ENSMUSG00000086912	RIKEN cDNA 4930505O20 gene				0	0	0	0	0	0	0	0	0	0
4930506C21Rik	-0.692551	0.622921	0.680081	0.618759	1.53999	1.60223	0.692591	0.865533	0.745413	35.38	0	8.054	21.503	4.482	47.695	21.091	8.71	17.919	11.723	14.342	15.861	13.889	16.796	23.804	3.728	4.894	4.503	13.249	11.644	8.174	chr17:8293365-8311052	ENSMUSG00000087478	RIKEN cDNA 4930506C21 gene	0.615002	0.721665	0.638815	19.519	14.757	14.8156	8.4928	19.519	3.78493	5.79684	2.43083	4.00865	5.79684
4930506M07Rik	-0.336016	-0.152757	-1.6582	0.792226	0.89953	0.316834	0.719673	0.913401	0.00887652	26.3	7.451	28.839	3.459	10.168	18.319	17.555	7.319	19.371	21.511	20.081	44.205	79.245	36.616	42.253	26.509	20.094	26.977	69.448	75.764	65.039	chr19:58973357-59076069	ENSMUSG00000041362	RIKEN cDNA 4930506M07 gene	0.0776112	-0.23824	-1.72853	15.756	17.1674	45.7656	51.4644	51.4644	19.7769	20.87	65.5386	55.5622	65.5386
4930507D05Rik				1	1	1				0	0	0.798	0	0	0.128	0	0	0.474	0.369	0.102	0	0	0.694	0.363	0	2.587	2.461	0.071	0	0	chr10:62449488-62451322	ENSMUSG00000097129	RIKEN cDNA 4930507D05 gene	-0.0596434	-2.55839	-2.8046	0.154333	0.189	0.2114	1.0238	1.0238	0.0972593	0.0933205	0.679516	0.115358	0.679516
4930507D10Rik				1	1	1				0	0	0.953	0	0	0.407	0	2.343	0	0.147	0.97	0	0.562	0	0	0	0	0.638	5.227	0	0	chr11:80850380-80858300	ENSMUSG00000086703	RIKEN cDNA 4930507D10 gene	-1.48141	-3.43652	-0.791242	0.226667	0.692	0.1124	1.173	1.173	0.238724	0.0854962	0.413127	0.0381581	0.413127
4930509E16Rik				1	1	1				0	0	0	0	0	0	1.694	0	0	0.142	0	2.362	0	2.374	0	0	0	0.176	0	0	0	chr9:72518249-72531858	ENSMUSG00000096986	RIKEN cDNA 4930509E16 gene	#NAME?	4.51891	3.00967	0	0.3672	0.9472	0.0352	0.9472	0.119201	0	0.0148006	0.339318	0.339318
4930509G22Rik	-0.686192	-2.41285	0.340573	0.621492	0.187784	1.26626	0.801234	0.59919	0.928014	1.718	0	0	0.063	1.825	2.078	0.61	0.435	1.663	0	2.853	0.071	0	0	0.134	0.098	1.195	0.55	0	0.14	2.647	chr16:11178175-11192292	ENSMUSG00000096959	RIKEN cDNA 4930509G22 gene	-0.0732938	-4.02392	0.110291	0.947333	1.1122	0.0606	0.9064	1.1122	0.786139	0.747198	0.72828	0.0447689	0.786139
4930509K18Rik				1	1	1				0	0	0	0	0	0	0	0	0	0	0	0	0	0	0	0	0	0	0	0	0	chr4:40313231-40317719	ENSMUSG00000087137	RIKEN cDNA 4930509K18 gene				0	0	0	0	0	0	0	0	0	0
4930510E17Rik				1	1	1				0	0	0	0	0	0	0	0	0	0	0	0	0	0	0	0	0	0	0	0	0	chr9:53264614-53280985	ENSMUSG00000032048	RIKEN cDNA 4930510E17 gene				0	0	0	0	0	0	0	0	0	0
4930511A02Rik				1	1	1				0	0	0	0	0	0	0	0	0	0	0	0	0	0	0	0	0	0	0	0	0	chr12:11438232-11444812	ENSMUSG00000097841	RIKEN cDNA 4930511A02 gene				0	0	0	0	0	0	0	0	0	0
4930511M06Rik				1	1	1				0	0.594	0.898	2.048	0.114	0.619	0	0.271	1.802	0.255	1.124	0	0	0	0.126	0.091	0	0.317	0.099	0	0	chr18:57546013-57552395	ENSMUSG00000086607	RIKEN cDNA 4930511M06 gene	0.396482	-1.13416	2.79728	0.712167	0.6904	0.0434	0.0832	0.712167	0.520736	0.685442	0.0749123	0.0341302	0.685442
4930511O05Rik				1	1	1				0	0	0	0	0	0	0	0	0	0	0	0	0	0	0	0	0	0	0	0	0	chr13:27292615-27306032	ENSMUSG00000086698	RIKEN cDNA 4930511O05 gene				0	0	0	0	0	0	0	0	0	0
4930512B01Rik	-1.07951	1.38899	0.898	0.473188	2.61894	1.86348	0.359261	0.444014	0.523248	4.196	2.314	4.099	5.78	0.609	1.979	7.964	3.567	2.79	25.459	6.085	10.263	10.874	8.044	13.931	5.953	2.341	6.896	5.959	0.892	2.918	chr12:69790287-69840479	ENSMUSG00000020992	RIKEN cDNA 4930512B01 gene	-1.24332	1.22922	1.05206	3.16283	9.173	9.813	3.8012	9.813	7.0377	2.97272	3.39414	7.95723	7.95723
4930512H18Rik				1	1	1				0	0	0	0	0	0	0	0	0	0	0	0	0.108	0	0	0	0	0	0	6.74	0	chr8:61849005-61922834	ENSMUSG00000086866	RIKEN cDNA 4930512H18 gene		-6.01082	#NAME?	0	0	0.0216	1.348	1.348	0	0	0.615127	0.00953954	0.615127
4930512M02Rik				1	1	1				0	0	0	0	0	0	0	0	0	0	0	0	0	0	0	0	0	0	0	0	0	chr11:11589222-11627824	ENSMUSG00000062511	RIKEN cDNA 4930512M02 gene				0	0	0	0	0	0	0	0	0	0
4930513N10Rik	-2.04693	-0.921837	-0.175585	0.241998	0.527837	0.885408	0.192906	0.772417	0.941658	4.32	0.293	0	0.096	1.449	2.395	1.719	2.619	5.784	1.991	1.327	0.327	2.055	4.247	0.722	1.199	2.021	3.023	3.933	1.29	1.605	chr8:95806972-95810201	ENSMUSG00000074136	RIKEN cDNA 4930513N10 gene	-0.779232	-0.603459	-0.0159825	1.4255	2.688	1.71	2.3744	2.688	2.47102	1.4398	2.49854	1.64447	2.49854
4930513O06Rik				1	1	1				0	0	0	0	0	0	0	0	0	0	0	0	0	0	0	0	0	0	0	0	0	chrX:139086242-139093405	ENSMUSG00000031270	RIKEN cDNA 4930513O06 gene				0	0	0	0	0	0	0	0	0	0
4930515B02Rik				1	1	1				0	0	0	0	0	0	0	0	0	0	0	0	0	0	0	0	0	0	0	0	0	chr4:140872692-140878055	ENSMUSG00000087045	RIKEN cDNA 4930515B02 gene				0	0	0	0	0	0	0	0	0	0
4930515G01Rik	-1.54091	-1.79543	2.08444	0.343668	0.288085	4.2411	0.518023	0.753516	0.450234	1.088	0	0	13.995	2.541	1.316	6.204	0.144	2.787	17.769	3.435	2.538	0	0	0.267	0	0.476	5.807	4.934	0	0	chr5:114773736-114774983	ENSMUSG00000092183	RIKEN cDNA 4930515G01 gene	-0.523857	-2.12974	1.194	3.15667	6.0678	0.561	2.2434	6.0678	2.11394	1.47027	0.923982	0.211129	2.11394
4930515L19Rik				1	1	1				0	0	0	0	0	0	0	0	0	0	0	0	0	0	0	0	0	0	0	0	0	chrX:46267558-46328911	ENSMUSG00000085157	RIKEN cDNA 4930515L19 gene				0	0	0	0	0	0	0	0	0	0
4930516B21Rik	-1.92626	0.748874	0.539048	0.263111	1.68048	1.45301	0.101465	0.725069	0.715269	9.079	5.801	4.901	1.039	0.631	6.275	12.243	10.088	17.447	16.419	13.092	29.428	13.138	15.261	28.971	4.253	5.088	9.924	3.067	17.424	15.617	chr9:119440277-119444830	ENSMUSG00000097504	RIKEN cDNA 4930516B21 gene	-1.38167	0.738435	0.272467	4.621	13.8578	18.2102	10.224	18.2102	4.69863	1.80321	3.89001	6.48996	6.48996
4930516K23Rik				1	1	1				0	0	0	0	0	0	0	0	0	0	0	0	0	0	0	0	0	0	0	0	0	chr7:103998799-104137405	ENSMUSG00000090219	RIKEN cDNA 4930516K23 gene				0	0	0	0	0	0	0	0	0	0
4930517E11Rik				1	1	1				0.133	0	1.382	10.807	1.761	0	0.577	0	0	0	0.767	0.121	0	0	0	0	0	0	0	0	0	chr2:124123635-124129956	ENSMUSG00000085496	RIKEN cDNA 4930517E11 gene	3.55471	inf	inf	2.34717	0.2688	0.0242	0	2.34717	0.109946	1.29197	0	0.0106387	1.29197
4930517O19Rik	-0.216934	-0.741738	2.05487	0.860392	0.598018	4.15507	0.922304	0.904719	0.366627	6.225	1.898	5.329	5.841	10.605	9.176	15.703	1.987	21.805	7.812	6.171	14.123	23.239	0	0.334	0	0	0.211	14.721	11.846	4.164	chr14:100213188-100246280	ENSMUSG00000054391	RIKEN cDNA 4930517O19 gene	-0.456508	0.263332	0.676851	6.51233	10.6956	7.5392	6.1884	10.6956	2.97671	2.16927	1.86202	2.23489	2.97671
4930518C09Rik				1	1	1				0.812	0	0	0.163	0	0	0	0	0	0	0	0	0	0	0	0	0	0	0	0	0.362	chr5:48003065-48005707	ENSMUSG00000092309	RIKEN cDNA 4930518C09 gene	inf	#NAME?	#NAME?	0.1625	0	0	0.0724	0.1625	0	0.0242664	0.0102621	0	0.0242664
4930518I15Rik	-3.49293	-0.640305	2.89113	0.0888223	0.641577	7.41851	0.109378	0.932385	0.249912	2.038	0	0	0.291	0.453	4.402	14.151	0.406	5.221	7.879	16.932	5.416	0	0	0.5	2.728	0.111	20.817	0	0	9.737	chr2:156856615-156857946	ENSMUSG00000074629	RIKEN cDNA 4930518I15 gene	-2.72484	-1.98045	0.28392	1.19733	8.9178	1.7288	6.133	8.9178	3.32911	0.50358	2.73439	0.692925	3.32911
4930519A11Rik				1	1	1				0	1.919	0	0	0	0	2.53	0	0.622	0	0	0	0	0	0	0.173	0	0	0	0.746	0	chr12:12902719-12907251	ENSMUSG00000097627	RIKEN cDNA 4930519A11 gene	-0.562615	-2.13392	1.91914	0.319833	0.6304	0.0346	0.1492	0.6304	0.240662	0.162946	0.0636338	0.0144982	0.240662
4930519D14Rik				1	1	1				0	0	0	0	0	0	0	0	0	0	0	0	0	0	0	0	0	0	0	0	0.912	chr13:30615042-30624259	ENSMUSG00000086263	RIKEN cDNA 4930519D14 gene		#NAME?	#NAME?	0	0	0	0.1824	0.1824	0	0	0.0615726	0	0.0615726
4930519F24Rik				1	1	1				0	0	0	0	0	0	0	0	0	0	0	0	0	0	0	0	0	0	0	0	0	chr9:100022299-100034672	---	---				0	0	0	0	0	0	0	0	0	0
4930519G04Rik				1	1	1				0	0	0	0	0	0	0.146	0	0.252	1.078	0.108	0.917	0	0	0.386	0	0	0	0	0	0	chr5:114853663-114883659	ENSMUSG00000029564	RIKEN cDNA 4930519G04 gene	#NAME?	inf	inf	0	0.3168	0.2606	0	0.3168	0.305989	0	0	0.270025	0.305989
4930519P11Rik				1	1	1				6.187	0	0	0.155	0	3.274	0.336	0.359	0	0.675	0.372	0	0	0	0	0	0	0	4.703	0	7.933	chr2:154612936-154613437	ENSMUSG00000097602	RIKEN cDNA 4930519P11 gene	2.30152	#NAME?	-2.92181	1.60267	0.3484	0	2.5272	2.5272	0.0498044	0.245523	0.377416	0	0.377416
4930520O04Rik	-3.01376	2.39785	2.41492	0.123813	5.27019	5.33289	0.194996	0.577573	0.385501	0	0	0	0	0.681	0	0.253	0	0.816	3.815	0.7	0	0.487	2.285	0	6.005	0	0.039	0	0.13	0.455	chr9:114368415-114371164	ENSMUSG00000074039	RIKEN cDNA 4930520O04 gene	-3.04302	3.79758	3.05341	0.1135	1.1168	1.7554	0.1248	1.7554	0.833879	0.101172	0.100446	1.39676	1.39676
4930521E06Rik				1	1	1				0	0	0	0	0	0	0	0	0	0	0	0	0	0	0	0	0	0	0	0	0.191	chr1:44739675-44744949	---	---		#NAME?	#NAME?	0	0	0	0.0382	0.0382	0	0	0.0102621	0	0.0102621
4930522H14Rik				1	1	1				0	0	0	0	0	0	0	0	0	0	0	0	0	0	0	0	0	0	0	0	0	chr4:109505336-109531297	ENSMUSG00000060491	RIKEN cDNA 4930522H14 gene				0	0	0	0	0	0	0	0	0	0
4930522L14Rik	-3.25477	-1.30917	0.139558	0.104765	0.403552	1.10157	0.0535812	0.697676	0.960255	1.367	0	0	0.064	0.125	0.681	1.885	3.062	1.442	1.755	1.005	0.073	0.672	2.876	2.487	0.1	1.539	1.263	3.804	0.36	1.506	chr5:109735989-109751886	ENSMUSG00000072762	RIKEN cDNA 4930522L14 gene	-2.19502	-0.559636	-0.0453474	0.372833	1.8298	1.2416	1.6944	1.8298	1.26861	0.27705	1.30911	0.888199	1.30911
4930522N08Rik				1	1	1				1.269	0	1.998	0	2.965	4.861	0.734	0	0.711	0.739	1.017	0	0	6.945	0	0	0	0.115	0	1.326	0.189	chr5:99682998-99685034	ENSMUSG00000029331	RIKEN cDNA 4930522N08 gene	1.73143	2.04962	0.839844	1.84883	0.6402	1.389	0.326	1.84883	0.164491	0.546203	0.0919018	0.380471	0.546203
4930522O17Rik				1	1	1				0	0	0	0	0	0	0	0	0	0	0	0	0	0	0	0	0	0	0	0	0	chr4:53246195-53251115	ENSMUSG00000086947	RIKEN cDNA 4930522O17 gene				0	0	0	0	0	0	0	0	0	0
4930523C07Rik				1	1	1				0	0	0	0	0	0	0	0	0	0	0	0	0	0	0	0	0	0	0	0	0	chr1:160075161-160075461	ENSMUSG00000090394	RIKEN cDNA 4930523C07 gene				0	0	0	0	0	0	0	0	0	0
4930524B15Rik	-0.859003	3.40702	0.762202	0.551333	10.6075	1.69608	0.724803	0.237099	0.807594	0.775	0.158	0.915	0.039	0	0.469	0.757	0	2.606	0.507	0.466	5.187	1.7	2.545	1.664	4.84	0	0.105	1.702	0	2.333	chr11:31965591-31979651	ENSMUSG00000020299	RIKEN cDNA 4930524B15 gene	-0.944309	1.94383	-0.0339958	0.392667	0.8672	3.1872	0.828	3.1872	0.484551	0.25181	0.496104	1.90864	1.90864
4930524J08Rik	-1.24756	-0.208655	0.196948	0.42116	0.865344	1.14627	0.637073	0.976034	0.961524	0	14.109	0	1.286	1.001	1.555	2.789	26.856	5.402	0.281	0.927	10.789	0	2.344	1.656	5.619	0.246	17.579	13.46	0	2.293	chr5:99979060-99979663	ENSMUSG00000035364	RIKEN cDNA 4930524J08 gene	-1.00269	-0.843095	-0.024128	2.99183	7.251	4.0816	6.7156	7.251	1.30556	0.651565	1.32758	0.740053	1.32758
4930524N10Rik				1	1	1				0	0	0	0	0	0	0	0	0	0	0	0	0	0	0	0	0	0	0	0	0	chrX:154339224-154343392	ENSMUSG00000059663	RIKEN cDNA 4930524N10 gene				0	0	0	0	0	0	0	0	0	0
4930524O07Rik				1	1	1				11.329	0	0.155	0.033	0	0	0.356	0	0.092	0.072	0.158	0	0.206	0	0	0	0	0.178	0	0.221	0.659	chr9:106891546-106895182	ENSMUSG00000090207	RIKEN cDNA 4930524O07 gene	3.92716	-2.42581	-0.792758	1.9195	0.1356	0.0412	0.2116	1.9195	0.0887662	1.35033	0.153777	0.0286186	1.35033
4930524O08Rik				1	1	1				0	0	0	0.029	0	0	0	3.706	0	0	0	0	0	0	0	0	0	0	0	0	0.254	chr9:89826943-89838978	ENSMUSG00000098627	RIKEN cDNA 4930524O08 gene	-6.92696	#NAME?	3.9077	0.00483333	0.7412	0	0.0508	0.7412	0.61607	0.00506297	0.0410484	0	0.61607
4930525G20Rik	-2.07343	1.33787	0.279204	0.237595	2.52778	1.21353	0.388901	0.738773	0.940136	0.065	0	0.613	0.078	3.132	1.648	1.745	0	7.852	2.831	5.487	8.83	1.03	3.171	4.569	1.621	0.794	3.057	5.829	0	2.025	chr13:67796593-67830985	ENSMUSG00000097276	RIKEN cDNA 4930525G20 gene	-1.72848	0.628313	0.437647	0.922667	3.583	3.8442	2.341	3.8442	3.01275	0.909158	2.22442	3.43842	3.43842
4930526F13Rik				1	1	1				0	0	0.638	0	0	0	0	0	0	0	0.108	0	0	0	0	0	0	0	0.076	0	0	chr13:54926762-54930256	ENSMUSG00000087335	RIKEN cDNA 4930526F13 gene	2.50315	#NAME?	0.44657	0.106333	0.0216	0	0.0152	0.106333	0.0107046	0.0606868	0.00785488	0	0.0606868
4930526L06Rik				1	1	1				0	0	0	0	0	0	0	0	0	0	0	0	0	0	0	0	0.145	0	0	0	0	chr19:11196816-11299886	ENSMUSG00000097091	RIKEN cDNA 4930526L06 gene		#NAME?	#NAME?	0	0	0	0.029	0.029	0	0	0.0110452	0	0.0110452
4930527A07Rik				1	1	1				0	0	0	0	0	0	0	0	0	0	0	0	0	0	0	0	0	0	0	0	0	chr2:105476500-105477357	ENSMUSG00000086764	RIKEN cDNA 4930527A07 gene				0	0	0	0	0	0	0	0	0	0
4930527B05Rik	-0.531331	0.738429	2.8676	0.691916	1.66836	7.29848	0.800103	0.896093	0.175586	3.54	3.141	9.121	0.129	3.259	5.45	2.514	4.483	11.183	2.81	3.403	2.921	8.335	0.235	0	0	0.739	1.046	0.217	0	0.574	chr11:81385012-81402491	ENSMUSG00000086971	RIKEN cDNA 4930527B05 gene	-0.0427433	1.95469	2.98201	4.10667	4.8786	2.2982	0.5152	4.8786	0.836835	0.812406	0.105917	0.410568	0.836835
4930527E20Rik				1	1	1				0	0	0	0	0	0	0	0	0	0	0	0	0	0	0	0	0	0.299	0	0	0	chr2:30803792-30807429	ENSMUSG00000085491	RIKEN cDNA 4930527E20 gene		#NAME?	#NAME?	0	0	0	0.0598	0.0598	0	0	0.00740032	0	0.00740032
4930528D03Rik				1	1	1				0	0	0	0	0	0.175	1.758	0	0.649	6.064	0	0	0	0	0	0	0	0	0.098	0.518	0	chr13:59733644-59735210	ENSMUSG00000097502	RIKEN cDNA 4930528D03 gene	-5.66999	#NAME?	3.65097	0.0291667	1.6942	0	0.1232	1.6942	0.631573	0.0124047	0.0502774	0	0.631573
4930528G23Rik				1	1	1				0	0	0	0	0	0	0	0	0	0	0	0.714	0	0	0	0	0	0	0	0	0	chr6:148659977-148678000	ENSMUSG00000084909	RIKEN cDNA 4930528G23 gene		inf		0	0	0.1428	0	0.1428	0	0	0	0.0744712	0.0744712
4930528P14Rik				1	1	1				0	0	0	0	0	0	0	0	0	0	0	0	0	0	0	0	0	0	0	0	0	chr2:115329263-115344280	ENSMUSG00000087309	RIKEN cDNA 4930528P14 gene				0	0	0	0	0	0	0	0	0	0
4930529I22Rik				1	1	1				0	0	0	0	0	0	0	0	0	0	0	0	0	0	0	0	0	0	0	0	0	chr2:169399144-169405450	ENSMUSG00000085350	RIKEN cDNA 4930529I22 gene				0	0	0	0	0	0	0	0	0	0
4930532G15Rik	0.0300724	-0.460593	1.14394	1.02106	0.726688	2.20983	0.991975	0.946769	0.680975	17.818	0	13.191	9.476	16.364	6.434	14.081	9.633	12.223	1.277	3.963	32.463	0	4.851	0.685	3.322	1.527	1.153	4.762	0.834	10.081	chr1:185361408-185362865	ENSMUSG00000097261	RIKEN cDNA 4930532G15 gene	0.575827	1.14157	1.04871	10.5472	8.2354	8.2642	3.6714	10.5472	3.40694	5.07815	1.64691	3.63343	5.07815
4930532M18Rik				1	1	1				0	0	0	0	0	0	0	0	0	0	0	0	0	0	0	0	0	0	0	0.975	0	chr1:154257002-154270237	---	---		#NAME?	#NAME?	0	0	0	0.195	0.195	0	0	0.0318169	0	0.0318169
4930533B01Rik	0.0496716	-0.365313	0.388241	1.03503	0.7763	1.3088	0.986712	0.953761	0.910128	1.506	18.986	2.135	10.251	8.505	0	4.903	2.098	2.322	3.288	9.412	0.854	12.112	14.151	0.324	0.235	0	4.998	6.615	5.733	6.381	chr2:113691052-113708550	ENSMUSG00000084798	RIKEN cDNA 4930533B01 gene	0.995352	0.153739	-0.242397	6.89717	4.4046	5.5352	4.7454	6.89717	1.28629	2.5643	1.52162	1.69272	2.5643
4930533D04Rik				1	1	1				0	0	0	0	0	0	0	0	0	0	0	0	0	0	0	0	0	0	0	0	0	chr9:102692884-102693834	---	---				0	0	0	0	0	0	0	0	0	0
4930533I22Rik				1	1	1				0.076	0	0	0	0	0	0	0	0	0	0	0	0	0	0	0	0	0	0	0	0	chr6:57476696-57497671	ENSMUSG00000093535	RIKEN cDNA 4930533I22 gene	inf			0.0126667	0	0	0	0.0126667	0	0.00960173	0	0	0.00960173
4930533K18Rik				1	1	1				0	0	0	0	0.12	0	0.401	0	0.172	0	0	0	0	0.112	0	0	0	0.083	0	0	0	chr10:70868668-70934324	ENSMUSG00000047692	RIKEN cDNA 4930533K18 gene	-2.23144	0.192203	2.41956	0.02	0.1146	0.0224	0.0166	0.1146	0.0395922	0.00843103	0.00740032	0.00845492	0.0395922
4930533P14Rik				1	1	1				0	0	0	0	0	0	0	0	0	0	0	0	0	0	0	0	0	0	0	0	0	chr1:96612056-96662573	---	---				0	0	0	0	0	0	0	0	0	0
4930534D22Rik				1	1	1				0.071	0.058	0.067	0	0	0.345	0.186	0	0.08	4.61	0.274	0	0	0.104	0	0.178	0.055	0.734	0.53	0	0.191	chr3:131302642-131316661	ENSMUSG00000097761	RIKEN cDNA 4930534D22 gene	-3.31191	-2.55	1.54362	0.0901667	1.03	0.0564	0.302	1.03	0.783741	0.07892	0.268841	0.0459061	0.783741
4930535I16Rik				1	1	1				0	0	0	0.149	0.291	0.903	0	0	0	0.652	0	0.339	0.312	0	1.283	0	0.286	0.202	0	0	0	chr4:123917503-123918022	ENSMUSG00000096969	RIKEN cDNA 4930535I16 gene	1.0149	1.68822	0.0392946	0.223833	0.1304	0.3868	0.0976	0.3868	0.0189549	0.0383034	0.0184456	0.0594423	0.0594423
4930535L15Rik				1	1	1				5.422	0	0.341	0.289	0	0.874	0.941	4.028	1.216	0.631	0.695	0	0.302	0	0	0.903	0.277	1.175	0	0	0.645	chr9:107998115-108002404	ENSMUSG00000093619	RIKEN cDNA 4930535L15 gene	-0.321617	-0.979254	1.63705	1.15433	1.5022	0.241	0.4194	1.5022	0.236294	0.189076	0.0759713	0.0385358	0.236294
4930535O05Rik				1	1	1				0	0	0	0	0	0	0	0	0	0	0	0	0	0	0	0	0	0	0	0	0	chr8:87458443-87459435	ENSMUSG00000098360	RIKEN cDNA 4930535O05 gene				0	0	0	0	0	0	0	0	0	0
4930538E20Rik				1	1	1				0.627	0	0	0.084	0	0	0	0	0.234	0	0	0	0	0.458	3.232	0	0	2.151	1.553	0	0	chr11:24160527-24172824	ENSMUSG00000085516	RIKEN cDNA 4930538E20 gene	1.47764	-0.168022	-4.22239	0.1185	0.0468	0.738	0.7408	0.7408	0.0121613	0.0338682	0.22701	0.202053	0.22701
4930538K18Rik	-2.0291	0.791866	1.44062	0.245008	1.73131	2.71438	0.209046	0.841285	0.446024	10.407	0	14.497	2.03	0.416	1.13	20.847	8.674	7.927	2.912	4.105	9.809	3.902	8.178	3.668	0.833	8.374	1.229	1.262	5.855	0.952	chr4:119205106-119218217	ENSMUSG00000028642	RIKEN cDNA 4930538K18 gene	-0.710091	0.395098	1.06214	4.74667	8.893	5.278	3.5344	8.893	3.63998	2.22505	1.74326	2.29244	3.63998
4930539E08Rik	-2.39764	2.05382	-0.337749	0.189775	4.15203	0.791275	0.216073	0.247317	0.88881	2.236	0	0.04	1.622	1.774	0.408	3.113	6.7	6.385	1.437	0.608	19.03	15.862	18.934	15.151	2.583	7.169	9.233	0.684	1.511	2.597	chr17:28896396-28915324	ENSMUSG00000048905	RIKEN cDNA 4930539E08 gene	-1.63099	1.53473	-0.485441	1.01333	3.6486	14.312	4.2388	14.312	4.83038	1.55957	6.7626	19.5935	19.5935
4930539J05Rik	-0.0600465	1.33804	1.11971	0.959233	2.52807	2.17303	0.96066	0.425564	0.327543	8.827	11.24	21.508	7.905	20.717	11.24	16.535	6.904	21.743	17.442	18.535	20.345	36.098	10.086	13.571	11.898	13.691	13.968	2.904	1.872	7.666	chr3:135436208-135438665	ENSMUSG00000097032	RIKEN cDNA 4930539J05 gene	-0.000958565	0.994074	0.737037	13.5728	16.2318	18.3996	8.0202	18.3996	7.64165	7.63658	4.58477	9.13195	9.13195
4930540M05Rik				1	1	1				0	0	0	5.926	0.438	0.113	1.057	0	0	1.718	0	0.425	0	0.137	0	0.234	0	0	0	1.091	0	chr6:119896158-119902653	ENSMUSG00000097831	RIKEN cDNA 4930540M05 gene	1.44072	-0.476387	1.2052	1.0795	0.555	0.1592	0.2182	1.0795	0.317894	0.862941	0.137873	0.0990999	0.862941
4930542C12Rik				1	1	1				0	0	0	0	0	0	0	0	0	0	0	0	0	0	0	0	0	0	0	0	0	chr9:78394955-78396158	ENSMUSG00000090724	RIKEN cDNA 4930542C12 gene				0	0	0	0	0	0	0	0	0	0
4930542C16Rik				1	1	1				0	0	0	0	0	1.72	0	0	0	0	0	0	0	0	0	0	0	0	0	0	0	chr14:24615117-24617304	ENSMUSG00000048628	RIKEN cDNA 4930542C16 gene	inf			0.286667	0	0	0	0.286667	0	0.0992375	0	0	0.0992375
4930544D05Rik				1	1	1				0.256	0	0	0	0	0	0	12.122	0	0.67	1.722	0	0	0	0	0	0	0	0	0	0	chr11:70615847-70616877	ENSMUSG00000087279	RIKEN cDNA 4930544D05 gene	-6.11267		inf	0.0426667	2.9028	0	0	2.9028	0.664428	0.00960173	0	0	0.664428
4930544G11Rik				1	1	1				0	0	0	0.054	0	0	0	0	0	0	0.258	0	0	0	0	0	0	0	0	0	0.719	chr6:65952570-65954012	ENSMUSG00000036463	RIKEN cDNA 4930544G11 gene	-2.08017	#NAME?	-1.52406	0.009	0.0516	0	0.1438	0.1438	0.0214092	0.00506297	0.0615726	0	0.0615726
4930544I03Rik	-2.39657	-2.19344	0.609072	0.189916	0.21863	1.52528	0.389627	0.699885	0.879939	17.916	0	0	0.243	0	0	0.527	0	31.657	19.486	0.146	0	0	0	0	11.38	0	2.714	3.283	0.136	2.302	chr12:90753207-90969768	ENSMUSG00000097071	RIKEN cDNA 4930544I03 gene	-1.68277	0.353965	2.44354	3.0265	10.3632	2.276	1.687	10.3632	3.70245	1.15326	0.680628	0.869889	3.70245
4930544L04Rik				1	1	1				0	0	0	0	0	0	0	0	0	0	0	0	0	0	0	0	0	0	0	0	0	chr7:135396341-135399544	ENSMUSG00000073803	RIKEN cDNA 4930544L04 gene				0	0	0	0	0	0	0	0	0	0
4930544M13Rik				1	1	1				0	0	0	0	0	0	0	0	0	0	0	0	0	0	0	0	0	0	0	0	0	chr13:114607236-114697822	ENSMUSG00000051758	RIKEN cDNA 4930544M13 gene				0	0	0	0	0	0	0	0	0	0
4930545L23Rik	0.184038	-0.254957	-3.54686	1.13606	0.838012	0.0855633	0.955262	0.960238	0.106193	0	0	0	0.062	0	0.187	0	0.072	0.087	0	0	0.141	1.488	3.334	0	0.387	0.119	1.72	0.68	0.069	2.97	chr2:135169572-135215616	ENSMUSG00000085247	RIKEN cDNA 4930545L23 gene	0.592895	-0.141152	-5.24681	0.0415	0.0318	1.07	1.1116	1.1116	0.0231625	0.0349353	0.879493	0.79752	0.879493
4930546C10Rik				1	1	1				0	0	0	0	0	0	0	0	0	0	0	0	0	0	0	0	0	0	0	0	0	chr18:68944632-68950141	ENSMUSG00000024546	RIKEN cDNA 4930546C10 gene				0	0	0	0	0	0	0	0	0	0
4930547E08Rik				1	1	1				0	0	0	0	0	0	1.865	0	1.204	0	2.066	0	0	0	0	0	0	0.582	0	0	0	chr2:103804451-103810622	ENSMUSG00000086687	RIKEN cDNA 4930547E08 gene	#NAME?	#NAME?	2.8089	0	1.027	0	0.1164	1.027	0.155573	0	0.022201	0	0.155573
4930547M16Rik	-2.73773	-0.0339424	1.4283	0.14992	0.976748	2.69129	0.241972	0.99762	0.633462	0	1.182	0	0	0	0.195	0.07	1.949	0.905	0.775	0.466	0	1.888	0.353	0	0.101	3.645	2.012	0	0	0	chr10:39899328-39907931	ENSMUSG00000097890	RIKEN cDNA 4930547M16 gene	-1.56841	-1.57783	-0.761365	0.2295	0.833	0.4684	1.1314	1.1314	0.585268	0.19734	0.992084	0.332335	0.992084
4930548G14Rik				1	1	1				0	0	0	0	0	0	0	0	0	0	0	0	0	0	0	0	0	0	0	0	0	chr15:46623304-46639858	ENSMUSG00000051198	RIKEN cDNA 4930548G14 gene				0	0	0	0	0	0	0	0	0	0
4930548H24Rik				1	1	1				0.354	0	0	0	0	0.428	0	0	0	0.206	0	3.536	0	0	0	0	0	0.448	0	0	0	chr5:31485858-31488476	ENSMUSG00000029138	RIKEN cDNA 4930548H24 gene	1.80032	2.76071	-1.45045	0.130333	0.0412	0.7072	0.0896	0.7072	0.0189549	0.0660192	0.0518022	0.351079	0.351079
4930548K13Rik				1	1	1				0	0	0	0	0	0	0	0	0	0	0	0	0	0	0	0	0	0	0	0	0	chr4:26635819-26705449	ENSMUSG00000086257	RIKEN cDNA 4930548K13 gene				0	0	0	0	0	0	0	0	0	0
4930549C01Rik				1	1	1				3.404	0	0	0	0	0	0	0	0	0	0	0	0	0	0	0	0	0	0	0	0	chr4:136610436-136613226	ENSMUSG00000036921	RIKEN cDNA 4930549C01 gene	inf			0.567333	0	0	0	0.567333	0	0.115221	0	0	0.115221
4930550C14Rik	-1.17682	-1.08298	-0.755356	0.442324	0.472053	0.5924	0.695957	0.854012	0.8372	0	14.265	0	0	0	0	0	0.145	0.351	1.504	1.054	0	3.01	0.686	0	0	3.956	0.085	0.317	7.715	0	chr9:53405285-53432803	ENSMUSG00000005131	RIKEN cDNA 4930550C14 gene	2.32325	-1.85727	-2.18994	2.3775	0.6108	0.7392	2.4146	2.4146	0.214508	1.07353	0.978768	0.270139	1.07353
4930550C17Rik				1	1	1				0	0	0	0	0	0	0	0	0	0	0	0	0	0	0	0	0	0	0	0	0	chr13:56222223-56243940	ENSMUSG00000097361	RIKEN cDNA 4930550C17 gene				0	0	0	0	0	0	0	0	0	0
4930550L24Rik				1	1	1				0	0	0	0	0	0	0	0	0	0	0	0	0	0	0	0	0	0	0	0	0	chrX:58909359-58920304	ENSMUSG00000046180	RIKEN cDNA 4930550L24 gene				0	0	0	0	0	0	0	0	0	0
4930551L18Rik				1	1	1				0.554	0	0	0.222	0	1.674	0	0	3.413	0	0	0	0	0	0	0	12.075	0	0	0	0	chr4:95089082-95091419	ENSMUSG00000085377	RIKEN cDNA 4930551L18 gene	-0.550274	#NAME?	-2.23459	0.408333	0.6826	0	2.415	2.415	0.133774	0.0913528	0.629579	0	0.629579
4930551O13Rik	-2.20621	-3.05262	0.329922	0.216702	0.120523	1.25695	0.229019	0.389798	0.908032	4.73	0.444	0.172	0	7.226	6.601	9.159	1.014	12.235	17.471	1.224	2.476	0.152	0.531	0.313	0	3.62	6.307	1.844	2.607	4.219	chr2:5037279-5041133	ENSMUSG00000086430	RIKEN cDNA 4930551O13 gene	-1.16376	-2.56285	0.893729	3.1955	8.2206	0.6944	3.7194	8.2206	2.44346	1.09064	1.31512	0.222572	2.44346
4930552N02Rik				1	1	1				0	0	0	0	0	0	0	0	0	0	0	0	0	0	0	0	0	0	0	0	0	chr4:52814603-52828269	ENSMUSG00000070984	RIKEN cDNA 4930552N02 gene				0	0	0	0	0	0	0	0	0	0
4930552P12Rik				1	1	1				0	7.827	0	0	0	0	0.202	0	0.174	0	0	1.127	0.195	0	0.267	0	0	3.616	0	0	0	chr19:55640588-55702204	ENSMUSG00000097632	RIKEN cDNA 4930552P12 gene	4.5214	-1.41841	-3.62027	1.3045	0.0752	0.3178	0.7232	1.3045	0.0517535	1.18855	0.636427	0.238103	1.18855
4930553M12Rik				1	1	1				0	0	0	0	0	0	1.013	0	0	0	0	0	0	0	0	0	0	0	0.789	0	0	chr4:88867881-88868379	ENSMUSG00000054351	RIKEN cDNA 4930553M12 gene	#NAME?	#NAME?	0.219182	0	0.2026	0	0.1578	0.2026	0.027431	0	0.0235646	0	0.027431
4930554C24Rik				1	1	1				0	0	0	2.934	0	0	0	0	0	0	0	0	0	0	0	0	0	0.194	0	0	0	chr9:84774397-84784351	---	---	inf	#NAME?	#NAME?	0.489	0	0	0.0388	0.489	0	0.207582	0.0148006	0	0.207582
4930554G24Rik				1	1	1				0	0	0	0	0	0	0	0	0	0	0	0	0	0	0	0	0	0	0	0	0	chr11:14072102-14179041	ENSMUSG00000085452	RIKEN cDNA 4930554G24 gene				0	0	0	0	0	0	0	0	0	0
4930554H23Rik				1	1	1				0	0	0	0	0	0.092	0	0	0.085	0	0	0.83	0	0	0	0	0	0	0	0	0	chr7:63344689-63444529	ENSMUSG00000097682	RIKEN cDNA 4930554H23 gene	0.0285932	inf	inf	0.0153333	0.017	0.166	0	0.166	0.0121613	0.0124047	0	0.127665	0.127665
4930555B11Rik				1	1	1				0.126	0	0	0	0	0	0	0	0	0	0	0	0	0	0	0	0	0	0	0	0	chr2:57181830-57188257	ENSMUSG00000086396	RIKEN cDNA 4930555B11 gene	inf			0.021	0	0	0	0.021	0	0.00960173	0	0	0.00960173
4930555B12Rik				1	1	1				0	0	0	0	0	0	0	0	0	0	0	0	0	0	0	0	0	0	0	0	0	chrX:114926988-114928600	ENSMUSG00000085619	RIKEN cDNA 4930555B12 gene				0	0	0	0	0	0	0	0	0	0
4930555F03Rik	-0.691011	0.555423	-3.03391	0.61942	1.4696	0.122096	0.795881	0.887215	0.127619	0	0	0	0.216	0.421	0.981	0	0	0.909	0.944	1.818	15.204	5.869	7.69	14.857	0.338	1.655	1.61	4.199	7.502	6.507	chr8:49370912-49501984	ENSMUSG00000031559	RIKEN cDNA 4930555F03 gene	-1.21777	0.975302	-2.67897	0.269667	0.7342	8.7916	4.2946	8.7916	0.149326	0.0642021	0.956279	1.88009	1.88009
4930555G01Rik				1	1	1				0.188	0	0	0	0	0	0.081	0	0.105	0.082	0.09	0	0	0	0	0.234	0	0	0	0	0	chr14:5050628-5059243	ENSMUSG00000096197	RIKEN cDNA 4930555G01 gene	-1.11129	inf	inf	0.0313333	0.0716	0.0468	0	0.0716	0.0414869	0.0192035	0	0.0289963	0.0414869
4930555M17Rik				1	1	1				0	0	0	0	0	0	0	0	0	0	0	0	0	0	0	0	0	0	0	0	0	chr3:5512994-5515333	ENSMUSG00000093557	RIKEN cDNA 4930555M17 gene				0	0	0	0	0	0	0	0	0	0
4930555O08Rik				1	1	1				0	0	0	0	0	0	0	0	0	0	0	0	0	0	0	0	0	0	0	0	0	chr11:32789761-32790725	ENSMUSG00000085676	RIKEN cDNA 4930555O08 gene				0	0	0	0	0	0	0	0	0	0
4930556G01Rik				1	1	1				0	0	0	0	0	0	0	0	0	0	0	0	0	0	0	0	0	0	0	0	0	chr4:30664595-30796663	ENSMUSG00000085522	RIKEN cDNA 4930556G01 gene				0	0	0	0	0	0	0	0	0	0
4930556G22Rik				1	1	1				0	0	0	0	0	0	0	0	0	0	0	0	0	0	0	0	0	0	0	0	0	chr1:71983680-72038731	---	---				0	0	0	0	0	0	0	0	0	0
4930556I23Rik	-0.381623	1.76858	3.22076	0.767573	3.40719	9.32279	0.896936	0.760565	0.267804	4.498	0	17.65	0.416	3.503	9.625	11.111	1.285	65.928	0	3.658	16.955	0	1.515	2.972	0	1.854	0	0	0	1.234	chr1:37614258-37615372	ENSMUSG00000089767	RIKEN cDNA 4930556I23 gene	-1.24785	2.61151	4.43904	5.94867	16.3964	4.2884	0.6176	16.3964	2.56748	1.0811	0.118365	0.723382	2.56748
4930556J24Rik				1	1	1				0.318	0	0	0.064	0	0	0	0	2.314	0	0	0	0.265	0.927	0	0	0.122	0.172	0	0	0	chr11:3937540-3976778	ENSMUSG00000034493	RIKEN cDNA 4930556J24 gene	-2.70377	1.7464	2.6128	0.0636667	0.4628	0.2384	0.0588	0.4628	0.158096	0.0242664	0.0258459	0.0867184	0.158096
4930556L07Rik				1	1	1				0	0	0	0	0	0	0	0	0	0	0	0	0	0	0	0	0	0	0	0	0	chr2:151747577-151749978	ENSMUSG00000086800	RIKEN cDNA 4930556L07 gene				0	0	0	0	0	0	0	0	0	0
4930556M19Rik				1	1	1				0.119	0.024	0.028	0	0	0	0	0	0	0.026	0	0	0	0	0	0	0	0	0	0	0	chr15:10714835-10790123	ENSMUSG00000096971	RIKEN cDNA 4930556M19 gene	2.61613		inf	0.0285	0.0052	0	0	0.0285	0.00947743	0.0581065	0	0	0.0581065
4930556N13Rik				1	1	1				0.187	0	0	0	0	0.227	0.163	0.87	6.091	0	0	0	0	0	0	0	0	0	0.506	0	2.507	chr11:88851603-88881395	ENSMUSG00000092399	RIKEN cDNA 4930556N13 gene	-4.24345	#NAME?	1.16919	0.069	1.4248	0	0.6026	1.4248	0.416826	0.0220064	0.185351	0	0.416826
4930557A04Rik				1	1	1				0	0	0	0	0	0	0	0	0	0	0	0	0	0	0	0	0	0	0	0	0	chrX:9849702-9850255	ENSMUSG00000048994	RIKEN cDNA 4930557A04 gene				0	0	0	0	0	0	0	0	0	0
4930557F10Rik				1	1	1				0	0	0	0	0	0	0	0	0	0	0	0	0	0	0	0	0	0	0	0	0	chr13:23276203-23313400	ENSMUSG00000085488	RIKEN cDNA 4930557F10 gene				0	0	0	0	0	0	0	0	0	0
4930558G05Rik				1	1	1				0	0	0	0	0	0	0	0	0	0	0	0	0	0	0	0	0	0	0	0	0	chrX:129064296-129067146	ENSMUSG00000086244	RIKEN cDNA 4930558G05 gene				0	0	0	0	0	0	0	0	0	0
4930558J18Rik				1	1	1				0.094	0	0.535	0.68	0	0.228	0	0	0	0	0	0.343	0	0	0.162	0	0	0.153	0	0.338	0	chr1:57359221-57377544	ENSMUSG00000097519	RIKEN cDNA 4930558J18 gene	inf	-0.0554457	#NAME?	0.256167	0	0.101	0.0982	0.256167	0	0.186231	0.0646235	0.062187	0.186231
4930558J22Rik	-1.63117	-1.84862	1.59573	0.322826	0.277658	3.02247	0.498803	0.715046	0.586	0	0	0	0.988	0.137	4.052	4.132	0	0	4.463	6.27	0	0	0	0	0	0	0.191	0	0.789	3.302	chr13:23756202-23757620	ENSMUSG00000075029	RIKEN cDNA 4930558J22 gene	-1.54281	#NAME?	1.69567	0.862833	2.973	0	0.8564	2.973	0.917795	0.315002	0.283333	0	0.917795
4930558K02Rik				1	1	1				0.788	0.16	7.076	0	0	0	0.342	0.366	1.105	1.205	1.516	0	55.655	0.575	0	0.246	0	0	0	3.177	0.527	chr1:161942085-161979636	ENSMUSG00000086277	RIKEN cDNA 4930558K02 gene	0.772608	3.88387	0.191036	1.33733	0.9068	11.2952	0.7408	11.2952	0.253075	0.432342	0.221688	3.27268	3.27268
4930558N11Rik				1	1	1				0	0	0	0	0	0	0.847	0	0	0	0	0	0	0	0	0	0	0	0	0	0	chr7:39797153-39797727	---	---	#NAME?		inf	0	0.1694	0	0	0.1694	0.0182873	0	0	0	0.0182873
4930562A09Rik				1	1	1				1.056	0	0	0	0	0	2.291	0	0	0	0	0	0	0	0	0	0	0	0	0	0	chr5:116390677-116392800	ENSMUSG00000086945	RIKEN cDNA 4930562A09 gene	-1.2514		inf	0.176	0.4582	0	0	0.4582	0.0914366	0.0384069	0	0	0.0914366
4930562C15Rik	-1.19399	0.972114	1.44272	0.437092	1.96171	2.71832	0.491838	0.797862	0.47747	0.278	0.716	0.307	0.148	0.325	0.617	3.38	1.378	0.416	0.85	0.401	0.21	2.44	1.861	0.239	0.29	0.284	0.201	0.031	2.242	0.538	chr16:4835415-4867691	ENSMUSG00000022518	RIKEN cDNA 4930562C15 gene	-1.42505	0.537637	0.812213	0.3985	1.285	1.008	0.6592	1.285	1.51276	0.563362	0.861531	1.25059	1.51276
4930562D21Rik				1	1	1				0	0	0	0	0.086	0	0	0	0.124	0	0	0	0	0	0	0	0	0.12	0	0	0	chr9:79688775-79690907	ENSMUSG00000086608	RIKEN cDNA 4930562D21 gene	-0.52851	#NAME?	-0.283368	0.0143333	0.0248	0	0.024	0.0248	0.0121613	0.00843103	0.0148006	0	0.0148006
4930562F07Rik				1	1	1				0	0	0.221	0	0	0	0	0	0	0.815	0.224	0	0	0	0	0	0	0.126	0	0.209	0	chr1:160074734-160077918	ENSMUSG00000026729	RIKEN cDNA 4930562F07 gene	-2.26496	#NAME?	1.43291	0.0368333	0.2078	0	0.067	0.2078	0.0486143	0.0101145	0.018006	0	0.0486143
4930563D23Rik				1	1	1				0	0	0	0	0	0	0	0	0	0	0	0	0	0	0	0	0	0	0	0	0	chr16:92318762-92321441	ENSMUSG00000051728	RIKEN cDNA 4930563D23 gene				0	0	0	0	0	0	0	0	0	0
4930563E18Rik				1	1	1				0	0	0	14.134	0.486	4.074	1.949	0	1.259	0.109	1.319	0	0	0	0	0	0	0	0.084	0.894	0.334	chr18:10706859-10711832	ENSMUSG00000097387	RIKEN cDNA 4930563E18 gene	2.17328	#NAME?	1.70021	3.11567	0.9272	0	0.2624	3.11567	0.401265	1.8099	0.123486	0	1.8099
4930563E22Rik	-2.2683	0.0116636	1.27352	0.207574	1.00812	2.4175	0.131587	0.999032	0.469258	1.579	0	0.718	2.06	0.592	2.264	8.375	3.693	4.13	2.757	2.474	0.743	1.515	1.109	3.215	2.922	0.09	0.602	7.784	4.818	1.93	chr11:72215137-72218450	ENSMUSG00000053574	RIKEN cDNA 4930563E22 gene	-1.57679	-0.711055	0.385932	1.20217	4.2858	1.9008	3.0448	4.2858	4.00573	1.34283	3.06552	1.87265	4.00573
4930563I02Rik				1	1	1				1.596	0	0	0	0	0	2.425	0	0	0	0	0	0	2.621	0	0	0	0.216	0	0	0	chr14:60087516-60096093	ENSMUSG00000086112	RIKEN cDNA 4930563I02 gene	-0.736831	3.36213	3.11254	0.266	0.485	0.5242	0.0432	0.5242	0.128011	0.0768139	0.0148006	0.152189	0.152189
4930564B18Rik				1	1	1				0	0	0	0	0	0	0	0	0	0	0	0	0	0	0	0	0	0	0	0	0	chr14:75642258-75667137	ENSMUSG00000022002	RIKEN cDNA 4930564B18 gene				0	0	0	0	0	0	0	0	0	0
4930564D02Rik				1	1	1				0	0	0	0	0	0	0	0	0	0	0	0	0	0	0	0	0	0	0	0	0	chr3:105066843-105078806	ENSMUSG00000051788	RIKEN cDNA 4930564D02 gene				0	0	0	0	0	0	0	0	0	0
4930565N06Rik	-0.44403	-0.315692	0.111918	0.735078	0.803465	1.08066	0.570454	0.858063	0.92221	27.666	8.804	13.409	11.557	48.093	47.433	59.583	51.537	62.024	12.812	15.649	30.639	25.391	17.671	52.082	10.719	23.753	22.284	24.491	33.826	30.112	chr16:36880518-36897189	ENSMUSG00000084834	RIKEN cDNA 4930565N06 gene	-0.416882	-0.0937225	0.405844	26.1603	40.321	27.3004	26.8932	40.321	27.7385	20.7773	20.9369	19.62	27.7385
4930566F21Rik	1.47622	1.14205	-1.26231	2.78219	2.20694	0.416876	0.597911	0.828577	0.721798	0.757	0.924	0	0.051	4.522	0.763	0	0	0	1.983	0.607	0	9.174	0.829	1.518	1.419	0.773	4.376	0.853	0	0	chr5:31486632-31495179	ENSMUSG00000086967	RIKEN cDNA 4930566F21 gene	1.4178	0.87402	-1.51502	1.1695	0.518	2.588	1.2004	2.588	0.224117	0.59879	0.640531	1.17394	1.17394
4930567H17Rik				1	1	1				0	0	0	0	0	0	0.2	0	0	0	0	0	0	0	0	0	0	0	0	0	0	chrX:70393900-70394740	ENSMUSG00000073141	RIKEN cDNA 4930567H17 gene	#NAME?		inf	0	0.04	0	0	0.04	0.00914366	0	0	0	0.00914366
4930568A12Rik	-3.3143	2.75235	3.40433	0.10053	6.73816	10.5878	0.14654	0.538326	0.198306	0	0	0	0	0	0.759	1.998	0.194	19.231	4.201	0	2.658	0	17.404	0.359	0	0	0	0	0.562	0	chr1:34477166-34485611	---	---	-5.15594	5.15349	5.382	0.1265	5.1248	4.0842	0.1124	5.1248	1.32678	0.037214	0.0318169	1.13244	1.32678
4930568D16Rik				1	1	1				0	0	0	0	0	0	0	0	0	0	0	0	0	0	0	0	0	0	0	0	0	chr2:35354217-35367729	ENSMUSG00000026882	RIKEN cDNA 4930568D16 gene				0	0	0	0	0	0	0	0	0	0
4930569F06Rik				1	1	1				0	0	0.423	0	0	0	0	0	0	0	0	0	0	0	0	0	0	0	0	0	0	chr5:116821453-116821886	ENSMUSG00000041512	RIKEN cDNA 4930569F06 gene	inf			0.0705	0	0	0	0.0705	0	0.0101145	0	0	0.0101145
4930570D08Rik				1	1	1				0	0	0	0	0.77	0	0	0	0	0	0	0	0	0	0	0	0	0	0	0	0	chrX:133898698-133901213	ENSMUSG00000084875	RIKEN cDNA 4930570D08 gene	inf			0.128333	0	0	0	0.128333	0	0.00843103	0	0	0.00843103
4930570G19Rik	-0.295331	0.833788	0.64933	0.814885	1.78236	1.56844	0.593826	0.311817	0.257182	53.353	18.58	29.819	31.005	42.719	33.812	80.248	45.157	39.429	51.636	35.191	61.021	36.408	58.738	37.011	85.237	22.968	11.196	43.622	29.439	53.751	chr3:156548414-156561675	ENSMUSG00000085084	RIKEN cDNA 4930570G19 gene	-0.293783	0.718956	0.49508	34.8813	50.3322	55.683	32.1952	55.683	44.3393	36.1702	31.4597	51.7824	51.7824
4930570N18Rik				1	1	1				0	0	0	0	0	0.706	0	0	0	0	6.171	0	0	0	0	0	0	0	0	0	0	chr1:193203037-193226208	ENSMUSG00000089683	RIKEN cDNA 4930570N18 gene	-3.24678		inf	0.117667	1.2342	0	0	1.2342	0.117751	0.0124047	0	0	0.117751
4930570N19Rik	0.0606837	-0.913781	-0.180037	1.04296	0.530792	0.88268	0.984311	0.854871	0.960939	16.43	1.392	4.527	0.274	2.666	0.414	3.565	0.318	1.151	1.494	13.162	0.311	4.29	0.25	28.819	0	1.572	0.556	4.626	0.92	9.77	chr14:26628406-26638183	ENSMUSG00000090861	RIKEN cDNA 4930570N19 gene	0.259069	0.891989	0.0629247	4.28383	3.938	6.734	3.4888	6.734	0.63278	0.757252	0.605774	1.12415	1.12415
4930571K23Rik				1	1	1				0	0	0	0	0	0	0	0	0	0	0	0	0	0	0	0	0	0	0	0	0	chr7:125368860-125371013	ENSMUSG00000090457	RIKEN cDNA 4930571K23 gene				0	0	0	0	0	0	0	0	0	0
4930571N24Rik				1	1	1				0	0	0	0	0	0	0	0	0	0	0	0	0	0	0	0	0	0	0	0	0	chr15:77427978-77461966	ENSMUSG00000086467	RIKEN cDNA 4930571N24 gene				0	0	0	0	0	0	0	0	0	0
4930572O03Rik				1	1	1				0	0	0	0	0	0	0	0	0	0	0	0	0	0	0	0	0	0	0	0	0	chr5:15652285-15657059	ENSMUSG00000069720	RIKEN cDNA 4930572O03 gene				0	0	0	0	0	0	0	0	0	0
4930577H14Rik				1	1	1				0	0	0	0	0	0	0	0	0	0	0	0	0	0	0	0	0	0	0	0	0	chr4:91938853-91939952	ENSMUSG00000087517	RIKEN cDNA 4930577H14 gene				0	0	0	0	0	0	0	0	0	0
4930577N17Rik	-1.06068	-0.662689	-0.520209	0.479406	0.6317	0.697271	0.707702	0.913401	0.888342	0	0	0.113	0.048	0.186	0.721	1.035	0.111	0.267	0.104	0.344	0	0.1	0	2.049	4.468	5.293	0.646	0	0	1.808	chr3:51276758-51278383	ENSMUSG00000087440	RIKEN cDNA 4930577N17 gene	-0.839779	-0.472435	-2.40084	0.178	0.3722	1.3234	1.5494	1.5494	0.168352	0.0940629	0.889083	0.640804	0.889083
4930578C19Rik				1	1	1				0	0	0	0	0	0	0	0	0	0	0	0	0	0	0	0	0	0	0	0	0	chrX:18418426-18461371	ENSMUSG00000037358	RIKEN cDNA 4930578C19 gene				0	0	0	0	0	0	0	0	0	0
4930578G10Rik				1	1	1				1.79	0	0.634	0	0	1.353	0.194	0	0.752	0.195	0.215	0	0	0	0	0	0	0	0	0	2.195	chr4:42735544-42846248	ENSMUSG00000054885	RIKEN cDNA 4930578G10 gene	1.3622	#NAME?	-0.778462	0.6295	0.2712	0	0.439	0.6295	0.0658094	0.169181	0.112883	0	0.169181
4930578I06Rik				1	1	1				0	0	0	0	0	0	0	0	0	0	0	0	0	0	0	0	0	0	0	0	0	chr14:63971121-63987780	ENSMUSG00000021961	RIKEN cDNA 4930578I06 gene				0	0	0	0	0	0	0	0	0	0
4930578M01Rik				1	1	1				0	0	0	0	0	1.292	14.277	1.984	0.239	2.611	3.491	0	3.569	1.247	0.734	0	0.163	0	0.144	0	1.334	chr15:98985964-98989281	ENSMUSG00000097587	RIKEN cDNA 4930578M01 gene	-4.20121	1.7141	3.65237	0.215333	4.5204	1.11	0.3282	4.5204	1.1409	0.0620234	0.0907348	0.297694	1.1409
4930579C12Rik				1	1	1				0	0	0	0	0	0	0	0	0	0	0	0	0	0	0	0	0	0	0	0	0	chr9:89113110-89177887	ENSMUSG00000074146	RIKEN cDNA 4930579C12 gene				0	0	0	0	0	0	0	0	0	0
4930579D09Rik				1	1	1				0	0	0	0	0	0	0	0	0	0	0	0	0	0	0	0	0	0	0	0	0	chr6:143533964-143535508	ENSMUSG00000084971	RIKEN cDNA 4930579D09 gene				0	0	0	0	0	0	0	0	0	0
4930579F01Rik				1	1	1				0.904	0.459	0	0	0	0	0.784	1.154	0	0.395	0.977	0	0	0.082	0	0	0.951	0.428	0	0	0	chr3:138164134-138186713	ENSMUSG00000012042	RIKEN cDNA 4930579F01 gene	-1.3966	-4.35734	0.922245	0.227167	0.662	0.0164	0.2758	0.662	0.328414	0.124739	0.1733	0.00845492	0.328414
4930579G18Rik	-0.270746	1.15891	1.10791	0.828891	2.23289	2.15534	0.827145	0.588437	0.419653	27.62	31.739	40.653	5.689	45.051	19.852	46.733	34.574	48.46	9.785	35.595	128.603	49.327	13.29	18.914	10.751	34.928	10.842	14.065	4.84	10.711	chr14:54650510-54654607	ENSMUSG00000040840	RIKEN cDNA 4930579G18 gene	-0.0707989	1.36484	0.954228	28.434	35.0294	44.177	15.0772	44.177	9.64379	9.18196	4.97733	12.819	12.819
4930579G24Rik	-3.40191	-0.647562	0.171653	0.0946066	0.638358	1.12635	0.0601733	0.880808	0.952946	0.098	0	0	0.039	0.613	1.784	3.927	1.918	6.173	4.293	0.095	4.73	1.068	0.215	0.338	2.58	1.731	1.865	1.462	1.233	1.316	chr3:79629078-79632820	ENSMUSG00000027811	RIKEN cDNA 4930579G24 gene	-2.76046	0.0969413	0.878773	0.422333	3.2812	1.7862	1.5214	3.2812	1.81724	0.268183	0.988269	1.05696	1.81724
4930579H20Rik				1	1	1				0	0	0	0	0	0	0	0	0	0	0	0	0	0	0	0	0	0	0	0	0	chr10:27389865-27397225	---	---				0	0	0	0	0	0	0	0	0	0
4930579K19Rik	-2.77822	0.413326	2.63282	0.145772	1.33175	6.20235	0.191829	0.953761	0.283798	5.051	0	0	13.8	0	4.313	9.285	2.76	8.66	14.269	9.141	0	0.497	0.434	26.039	21.53	22.516	1.127	0.402	1.064	0	chr9:98562959-98563611	ENSMUSG00000051074	RIKEN cDNA 4930579K19 gene	-0.848246	0.642152	0.428133	3.86067	8.823	9.7	5.0218	9.7	1.61918	0.899391	1.20341	1.87811	1.87811
4930579M01Rik				1	1	1				0	0	0	0	0	0	0	0	0	0	0	0	0	0	0	0	0	0	0	0	7.408	chr8:47026804-47038177	ENSMUSG00000086190	RIKEN cDNA 4930579M01 gene		#NAME?	#NAME?	0	0	0	1.4816	1.4816	0	0	0.410484	0	0.410484
4930579O11Rik				1	1	1				0	0.234	2.996	0	0.674	0.349	0	0	25.854	0.252	1.386	0	2.168	0	0	0	0	0	0.584	0	0	chr8:81665875-81667072	ENSMUSG00000090732	RIKEN cDNA 4930579O11 gene	-2.70795	1.86529	5.45812	0.708833	5.4984	0.4336	0.1168	5.4984	1.0359	0.158542	0.0235646	0.0858558	1.0359
4930581F22Rik	-1.03256	1.09559	1.93851	0.488841	2.137	3.83309	0.439473	0.741684	0.23861	13.147	25.384	0.914	0.323	9.675	5.854	7.001	4.944	10.94	11.76	9.305	3.294	5.054	3.531	5.682	6.046	5.618	0.262	4.087	0.939	5.468	chr9:35116727-35130922	ENSMUSG00000070315	RIKEN cDNA 4930581F22 gene	0.324841	0.401316	1.22583	9.21617	8.79	4.7214	3.2748	9.21617	5.97924	7.48916	2.55643	3.37631	7.48916
4930583I09Rik				1	1	1				0	0	0	0	0	0	0	0	0	0	0	0	0	0	0	0	0	0	0	0	0	chr17:64832522-64836071	ENSMUSG00000024088	RIKEN cDNA 4930583I09 gene				0	0	0	0	0	0	0	0	0	0
4930583K01Rik				1	1	1				0	0.17	0	0	0	0	0.182	8.754	0.235	0.366	0	0	0	0	0	0.262	0	0	0	0	0	chr7:118243864-118245551	ENSMUSG00000055159	RIKEN cDNA 4930583K01 gene	-5.80346	inf	inf	0.0283333	1.9074	0.0524	0	1.9074	0.535316	0.00958505	0	0.0144982	0.535316
4930583P06Rik	0.129995	1.49975	1.22118	1.09429	2.82793	2.33137	0.97194	0.801057	0.75129	0	12.051	6.222	0	0	0.664	5.24	0	0	0	6.068	12.702	0.229	0.2	0	0.343	0	0	4.821	0	0	chr2:124217678-124222331	ENSMUSG00000086954	RIKEN cDNA 4930583P06 gene	0.81151	1.49356	1.13128	3.15617	2.2616	2.6948	0.9642	3.15617	0.447366	0.785149	0.204227	0.575069	0.785149
4930584F24Rik				1	1	1				0	0	0	0	0	0	0	0	0	0	0	0	0	0	0	0	0	0	0	0	0	chr5:26460073-26493278	ENSMUSG00000029044	RIKEN cDNA 4930584F24 gene				0	0	0	0	0	0	0	0	0	0
4930586N03Rik				1	1	1				0	0	0	0	0	0	0	0	0	0	0	0	0	0	3.023	0	0	0	0	0	0	chr13:23313524-23385799	ENSMUSG00000087097	RIKEN cDNA 4930586N03 gene		inf		0	0	0.6046	0	0.6046	0	0	0	0.157056	0.157056
4930587A21Rik				1	1	1				0	0	0	0	0	0	0	0	0	0	0	0	0	0	0	0	0	0	0	0	0	chr1:61616942-61621149	ENSMUSG00000086009	RIKEN cDNA 4930587A21 gene				0	0	0	0	0	0	0	0	0	0
4930588K23Rik				1	1	1				0	0	0	0	0.538	1.91	0	0	0	0	0	0	0	0.072	0	0	0	0	0	0	0	chr16:18591991-18609751	ENSMUSG00000075335	RIKEN cDNA 4930588K23 gene	inf	inf		0.408	0	0.0144	0	0.408	0	0.257492	0	0.00845492	0.257492
4930589L23Rik				1	1	1				0	0	0	0.057	0	0	0	0	0	0	0	0	0	0	0.244	0.177	0	1	0	0	0	chr3:79568191-79572580	ENSMUSG00000068957	RIKEN cDNA 4930589L23 gene	inf	-1.49505	#NAME?	0.0095	0	0.0842	0.2	0.2	0	0.00506297	0.0962041	0.0341302	0.0962041
4930589P08Rik				1	1	1				0	0.145	0	0	2.506	0.649	0.465	1.162	0	0	0.344	0	16.276	0.261	0	0	1.778	0.194	0.121	3.681	0.159	chr4:151376469-151379582	ENSMUSG00000085593	RIKEN cDNA 4930589P08 gene	0.657866	1.32964	-1.74019	0.55	0.3942	3.3074	1.1866	3.3074	0.125849	0.198558	0.420435	1.05672	1.05672
4930590J08Rik				1	1	1				0.069	0	0	0.055	0	0.084	0.24	0	0.155	0	0.199	3.765	0	0	0	0.518	0	0	0.047	0	0	chr6:91914758-91950640	ENSMUSG00000034063	RIKEN cDNA 4930590J08 gene	-1.53337	6.52887	3.56574	0.0346667	0.1188	0.8566	0.0094	0.8566	0.0930109	0.0321324	0.00785488	0.725314	0.725314
4930591A17Rik				1	1	1				0	0	0	0	0	0	0	0	0	0	0	0	0	0	0	0	0	0	0	0	0	chr2:179414935-179416882	ENSMUSG00000039138	RIKEN cDNA 4930591A17 gene				0	0	0	0	0	0	0	0	0	0
4930593A02Rik	0.268019	2.93775	3.51974	1.20415	7.66216	11.4696	0.920594	0.509355	0.19095	4.988	0	5.477	2.807	4.2	3.262	6.671	0.125	6.499	1.53	2.333	2.08	0	7.28	0.232	10.611	0	0.073	0.091	0	1.804	chr3:58732829-58797331	ENSMUSG00000097725	RIKEN cDNA 4930593A02 gene	0.257394	3.36202	3.01855	3.45567	3.4316	4.0406	0.3936	4.0406	1.37101	1.6388	0.169187	1.73954	1.73954
4930593C16Rik				1	1	1				0	0	0	0	0	0	0	0	0	0	0	0	0	0	0	0	0	0	0	0	0	chr9:120924454-120930802	ENSMUSG00000086365	RIKEN cDNA 4930593C16 gene				0	0	0	0	0	0	0	0	0	0
4930594M17Rik				1	1	1				0	0	0	0	0	0	0	0	0	0	0	0	0	0	0	0	0	0	0	0	0	chr18:81226203-81236066	ENSMUSG00000097181	RIKEN cDNA 4930594M17 gene				0	0	0	0	0	0	0	0	0	0
4930594M22Rik	-1.24477	0.132292	-0.328385	0.421976	1.09603	0.796428	0.49195	0.975342	0.890594	3.503	0	0.662	0.475	3.862	3.52	2.994	4.505	2.718	2.447	0.673	6.114	3.152	4.719	0.648	2.222	0.454	2.277	2.767	1.882	17.064	chr14:122913066-122929442	ENSMUSG00000075463	RIKEN cDNA 4930594M22 gene	-0.252366	-0.560974	-0.958358	2.00367	2.6674	3.371	4.8888	4.8888	2.75455	2.31249	5.35236	3.62806	5.35236
4930594O21Rik				1	1	1				0	0	0	0	0	0	0	0	0	0	0	0	0	0	0	0	0	0.154	0	0	0	chr3:37613912-37615276	ENSMUSG00000085677	RIKEN cDNA 4930594O21 gene		#NAME?	#NAME?	0	0	0	0.0308	0.0308	0	0	0.00740032	0	0.00740032
4930595D18Rik	-2.8316	-1.25059	0.166394	0.140477	0.420277	1.12225	0.186792	0.785149	0.962341	5.921	0	0	0	1.476	0	1.234	0.66	13.009	5.376	1.138	1.505	10.487	0.173	0	0.296	1.813	1.54	1.28	20.999	0.211	chr12:111159849-111184491	ENSMUSG00000083193	RIKEN cDNA 4930595D18 gene	-1.67768	-1.13279	-0.426771	1.23283	4.2834	2.4922	5.1686	5.1686	0.983703	0.307492	1.32232	0.60302	1.32232
4930595M18Rik				1	1	1				0	0	0	0	0	0	0	0	0	0	0	0	0	0	0	0	0	0	0	0	0	chrX:81419574-81458121	ENSMUSG00000060673	RIKEN cDNA 4930595M18 gene				0	0	0	0	0	0	0	0	0	0
4930596D02Rik				1	1	1				0	0	0	0	0	0	0	0	0	0	0	0	0	0	0	0	0	0	0	0	0	chr14:35809487-35811978	ENSMUSG00000041068	RIKEN cDNA 4930596D02 gene				0	0	0	0	0	0	0	0	0	0
4930597A21Rik				1	1	1				0	0	0	0	0	0	0.482	0	0	0	0	0	0	0	0	0	0	0	0	0	0	chr11:44586316-44591229	ENSMUSG00000086501	RIKEN cDNA 4930597A21 gene	#NAME?		inf	0	0.0964	0	0	0.0964	0.0182873	0	0	0	0.0182873
4930597O21Rik				1	1	1				0	0	0	0.079	0	0	3.931	0	0.221	0	0	0	0	0	0	0	0	0	0	0	0	chr6:66894653-66896521	ENSMUSG00000053442	RIKEN cDNA 4930597O21 gene	-5.45745		inf	0.0131667	0.8304	0	0	0.8304	0.222465	0.00506297	0	0	0.222465
4930598A11Rik				1	1	1				0	0.502	0	0	0.24	1.493	1.607	0	0	0	0.297	0.56	0	0	0	5.01	0	0	2.71	0	0	chr4:20032845-20041564	ENSMUSG00000097005	RIKEN cDNA 4930598A11 gene	0.236012	1.03852	-0.639141	0.3725	0.3808	1.114	0.542	1.114	0.0655666	0.0772199	0.102113	0.209753	0.209753
4930598F16Rik				1	1	1				0	0	0	0	0	0	0	0	0	0	0	0	0	1.672	0	0	0	0	0	0	0	chr1:95701183-95716518	---	---		inf		0	0	0.3344	0	0.3344	0	0	0	0.0760943	0.0760943
4930599A14Rik				1	1	1				0	0	0	0	0	0	0	0	0	0	0	0	0	0	0	0	0	0	0	0	0	chr1:126872202-126876589	---	---				0	0	0	0	0	0	0	0	0	0
4930599N23Rik	0.955281	-0.527032	1.59978	1.93896	0.693981	3.03097	0.67037	0.936093	0.568942	0.279	1.591	0	1.529	0.871	6.76	1.294	0	1.149	0.325	0.985	0	0.389	0	0	0.233	0.071	0.303	0.063	0	0.332	chr6:39118407-39148312	ENSMUSG00000073144	RIKEN cDNA 4930599N23 gene	1.55815	-0.444251	2.06201	1.83833	0.7506	0.1244	0.1538	1.83833	0.435733	1.28313	0.10435	0.076694	1.28313
4931400O07Rik				1	1	1				0	0	0	0	0	0	0	0	0	0	0	0	0	0	0	0	0	0	0	0	0	chrX:62467990-62468812	ENSMUSG00000031194	RIKEN cDNA 4931400O07 gene				0	0	0	0	0	0	0	0	0	0
4931403E22Rik	-2.83795	0.885706	0.170369	0.13986	1.84767	1.12535	0.167097	0.835207	0.960522	1.74	0	0.274	0	0.226	1.052	4.028	0.539	9.753	1.773	3.903	2.895	16.961	11.428	3.987	0.362	1.11	5.185	0.196	1.299	23.541	chr19:26768800-26823907	ENSMUSG00000093772	RIKEN cDNA 4931403E22 gene	-2.72459	0.126645	-0.788326	0.548667	3.9992	7.1266	6.2662	7.1266	0.749345	0.11337	1.29417	1.41291	1.41291
4931403G20Rik	-0.970382	1.14964	1.35652	0.510371	2.21858	2.56066	0.692465	0.817934	0.634148	3.193	0	0.215	3.698	0.977	2.621	1.188	4.766	2.173	11.051	0.219	3.105	3.906	4.826	2.547	0	0	0.124	2.389	4.085	2.95	chr12:69847634-69853671	ENSMUSG00000097329	RIKEN cDNA 4931403G20 gene	-0.875216	0.570854	0.943465	1.784	3.8794	2.8768	1.9096	3.8794	1.88493	1.02761	0.980128	1.45588	1.88493
4931403M11Rik				1	1	1				0	0	0	0	0	0	0	0	0	0	0	0	0	0	0	0	0	0	0	0	0	chr14:24617567-24621693	ENSMUSG00000038792	RIKEN cDNA 4931403M11 gene				0	0	0	0	0	0	0	0	0	0
4931406B18Rik				1	1	1				0	0	0	0	0	0	0	0	0	0	0	0	0	0	0	0	0	0	0	0	0	chr7:43492043-43505940	ENSMUSG00000013353	RIKEN cDNA 4931406B18 gene				0	0	0	0	0	0	0	0	0	0
4931406C07Rik	-1.69018	0.964957	0.416494	0.309889	1.95201	1.33468	0.0309956	0.37535	0.646819	19.952	1.321	41.814	9.289	1.873	20.597	44.059	25.291	21.564	60.544	19.431	46.42	41.212	39.551	27.471	80.945	19.201	14.505	28.676	24.446	21.39	chr9:15283336-15306448	ENSMUSG00000031938	RIKEN cDNA 4931406C07 gene	-0.89855	1.0202	0.477243	15.8077	34.1778	47.1198	21.6436	47.1198	28.792	15.4448	20.6827	41.9487	41.9487
4931406G06Rik				1	1	1				0.155	0.755	0	0.062	0.241	0.187	0.403	0	0.173	1.351	0	0	0.259	0	0	0	0	1.425	0	0	0	chr16:91044655-91056677	ENSMUSG00000085398	RIKEN cDNA 4931406G06 gene	-0.405523	-2.72113	0.0949802	0.233333	0.3854	0.0518	0.285	0.3854	0.134367	0.101442	0.125805	0.0190791	0.134367
4931406P16Rik	0.411042	0.0204298	0.490416	1.32965	1.01426	1.40485	0.308822	0.989682	0.332389	27.735	19.264	36.848	17.297	27.687	31.741	16.05	19.919	14.62	36.172	32.976	14.153	15.421	17.808	16.741	13.454	10.078	11.584	13.713	17.869	20.323	chr7:34236706-34313551	ENSMUSG00000066571	RIKEN cDNA 4931406P16 gene	0.387945	-0.0204501	0.542707	26.762	23.9474	15.5154	14.7134	26.762	42.5177	55.6356	29.1876	28.7768	55.6356
4931408C20Rik				1	1	1				0	0	0	0	0	0	0	0	0	0	0	0	0	0	0	0	0	0	0	0	0	chr1:26681813-26687460	ENSMUSG00000073722	RIKEN cDNA 4931408C20 gene				0	0	0	0	0	0	0	0	0	0
4931409K22Rik				1	1	1				0	0	0	0	0	0	0	0	0.081	0	0	0	0	0	0	0.725	0	0.747	0	0	0	chr5:24543433-24555469	ENSMUSG00000038199	RIKEN cDNA 4931409K22 gene	#NAME?	-0.277718	-3.5313	0	0.0162	0.145	0.1494	0.1494	0.0121613	0	0.140606	0.115985	0.140606
4931413I07Rik				1	1	1				0	0	0	0	0	0	0	0	0	0	0	0	0	0	0	0	0	0	0	0	0	chr17:33783339-33785724	ENSMUSG00000092602	RIKEN cDNA 4931413I07 gene				0	0	0	0	0	0	0	0	0	0
4931413K12Rik	-0.859295	-0.57747	0.90183	0.551222	0.670138	1.86843	0.711282	0.921937	0.751215	8.161	0	2.57	3.388	0.589	1.462	10.625	1.123	0.169	8.312	5.521	0.137	1.768	1.764	0.26	3.021	0	2.865	6.025	3.79	0.809	chr11:75589664-75594771	ENSMUSG00000085088	RIKEN cDNA 4931413K12 gene	-0.712824	-1.02536	0.771017	2.695	5.15	1.39	2.6978	5.15	1.84466	1.12547	1.08098	0.531073	1.84466
4931414P19Rik	-1.37531	1.92289	2.61159	0.385469	3.79183	6.11176	0.472771	0.616343	0.235426	3.223	0.061	5.594	0.09	0.642	1.904	2.862	1.949	1.512	3.926	1.297	0.34	0.877	1.477	2.576	3.464	2.352	0.162	5.52	0	0	chr14:54583662-54605908	ENSMUSG00000022179	RIKEN cDNA 4931414P19 gene	-0.0885598	0.00587617	0.336758	1.919	2.3092	1.7468	1.6068	2.3092	1.69059	1.58993	1.33864	1.3441	1.69059
4931415C17Rik	-2.38125	1.73025	3.47543	0.191943	3.31785	11.1226	0.208154	0.709508	0.116142	0.773	0	2.192	0.034	1.606	2.806	1.492	0.958	4.719	4.576	5.616	2.573	0.072	0.815	1.329	1.181	0.132	0	12.655	0	0.23	chr8:12672426-12679229	ENSMUSG00000054910	RIKEN cDNA 4931415C17 gene	-1.29755	-1.12976	0.328631	1.23517	3.4722	1.194	2.6034	3.4722	2.21683	0.901841	1.76524	0.8067	2.21683
4931417E11Rik				1	1	1				0	0	0	0	0	0	0	0	0	0	0	0	0	0	0	0	0	0	0	0	0	chr6:73468572-73469667	ENSMUSG00000056197	RIKEN cDNA 4931417E11 gene				0	0	0	0	0	0	0	0	0	0
4931422A03Rik				1	1	1				0.187	0.76	0.883	0.15	0.146	0	1.297	1.909	1.257	2.12	1.796	0.509	0.156	0.682	3.531	1.634	0.715	2.631	1.01	0	0	chr2:103992494-104028308	ENSMUSG00000046085	RIKEN cDNA 4931422A03 gene	-1.97344	0.369741	0.679887	0.354333	1.6758	1.3024	0.8712	1.6758	0.497383	0.126656	0.310474	0.401169	0.497383
4931423N10Rik				1	1	1				1.257	0	0	0.968	0.452	0	1.091	0.269	0	0.169	1.208	15.003	7.835	0.635	0	0	0.148	0.681	0	0.866	0	chr2:23207475-23267129	ENSMUSG00000026774	RIKEN cDNA 4931423N10 gene	-0.0377353	3.6522	0.466446	0.446167	0.5474	4.6946	0.339	4.6946	0.309986	0.301983	0.224351	2.82066	2.82066
4931428F04Rik	-0.110922	-0.483001	0.121198	0.925996	0.715488	1.08764	0.911228	0.793468	0.924562	5.509	9.182	4.535	3.581	7.604	3.629	9.706	6.991	7.276	6.048	4.667	3.366	5.149	5.094	5.061	2.862	6.972	4.846	7.113	6.204	3.26	chr8:105280409-105289528	ENSMUSG00000014837	RIKEN cDNA 4931428F04 gene	-0.0271566	-0.537644	0.0822009	5.67333	6.9376	4.3064	5.679	6.9376	6.99615	6.86569	6.60868	4.55268	6.99615
4931428L18Rik				1	1	1				0	0	0	0	0	0	0	0	0	0	0	0	0	0	0	0	0	0	0	0	0	chr1:31141163-31222684	ENSMUSG00000086727	RIKEN cDNA 4931428L18 gene				0	0	0	0	0	0	0	0	0	0
4931429I11Rik	0.101422	0.826409	1.20882	1.07283	1.77327	2.31148	0.945007	0.772936	0.42101	19.034	10.609	6.49	5.854	11.339	4.117	10.175	6.38	17.097	14.417	4.544	1.316	8.899	17.568	15.052	4.803	3.763	0.239	6.558	45.325	4.047	chr9:40894848-40964118	ENSMUSG00000032023	RIKEN cDNA 4931429I11 gene	0.0991621	-0.387201	-0.31777	9.57383	10.5226	9.5276	11.9864	11.9864	9.12881	9.77834	11.3782	8.69989	11.3782
4931429L15Rik	-2.332	0.367417	2.80534	0.198609	1.29004	6.99025	0.306483	0.959762	0.295082	0.856	0	0	0	1.185	1.035	2.642	0.265	0.107	2.408	3.109	0.432	0.079	0.555	0	0	0	13.19	0	0	0	chr9:46303360-46319986	ENSMUSG00000056617	RIKEN cDNA 4931429L15 gene	-1.55239	-3.86109	-0.956016	0.512667	1.7062	0.2132	2.638	2.638	0.976564	0.332954	1.89448	0.130373	1.89448
4931429P17Rik				1	1	1				0	0	0	0	0	0	0	0	0	0	0	0	0	0	0	0	0	0	0	0	0	chr13:47960329-48018608	ENSMUSG00000047324	RIKEN cDNA 4931429P17 gene				0	0	0	0	0	0	0	0	0	0
4931431C16Rik				1	1	1				0.213	0	0.268	0.057	0.166	0	0.123	0.066	0	0.371	0.953	0	0	0	1.582	0.177	0.38	0.345	0.048	0.381	0	chr5:35581226-35588763	ENSMUSG00000055061	RIKEN cDNA 4931431C16 gene	-1.17288	0.399895	0.131821	0.117333	0.3026	0.3518	0.2308	0.3518	0.236018	0.104682	0.215408	0.284212	0.284212
4931431F19Rik				1	1	1				0	0	0	0	0	0	0	0	0	0	0	0	0	0	0	0	0	0	0	0	0	chr7:104127911-104129826	ENSMUSG00000055643	RIKEN cDNA 4931431F19 gene				0	0	0	0	0	0	0	0	0	0
4931440F15Rik	-1.97074	-0.146753	1.74534	0.255123	0.903281	3.35273	0.351917	0.984047	0.491562	0.71	0.048	1.565	0.687	0.046	0.859	6.832	0.22	1.592	2.015	3.129	0	5.685	1.554	2.237	0	0.815	0.93	0	0.477	3.959	chr11:29822394-29825668	ENSMUSG00000078157	RIKEN cDNA 4931440F15 gene	-1.81769	0.519977	0.973403	0.6525	2.7576	1.8952	1.2362	2.7576	2.51035	0.712125	1.27853	1.83333	2.51035
4931440J10Rik	-0.359154	2.33256	2.85672	0.779621	5.03698	7.24369	0.897489	0.603629	0.28931	5.871	0	7.806	0.435	0.169	0.526	1.699	0.606	3.169	0.38	1.463	4.144	13.08	0	0.374	0	0	1.178	0	0	0	chr14:62760500-62830126	ENSMUSG00000097775	RIKEN cDNA 4931440J10 gene	0.934903	3.6514	2.31122	2.46783	1.4634	3.5196	0.2356	3.5196	0.36728	0.702152	0.0740032	0.929892	0.929892
4932411E22Rik	-4.48249	1.52146	1.41404	0.044734	2.87081	2.66483	0.00447584	0.48532	0.33272	1.454	0	0	0.32	0.453	9.321	4.102	22.281	17.602	7.934	7.059	27.908	5.345	5.941	11.991	10.081	6.455	3.072	10.315	0.716	1.427	chr11:89390222-89418948	ENSMUSG00000047490	RIKEN cDNA 4932411E22 gene	-2.48369	1.3449	1.24361	1.92467	11.7956	12.2532	4.397	12.2532	9.11742	1.63007	3.85043	9.78059	9.78059
4932411K12Rik				1	1	1				0	0.349	0	0	0	0	0	0	0	0	0	0	0	0	0	0	0	0	0	0	0	chr13:101397669-101464160	---	---	inf			0.0581667	0	0	0	0.0581667	0	0.0670953	0	0	0.0670953
4932411N23Rik				1	1	1				0	0	0	0	0	0	0	0	0	0	0	0	0	0	0	0	0	0	0	0	0	chrX:126812461-126815868	ENSMUSG00000058670	RIKEN cDNA 4932411N23 gene				0	0	0	0	0	0	0	0	0	0
4932412D23Rik				1	1	1				2.265	0	0	0.019	0.478	0.343	0	0	0	0	0	0	0	0	0	0.059	0	0	0	0	0	chr16:42725701-42875587	ENSMUSG00000075070	RIKEN cDNA 4932412D23 gene	inf	inf		0.5175	0	0.0118	0	0.5175	0	0.649978	0	0.0144982	0.649978
4932413F04Rik	0.78274	-0.893251	1.25855	1.7204	0.5384	2.39255	0.701358	0.882262	0.649855	0.701	0.741	2.648	13.465	6.822	15.256	4.257	0.325	8.326	6.423	1.886	5.787	4.39	0	3.251	0	0.107	0.949	1.184	0.439	14.124	chr9:103557089-103565891	---	---	0.95171	-0.337421	0.229411	6.6055	4.2434	2.6856	3.3606	6.6055	3.27901	6.34215	2.79694	2.21366	6.34215
4932414J04Rik				1	1	1				0	0	0	0	0	0	0	0	0	0	0	0	0	0	0	0	0	0	0	0	0	chr11:21494729-21511178	ENSMUSG00000078962	RIKEN cDNA 4932414J04 gene				0	0	0	0	0	0	0	0	0	0
4932414N04Rik				1	1	1				0	0	0	0	0	0	0	0	0	0	0	0	0	0	0	0	0	0	0	0	0	chr2:68657883-68748467	ENSMUSG00000079324	RIKEN cDNA 4932414N04 gene				0	0	0	0	0	0	0	0	0	0
4932415D10Rik				1	1	1				0	0	0	0	0	0	0	0	0	0	0	0	0	0	0	0	0	0	0	0	0	chr10:82282115-82285278	ENSMUSG00000044581	RIKEN cDNA 4932415D10 gene				0	0	0	0	0	0	0	0	0	0
4932418E24Rik	-2.38195	-0.282326	1.53939	0.19185	0.822264	2.90671	0.0519555	0.947018	0.261731	1.292	0.25	0.988	1.232	0.911	1.489	3.846	6.802	8.692	5.319	6.331	1.899	2.931	0.135	7.191	3.229	1.554	4.934	3.743	0.882	0.439	chr2:26271645-26294557	ENSMUSG00000048038	RIKEN cDNA 4932418E24 gene	-2.36621	0.249336	1.20707	1.027	6.198	3.077	2.3104	6.198	5.58347	1.08294	2.41847	2.87473	5.58347
4932429P05Rik				1	1	1				0	0	0	0	0	0	0	0	0	0	0	0	0	0	0	0	0	0	0	0	0	chrX:89752267-89755491	ENSMUSG00000079513	RIKEN cDNA 4932429P05 gene				0	0	0	0	0	0	0	0	0	0
4932430I15Rik				1	1	1				0	0	0	0	0	0	0	0	0	0	0	0	0.441	0.171	0.201	2.269	0	1.778	0	0	0	chr5:92804219-92809488	ENSMUSG00000097135	RIKEN cDNA 4932430I15 gene		0.553892	#NAME?	0	0	0.6164	0.3556	0.6164	0	0	0.414418	0.608382	0.608382
4932431P20Rik				1	1	1				0.02	0	0.038	0	0	0	0	0	0	0.018	0	0	0	0	0	0	0	0	0	0	0	chr7:29519204-29538057	ENSMUSG00000074224	RIKEN cDNA 4932431P20 gene	1.65423		inf	0.00966667	0.0036	0	0	0.00966667	0.00947743	0.0298307	0	0	0.0298307
4932435O22Rik				1	1	1				1.195	0	0	0	0	0.344	0	0	0	0.596	0	0	0	0	0	0	0	0	0	0	0	chr11:114413400-114448860	ENSMUSG00000062391	RIKEN cDNA 4932435O22 gene	1.21308		inf	0.2565	0.1192	0	0	0.2565	0.113729	0.26366	0	0	0.26366
4932438A13Rik	0.0596692	-0.0152003	-0.157852	1.04223	0.989519	0.896359	0.804892	0.980681	0.509864	100.474	74.526	117.613	89.425	94.883	97.249	126.929	93.462	107.021	108.626	108.983	122.792	118.132	122.1	108.315	97.599	90.833	75.724	138.45	110.378	134.648	chr3:36863105-37053033	ENSMUSG00000037270	RIKEN cDNA 4932438A13 gene	0.0611344	-0.0512445	-0.183403	95.695	109.004	113.788	110.007	113.788	491.719	513.003	558.376	538.891	558.376
4932438H23Rik	-0.618142	-2.4248	3.21325	0.65151	0.186235	9.27437	0.714356	0.58096	0.0803837	2.743	4.931	0.477	1.243	5.903	1.834	1.065	5.43	3.56	14.81	2.845	0	0.302	0	0.124	0	2.376	0.039	0	0.776	3.799	chr16:91053934-91069145	ENSMUSG00000039851	RIKEN cDNA 4932438H23 gene	-0.705808	-4.17366	1.80564	2.85517	5.542	0.0852	1.398	5.542	4.24772	2.60428	1.21508	0.0673297	4.24772
4932441J04Rik	-0.177317	1.49786	1.77259	0.884346	2.82423	3.41667	0.909531	0.579614	0.273345	3.779	0.267	3.804	3.503	3.136	3.478	1.819	10.798	1.704	2.869	4.068	2.349	0.789	7.284	2.471	3.079	0.094	1.09	3.47	0.552	1.282	chr5:57570081-57720201	ENSMUSG00000097216	RIKEN cDNA 4932441J04 gene	-0.318287	1.24745	1.63551	2.9945	4.2516	3.1944	1.2976	4.2516	5.89041	4.72424	1.89587	4.5012	5.89041
4932442L08Rik	-1.57613	-0.811324	0.0172666	0.335381	0.569859	1.01204	0.197172	0.744777	0.992536	24.941	0.428	1.306	0.58	5.433	11.702	11.367	13.079	6.787	5.803	9.047	4.659	6.488	7.059	1.922	3.617	1.511	3.886	13.073	22.867	15.026	chrX:94355052-94366777	ENSMUSG00000043549	RIKEN cDNA 4932442L08 gene	-0.203574	-1.28894	-0.389104	7.39833	9.2166	4.749	11.2726	11.2726	7.78067	6.7567	10.1894	4.17002	10.1894
4932443I19Rik	-3.98945	1.90168	0.548515	0.0629587	3.73647	1.46258	0.0267868	0.461797	0.827428	0.248	0	0	0.099	0.193	1.5	7.752	0.461	6.118	6.93	11.924	55.608	4.352	17.196	2.557	12.396	9.683	2.15	3.017	1.111	2.434	chr8:13705888-13743066	ENSMUSG00000090336	RIKEN cDNA 4932443I19 gene	-4.0976	2.12999	0.559169	0.34	6.637	18.4218	3.679	18.4218	1.45723	0.0851192	0.989012	4.32904	4.32904
4932443L11Rik	-2.12196	0.273341	1.62233	0.229734	1.2086	3.07871	0.122502	0.953756	0.306259	1.371	4.347	0.194	0.219	2.295	1.326	2.379	5.028	3.687	29.737	1.845	3.732	1.832	3.25	0.942	0.599	0.472	1.559	0.741	4.235	2.139	chr8:4162521-4206882	ENSMUSG00000086805	RIKEN cDNA 4932443L11 gene	-2.11942	0.106667	2.0695	1.62533	8.5352	2.071	1.8292	8.5352	6.8286	1.57152	1.62686	1.7517	6.8286
4932702P03Rik	-1.161	1.66709	2.17207	0.447201	3.17574	4.50671	0.396733	0.552507	0.173863	3.911	2.083	0.792	0.28	4.316	0.788	6.305	1.773	3.549	4.187	2.328	2.873	8.363	2.786	2.72	0.174	2.316	0.353	0.189	1.793	0.498	chr13:24905592-24914272	ENSMUSG00000086796	RIKEN cDNA 4932702P03 gene	-0.613924	1.52914	1.5492	2.02833	3.6284	3.3832	1.0298	3.6284	4.23724	2.76869	1.44786	4.17872	4.23724
4933400A11Rik				1	1	1				0	0	0	0	0	0	0	0	0	0	0	0	0	0	0	0	0	0	0	0	0	chrX:169776256-169779635	ENSMUSG00000055357	RIKEN cDNA 4933400A11 gene				0	0	0	0	0	0	0	0	0	0
4933400C23Rik				1	1	1				0	0	0	0	0	0	0	0	0	0	0	0	0	0	0	0	0	0	0	0	0	chr9:92718715-92795711	---	---				0	0	0	0	0	0	0	0	0	0
4933400F21Rik	-1.36665	-0.142087	0.683435	0.38779	0.906207	1.60596	0.106278	0.957453	0.489627	7.815	3.462	6.612	1.985	6.632	7.125	17.971	8.125	11.375	18.839	16.763	19.69	27.724	6.468	3.808	0.801	8.481	6.919	8.236	5.014	11.808	chr1:89650528-89683908	---	---	-1.16599	0.41066	0.655727	5.60517	14.6146	11.6982	8.0916	14.6146	13.7196	6.11423	8.70857	11.5763	13.7196
4933402C06Rik				1	1	1				0	0	0	0	0	0	0	0	0	0	0	0	0	0	0	0	0	0	0	0	0	chr7:40674736-40691260	---	---				0	0	0	0	0	0	0	0	0	0
4933402D24Rik	-1.88214	-0.512153	-0.240583	0.271281	0.701175	0.846403	0.301109	0.904719	0.92862	13.555	0	0	0.662	1.888	1.6	6.696	1.945	3.335	3.656	0.953	0.4	4.235	6.674	0.757	3.855	3.796	2.149	2.085	2.862	4.816	chr1:63754906-63769267	ENSMUSG00000025961	RIKEN cDNA 4933402D24 gene	-0.0381321	-0.105231	-0.134676	2.95083	3.317	3.1842	3.1416	3.317	1.63392	1.5913	1.79379	1.66761	1.79379
4933402E13Rik				1	1	1				0	0	0	0	0	0	0	0	0	0	0	0	0	0	0	0	0	0	0	0	0	chrX:62283498-62292078	ENSMUSG00000045330	RIKEN cDNA 4933402E13 gene				0	0	0	0	0	0	0	0	0	0
4933402J07Rik				1	1	1				0	0	0	0	0	0	0	0	0	0	0	0	0	0	0	0	0	0	0	0	0	chr8:87563852-87589424	ENSMUSG00000069971	RIKEN cDNA 4933402J07 gene				0	0	0	0	0	0	0	0	0	0
4933402N03Rik				1	1	1				0	0	0	0	0	0	0	0	0	0	0	0	0	0	0	0	0	0	0	0	0	chr7:131137712-131146314	ENSMUSG00000013668	RIKEN cDNA 4933402N03 gene				0	0	0	0	0	0	0	0	0	0
4933402N22Rik				1	1	1				0	0	0	0	0	0	0	0	0	0	0	0	0	0	0	0	0	0	0	0	0	chr5:11918042-11922788	ENSMUSG00000067848	RIKEN cDNA 4933402N22 gene				0	0	0	0	0	0	0	0	0	0
4933402P03Rik				1	1	1				0	0	0	0.047	0	0.857	0	0	0	0	0.114	0	0.592	0	0	0	0	0	0	1.058	0.738	chr11:69816565-69818465	ENSMUSG00000044084	RIKEN cDNA 4933402P03 gene	2.89256	-1.63597	-4.05469	0.150667	0.0228	0.1184	0.3592	0.3592	0.0107046	0.0794911	0.177891	0.0572372	0.177891
4933403O08Rik	-0.309357	0.370761	4.5124	0.807001	1.29303	22.8227	0.337993	0.87741	1.4708e-08	155.872	159.599	163.067	90.608	215.275	165.415	291.348	205.872	180.649	260.202	175.242	7.764	15.871	7.069	20.103	19.802	8.666	4.702	12.581	7.323	12.343	chrX:112239048-112243852	ENSMUSG00000079460	RIKEN cDNA 4933403O08 gene	-0.24992	0.527962	4.43944	158.306	222.663	14.1218	9.123	222.663	97.321	81.8414	4.48541	6.46748	97.321
4933404I11Rik				1	1	1				0	0	0	0	0	0	0	0	0	0	0	0	0	0	0	0	0	0	0	0	0	chr7:40262704-40269753	---	---				0	0	0	0	0	0	0	0	0	0
4933404K08Rik				1	1	1				0	0	0	0	0	0	0	0	0	0	0	0	0	0	0	0	0	0	0	0	0	chr13:23278349-23282267	ENSMUSG00000085122	RIKEN cDNA 4933404K08 gene				0	0	0	0	0	0	0	0	0	0
4933404O12Rik	-1.93568	1.66275	1.7613	0.261397	3.1662	3.39004	0.0574319	0.409829	0.156482	2.295	8.658	6.875	0.215	2.016	6.794	10.089	6.577	12.044	11.214	9.202	11.081	9.629	7.698	12.839	4.515	1.234	3.651	10.263	3.674	0.348	chr5:136919145-136937106	ENSMUSG00000097908	RIKEN cDNA 4933404O12 gene	-0.884933	1.1713	1.20084	4.4755	9.8252	9.1524	3.834	9.8252	11.0375	5.97695	4.80157	10.8138	11.0375
4933405D12Rik				1	1	1				0	0	0	0	0	0	0	0	0	0	1.347	0	0	0	0	0	0	0	0	0	0	chr3:122864736-122924116	ENSMUSG00000097852	RIKEN cDNA 4933405D12 gene	#NAME?		inf	0	0.2694	0	0	0.2694	0.107046	0	0	0	0.107046
4933405E24Rik				1	1	1				0	0	0	0	0	0	1.716	0	0	0	0	0	0.45	0	0	0	0	0	0	0	0	chr11:54177771-54213285	ENSMUSG00000086209	RIKEN cDNA 4933405E24 gene	#NAME?	inf	inf	0	0.3432	0.09	0	0.3432	0.10058	0	0	0.0286186	0.10058
4933405L10Rik	1.33831	1.23085	0.90639	2.52855	2.34705	1.87435	0.628429	0.844466	0.824312	4.476	1.17	0	0	3.486	1.934	0.416	0	0.358	0	1.844	3.917	1.335	0	0	0	4.772	0	0	0	0	chr8:105708290-105710244	ENSMUSG00000013158	RIKEN cDNA 4933405L10 gene	1.98874	-0.170906	-1.25723	1.84433	0.5236	1.0504	0.9544	1.84433	0.180209	0.71523	0.430765	0.382642	0.71523
4933405O20Rik				1	1	1				0	0	0	0	0	0	0	0	0.324	0	0	0	0	0	0	0	0	0	0	0	0	chr7:50599189-50600530	ENSMUSG00000084234	RIKEN cDNA 4933405O20 gene	#NAME?		inf	0	0.0648	0	0	0.0648	0.0243225	0	0	0	0.0243225
4933406C10Rik	-1.89898	1.27432	1.96141	0.268133	2.41884	3.89443	0.311742	0.753887	0.374111	1.542	0	0.897	0.142	1.016	0.287	2.575	1.102	1.33	1.864	2.053	4.199	1.388	0.346	1.427	0.296	0.091	0	6.253	0.213	1.376	chr12:32919383-32953789	ENSMUSG00000097494	RIKEN cDNA 4933406C10 gene	-1.28269	-0.0560119	0.0813478	0.647333	1.7848	1.5312	1.5866	1.7848	0.823493	0.338478	0.778344	0.748705	0.823493
4933406D12Rik				1	1	1				0	0	0	0	0	0	0	0	0	0	0	0	0	0	0	0	0	0	0	0	0	chr2:146542930-146546108	ENSMUSG00000085796	RIKEN cDNA 4933406D12 gene				0	0	0	0	0	0	0	0	0	0
4933406F09Rik				1	1	1				0	0	0	0	0	0	0	0	0	0	0	0	0	0	0	0	0	0	0	0	0	chr14:7412479-7423584	ENSMUSG00000090585	RIKEN cDNA 4933406F09 gene				0	0	0	0	0	0	0	0	0	0
4933406G16Rik				1	1	1				0	0	0	0	0	0	0	0	0	0	0	0	0	0	0	0	0	0	0	0	0	chr11:19065275-19075740	ENSMUSG00000086025	RIKEN cDNA 4933406G16 gene				0	0	0	0	0	0	0	0	0	0
4933406I18Rik	-1.06304	-1.05508	-0.308205	0.478622	0.481271	0.807646	0.674487	0.834057	0.931925	4.282	0.348	15.775	0	0.167	0	3.716	0.398	9.839	0.748	0.206	0.194	7.691	0.312	2.207	0	1.639	0.696	2.604	0.575	3.055	chr7:114354639-114415021	ENSMUSG00000087475	RIKEN cDNA 4933406I18 gene	0.423305	0.174494	0.611528	3.42867	2.9814	2.0808	1.7138	3.42867	0.752101	1.00856	0.492253	0.555541	1.00856
4933406J08Rik				1	1	1				0	0	0	0	0	0	0	0	0	0	0	0	0	0	0	0	0	0	0	0	0	chr2:122186271-122206397	ENSMUSG00000027229	RIKEN cDNA 4933406J08 gene				0	0	0	0	0	0	0	0	0	0
4933406J10Rik	-0.385024	0.537464	0.0436876	0.765766	1.45142	1.03075	0.902778	0.933079	0.992159	23.538	0	0	0	1.567	0.73	0.699	0	2.481	1.054	0.58	1.826	0.504	0.734	0	3.519	3.85	1.526	0	0	1.794	chr7:82743367-82755644	ENSMUSG00000086690	RIKEN cDNA 4933406J10 gene	2.26322	-0.343133	-0.895329	4.30583	0.9628	1.3166	1.434	4.30583	0.259327	1.24493	0.482357	0.380255	1.24493
4933406K04Rik				1	1	1				0	0	0	0	0	0	0	0	0	0	0	0	0	0	0	0	0	0	0	0	0	chr12:106706048-106716362	ENSMUSG00000085820	RIKEN cDNA 4933406K04 gene				0	0	0	0	0	0	0	0	0	0
4933406M09Rik				1	1	1				0	0	0	0	0	0	0	0	0	0	0	0	0	0.08	0	0	0	0	0	0	0	chr1:134385939-134390981	ENSMUSG00000050526	RIKEN cDNA 4933406M09 gene		inf		0	0	0.016	0	0.016	0	0	0	0.00845492	0.00845492
4933406P04Rik	1.33871	-0.677377	0.581577	2.52926	0.625301	1.49648	0.382535	0.890326	0.824957	3.141	9.159	7.264	7.414	5.904	6.812	1.692	3.721	4.37	1.324	7.704	0	6.243	4.583	1.861	0.812	21.468	2.464	0.878	0.097	2.801	chr10:20310505-20312294	ENSMUSG00000069713	RIKEN cDNA 4933406P04 gene	1.08187	-1.31959	-0.885755	6.61567	3.7622	2.6998	5.5416	6.61567	1.93426	4.09441	3.574	1.43192	4.09441
4933407E24Rik				1	1	1				0	0	0	0	0	0	0	0	0	0	0	0	0	0	0	0	0	0	0	0	0	chr4:124569189-124574645	ENSMUSG00000073759	RIKEN cDNA 4933407E24 gene				0	0	0	0	0	0	0	0	0	0
4933407I08Rik				1	1	1				0	0	0	0.659	1.516	1.268	2.339	1.112	2.35	4.183	0.72	0.951	1.876	0.656	1.029	0	0	4.136	0	0	0.935	chr18:42935469-42938887	ENSMUSG00000084959	RIKEN cDNA 4933407I08 gene	-1.62867	-0.373327	0.795313	0.573833	2.1408	0.9024	1.0142	2.1408	0.779654	0.252129	0.449251	0.346822	0.779654
4933407K13Rik	0.744993	2.55504	1.48417	1.67597	5.87685	2.79756	0.64373	0.310828	0.45768	0.844	2.708	0.377	1.653	5.36	0.913	1.503	1.855	1.841	0.891	0.256	1.773	4.525	3.045	0.381	2.329	0.306	0.144	0.3	0.119	1.94	chrX:75706931-75764699	ENSMUSG00000087396	RIKEN cDNA 4933407K13 gene	0.912321	2.0495	1.06502	1.97583	1.2692	2.4106	0.5618	2.4106	1.58383	2.98089	0.757018	3.13377	3.13377
4933407L21Rik	-2.28215	0.951607	-0.44977	0.205591	1.93403	0.73216	0.253489	0.769916	0.868986	3.502	0	4.362	0.382	0	1.541	0.276	3.401	5.889	12.926	4.744	29.474	8.512	4.763	2.188	11.137	5.605	1.811	13.769	7.129	0.852	chr1:85928482-85940624	ENSMUSG00000026224	RIKEN cDNA 4933407L21 gene	-1.57229	0.857558	-0.261573	1.63117	5.4472	11.2148	5.8332	11.2148	1.88588	0.634173	2.26077	4.09644	4.09644
4933408B17Rik	-2.55795	-0.0480098	0.883107	0.169817	0.96727	1.84434	0.17149	0.995417	0.72043	0.328	0.067	0	0.066	2.108	1.191	11.036	0.152	3.77	1.361	1.34	7.965	0.137	0.898	0.141	1.742	0.942	0.622	0.942	0.808	0.805	chr18:34579845-34597468	ENSMUSG00000049357	RIKEN cDNA 4933408B17 gene	-2.24494	1.29377	1.86277	0.626667	3.5318	2.1766	0.8238	3.5318	2.29993	0.485198	0.632361	1.55035	2.29993
4933408J17Rik				1	1	1				0.104	0.17	0	0	0	0.126	0	0	0	0	0	0	0	0	0	0	0	0	0	0	0	chr10:93589412-93605245	ENSMUSG00000097407	RIKEN cDNA 4933408J17 gene	inf			0.0666667	0	0	0	0.0666667	0	0.0411765	0	0	0.0411765
4933408N05Rik	0.148784	-3.43774	0.699448	1.10863	0.0922862	1.62388	0.911228	0.162266	0.636181	8.929	4.277	6.24	19.391	21.434	8.729	12.634	9.656	23.308	19.648	3.88	2.22	0	0.892	1.051	0.917	2.715	5.566	20.496	6.463	3.818	chr8:114341159-114351479	ENSMUSG00000084848	RIKEN cDNA 4933408N05 gene	0.0243556	-3.00562	0.675264	11.5	13.8252	1.016	7.8116	13.8252	6.18771	6.29306	3.87485	0.482473	6.29306
4933409G03Rik				1	1	1				0	0	0	0	0	0	0	0	0	0	0	0	0	0	0	0	0	0	0	0	0	chr2:68582412-68616387	ENSMUSG00000053896	RIKEN cDNA 4933409G03 gene				0	0	0	0	0	0	0	0	0	0
4933411E06Rik				1	1	1				0	0	0	0	0	0	0	0	0	0	0	0.118	0	0	0	0	0	0	0	0	0	chr1:50107469-50108962	---	---		inf		0	0	0.0236	0	0.0236	0	0	0	0.0106387	0.0106387
4933411G06Rik				1	1	1				0	0	0	0	0	0	0	0	0	0	0	0	0	0	0	0	0	0	0	0	0	chr10:51756172-51757194	ENSMUSG00000062224	RIKEN cDNA 4933411G06 gene				0	0	0	0	0	0	0	0	0	0
4933411G11Rik				1	1	1				0	0	0	0	0	0	0	1.756	0	0.225	0	0	0	0	0	0	0	0	0	0	0	chr5:143181016-143205075	ENSMUSG00000029586	RIKEN cDNA 4933411G11Rik gene	#NAME?		inf	0	0.3962	0	0	0.3962	0.27046	0	0	0	0.27046
4933411K16Rik				1	1	1				0.983	1.256	0	0	0	0	2.681	0.13	5.193	0.123	2.159	0	0	0.102	0	0	0	0	0	0	0	chr19:42052247-42053627	ENSMUSG00000090369	RIKEN cDNA 4933411K16 gene	-2.20173	inf	inf	0.373167	2.0572	0.0204	0	2.0572	0.794234	0.172648	0	0.00845492	0.794234
4933411O13Rik				1	1	1				0	0	0	0.865	0	0	0.163	0	0.211	0	0.813	0	8.787	0	0	0	0	0	0.127	0.084	3.937	chr16:66892502-66910841	ENSMUSG00000045178	RIKEN cDNA 4933411O13 gene	-0.254888	1.07079	-1.87205	0.144167	0.2374	1.7574	0.8296	1.7574	0.138951	0.116448	0.508634	1.06843	1.06843
4933412E24Rik				1	1	1				0	0	0	0	0	0	0	0	0	0	0	0	0	0	0	0	0	0	0	0	0	chr15:60014865-60016618	ENSMUSG00000071749	RIKEN cDNA 4933412E24 gene				0	0	0	0	0	0	0	0	0	0
4933413C19Rik				1	1	1				0	0	0	0	0	0	0	0	0	0	0	0	0	0	0	0	0	0	0	0	0	chr19:28580532-28583294	ENSMUSG00000089952	RIKEN cDNA 4933413C19 gene				0	0	0	0	0	0	0	0	0	0
4933413G19Rik	-0.545011	-0.675747	-0.997725	0.685386	0.626008	0.500789	0.863271	0.912841	0.767094	4.226	7.286	0	0	3.028	0	1.027	0.314	2.085	2.509	0.163	0	2.26	4.318	2.324	0.634	25.491	0.641	4.112	0	1.809	chr6:128375455-128385144	ENSMUSG00000079304	RIKEN cDNA 4933413G19 gene	1.26628	-2.02053	-2.74959	2.42333	1.2196	1.9072	6.4106	6.4106	0.391603	0.941965	2.63364	0.649105	2.63364
4933413J09Rik	-0.282265	1.26176	0.544429	0.822299	2.39789	1.45844	0.920594	0.78127	0.87597	3.89	0	4.053	0.229	0.49	0.83	0.745	0.584	0.128	9.489	0.385	5.607	8.841	1.21	0.098	0.143	0.438	0.465	0.039	1.281	1.99	chr14:26357546-26400456	ENSMUSG00000021874	RIKEN cDNA 4933413J09 gene	-0.341088	1.84207	1.27035	1.582	2.2662	3.1798	0.8426	3.1798	2.15814	1.70373	0.894675	3.20762	3.20762
4933413L06Rik	1.08927	-0.870187	-0.387764	2.12767	0.547076	0.764313	0.598452	0.856124	0.905218	2.493	0	9.421	6.559	4.299	4.093	0.773	1.158	4.192	0.933	1.369	1.616	1.339	4.938	0.306	0	0.273	2.701	3.971	1.754	1.429	chr13:117706763-117720011	ENSMUSG00000079048	RIKEN cDNA 4933413L06 gene	1.67609	-0.387683	-0.422042	4.4775	1.685	1.6398	2.0256	4.4775	0.520615	1.66368	0.697531	0.533162	1.66368
4933414I15Rik				1	1	1				0	0	0	0	0	0	0	0	0	0	0	0	0	0	0	0	0	0	0	0	0	chr11:50940710-50943765	ENSMUSG00000072983	RIKEN cDNA 4933414I15 gene				0	0	0	0	0	0	0	0	0	0
4933415A04Rik				1	1	1				0.193	0	0	0.039	0	0	0.419	0.896	4.108	0	0	0	0	0	0.828	0	0.812	0	0.521	0	4.645	chr11:43587039-43589048	ENSMUSG00000045877	RIKEN cDNA 4933415A04 gene	-4.67024	-2.91137	-0.257302	0.0386667	1.0846	0.1656	1.1956	1.1956	0.617858	0.0242664	0.73849	0.09816	0.73849
4933415F23Rik				1	1	1				0	0	0	0	0	0	0	0	0	0	0	0	0	0	0	0	0	0	0	0	0	chr1:23100472-23102253	ENSMUSG00000073730	RIKEN cDNA 4933415F23 gene				0	0	0	0	0	0	0	0	0	0
4933416C03Rik				1	1	1				0	0	0.568	0	0.669	0	0.298	0.08	0	0	0.083	0	0	0	0.148	0	0	0	1.22	0	0	chr10:116111663-116113917	ENSMUSG00000074734	RIKEN cDNA 4933416C03 gene	1.41222	-3.07077	-1.50097	0.206167	0.0922	0.0296	0.244	0.244	0.0582805	0.155112	0.164952	0.019632	0.164952
4933416E03Rik				1	1	1				0	0	0	0	0	0	0	0	0	0	0	0	0	0	0	0	0	0	0	0	0	chr2:159947340-159981288	ENSMUSG00000085198	RIKEN cDNA 4933416E03 gene				0	0	0	0	0	0	0	0	0	0
4933416M07Rik				1	1	1				0	0	0	0	0	0	0.34	0.242	0.146	0	0	0	0.109	0	0	0	0	0	0	0	0	chr8:27142909-27149671	ENSMUSG00000097262	RIKEN cDNA 4933416M07 gene	#NAME?	inf	inf	0	0.1456	0.0218	0	0.1456	0.0615947	0	0	0.00953954	0.0615947
4933417A18Rik				1	1	1				0	0	0	0	0	0	0	0	0	0	0.178	0	0	0	0	0	0	0	2.004	0.83	0	chr13:34924408-34953197	ENSMUSG00000021415	RIKEN cDNA 4933417A18 gene	#NAME?	#NAME?	-4.06129	0	0.0356	0	0.5668	0.5668	0.0107046	0	0.178706	0	0.178706
4933417D19Rik				1	1	1				1.103	0	4.617	0	0.246	0.572	0.274	0	1.59	0.413	0.758	0	1.712	1.725	0	0	0.241	0.939	0	1.412	0	chr8:123235090-123242359	ENSMUSG00000097637	RIKEN cDNA 4933417D19 gene	1.05219	0.259458	0.000988113	1.08967	0.607	0.6874	0.5184	1.08967	0.209694	0.434837	0.20955	0.250838	0.434837
4933417E11Rik				1	1	1				0	0.144	0	0	0	0	0.308	0.658	0	0	0	0	0	0	5.178	0	0	0	0	0	0	chr1:71958997-72005195	---	---	-2.7002	inf	inf	0.024	0.1932	1.0356	0	1.0356	0.0622923	0.00958505	0	0.333744	0.333744
4933417O13Rik				1	1	1				0	0	0	0.051	0	0	0.11	0	0	0	0	0	0	0	0	0	0.097	0	0	0	0	chr7:143322774-143330650	---	---	-0.852786	#NAME?	-0.272582	0.0085	0.022	0	0.0194	0.022	0.00914366	0.00506297	0.0110452	0	0.0110452
4933421A08Rik				1	1	1				0	0	0	0	0	0	0	1.208	0	0.103	0	0	0	0	0	0	0.091	0.064	0	0	0	chr4:122961308-122963475	ENSMUSG00000086443	RIKEN cDNA 4933421A08 gene	#NAME?	#NAME?	2.82261	0	0.2622	0	0.031	0.2622	0.130491	0	0.0184456	0	0.130491
4933421I07Rik				1	1	1				0	0	0	0	0	0	0	0	0	0	0	0	0	0	0	0	0	0	0	0	0	chr7:42445461-42448120	ENSMUSG00000030463	RIKEN cDNA 4933421I07 gene				0	0	0	0	0	0	0	0	0	0
4933421O10Rik	0.194468	-1.26695	-0.768588	1.1443	0.415538	0.586992	0.869709	0.444014	0.453982	12.842	5.611	2.189	3.246	10.787	9.077	12.284	5.519	7	1.583	11.087	6.81	3.871	4.557	2.077	3.271	17.038	4.174	8.269	12.313	11.409	chr4:33027141-33031323	ENSMUSG00000085037	RIKEN cDNA 4933421O10 gene	0.173026	-1.50308	-0.716847	7.292	7.4946	4.1172	10.6406	10.6406	8.16805	9.20883	13.4249	4.73629	13.4249
4933422H20Rik				1	1	1				2.504	0	0	0	0.078	0	0.087	0	0	0	0	0	2.009	0	0	0	0.46	0	0	0	0	chr11:115440544-115448270	ENSMUSG00000070332	RIKEN cDNA 4933422H20 gene	4.76418	1.78857	-2.85754	0.430333	0.0174	0.4018	0.092	0.430333	0.00914366	0.248474	0.0662715	0.228949	0.248474
4933423P22Rik	0.214651	1.16601	-0.136403	1.16042	2.2439	0.909785	0.949239	0.808835	0.974978	1.75	0	6.546	0.673	2.835	1.482	1.58	0.228	3.413	0.061	6.661	11.815	5.321	0.128	1.022	6.82	0	0.777	2.625	2.601	4.994	chr2:90479235-90488425	ENSMUSG00000085471	RIKEN cDNA 4933423P22 gene	0.106704	1.17203	0.0199427	2.21433	2.3886	5.0212	2.1994	5.0212	3.74897	4.03677	3.69751	8.33154	8.33154
4933424L21Rik				1	1	1				0	0	0	0	0	0	0.567	0.152	0	0	0.157	0	0.273	0	0	0	0	0	0	0	0	chr11:57623697-57649494	ENSMUSG00000085719	RIKEN cDNA 4933424L21 gene	#NAME?	inf	inf	0	0.1752	0.0546	0	0.1752	0.0582805	0	0	0.0190791	0.0582805
4933424M12Rik				1	1	1				0.698	0	0	0	0	0	0.346	0	0	3.045	6.515	0	0	0	0	0	0	0	0	0	0	chr4:107787848-107789921	ENSMUSG00000087289	RIKEN cDNA 4933424M12 gene	-4.02764		inf	0.116333	1.9812	0	0	1.9812	1.0962	0.0672121	0	0	1.0962
4933425L06Rik				1	1	1				0	0	0	0.539	5.037	0.543	0.078	0	0	0.235	0	0	1.051	0	0	0	0.344	0.195	1.517	0.483	2.323	chr13:105082121-105121782	ENSMUSG00000021718	RIKEN cDNA 4933425L06 gene	4.30936	-2.26613	-4.09567	1.01983	0.0626	0.2102	0.9724	1.01983	0.037576	0.745002	0.642434	0.133554	0.745002
4933426K07Rik	-2.37261	1.3082	4.3628	0.193095	2.47632	20.5747	0.233756	0.837772	0.0686897	1.001	0	0.355	3.708	0.975	11.051	7.17	0.349	13.749	29.612	7.099	10.563	5.228	0	0.86	0	0	2.508	0.507	0	0.223	chr11:57655414-57657826	ENSMUSG00000086933	RIKEN cDNA 4933426K07 gene	-1.7726	2.17771	3.88024	2.84833	11.5958	3.3302	0.6476	11.5958	5.02824	1.47167	0.341465	1.54491	5.02824
4933426M11Rik	0.64969	0.110347	-0.0192636	1.56883	1.07949	0.986736	0.29895	0.954234	0.985666	17.975	7.183	18.336	21.202	15.539	16.542	10.391	14.5	12.55	9.504	15.455	36.671	16.701	6.389	8.587	8.372	20.905	9.318	9.031	10.86	8.708	chr12:80790531-80880832	ENSMUSG00000021133	RIKEN cDNA 4933426M11 gene	0.613263	0.222429	-0.139059	16.1295	12.48	15.344	11.7644	16.1295	17.8791	27.3499	19.6882	22.9701	27.3499
4933427D06Rik				1	1	1				0.146	0	0	0	0	0	0	0	0.082	0	0	1.659	3.055	0	0	0	0	0	0	0	0	chr6:88950682-89110030	ENSMUSG00000055403	RIKEN cDNA 4933427D06 gene	0.659075	inf	inf	0.0243333	0.0164	0.9428	0	0.9428	0.0121613	0.0192035	0	0.742946	0.742946
4933427D14Rik	-0.245408	0.25073	0.550055	0.843577	1.18981	1.46414	0.603312	0.808089	0.262091	22.848	28.105	25.501	12.336	27.227	23.104	47.673	23.496	39.548	24.132	24.355	32.445	31.041	15.436	20.062	23.365	11.833	15.051	18.068	22.528	29.218	chr11:72154096-72207431	ENSMUSG00000020807	RIKEN cDNA 4933427D14 gene	-0.205546	0.249611	0.551148	23.1868	31.8408	24.4698	19.3396	31.8408	48.3582	41.9367	33.0034	39.2372	48.3582
4933427E11Rik	-1.34878	-1.92448	-0.458623	0.392624	0.263436	0.72768	0.630554	0.692552	0.90796	0	0	0.754	0.064	0.124	0	4.294	5.78	0	0	0	0	0	0	2.468	0	3.664	0.173	0.108	4.431	0	chr15:74709160-74710374	ENSMUSG00000044276	RIKEN cDNA 4933427E11 gene	-3.47525	-1.95023	0.0614575	0.157	2.0148	0.4936	1.6752	2.0148	0.712502	0.0640664	0.682787	0.176688	0.712502
4933427E13Rik				1	1	1				0	0	0	0	0	0	0	0	0	0	0	0	0	0	0	0	0	0	0	0	0	chr11:25326106-25367137	ENSMUSG00000033015	RIKEN cDNA 4933427E13 gene				0	0	0	0	0	0	0	0	0	0
4933427G17Rik	-2.34324	-2.35629	-0.136366	0.197067	0.195293	0.909808	0.13647	0.390788	0.951	0.103	4.602	4.86	1.153	0.401	0.871	7.234	2.484	8.073	7.276	11.177	0.84	7.221	0	7.425	4.884	4.253	7.413	3.268	10.597	10.278	chr7:120982508-121014787	ENSMUSG00000030877	RIKEN cDNA 4933427G17 gene	-1.55368	-0.926345	-0.163829	1.99833	7.2488	4.074	7.1618	7.2488	3.85525	1.31325	4.31887	2.27254	4.31887
4933427I04Rik	-1.08294	2.13242	2.88694	0.472067	4.38452	7.39701	0.632937	0.626524	0.247607	5.325	1.299	2.264	0.071	0.76	0.107	5.007	0.742	4.178	7.748	0.085	3.302	5.116	1.166	0	0.333	0	0.048	0.06	0.556	3.8	chr4:123859678-123863165	ENSMUSG00000073761	Riken cDNA 4933427I04 gene	-0.927517	1.1482	1.89347	1.63767	3.552	1.9834	0.8928	3.552	2.16257	1.137	0.582075	1.2901	2.16257
4933427I22Rik				1	1	1				0	0	0	0.056	0	0	0	3.787	0.158	0	0	0	0	0	0	0	0	2.209	0	0	0	chr4:139926110-139943519	ENSMUSG00000085928	RIKEN cDNA 4933427I22 gene	-6.03156	#NAME?	0.625979	0.00933333	0.789	0	0.4418	0.789	0.331197	0.00506297	0.214609	0	0.331197
4933427J07Rik				1	1	1				0	0	0	0	0	0	0	0	0	0	0	0	0	0.184	0	0	0	0	0	0	0.113	chr2:128955670-128957861	ENSMUSG00000087267	RIKEN cDNA 4933427J07 gene		0.720537	#NAME?	0	0	0.0368	0.0226	0.0368	0	0	0.0102621	0.0169098	0.0169098
4933428C19Rik				1	1	1				0	0	0	0	0	0	0	0	0	0	0	3.869	0	0	0	0	0	0	1.6	0.212	0	chr4:40482839-40525548	ENSMUSG00000086355	RIKEN cDNA 4933428C19 gene		1.10295	#NAME?	0	0	0.7738	0.3624	0.7738	0	0	0.0891544	0.191497	0.191497
4933428G20Rik	0.0637956	2.86381	3.18384	1.04521	7.27937	9.08724	0.974347	0.370072	0.0951776	11.284	3.759	1.028	5.062	16.731	13.979	7.907	2.273	16.612	8.19	6.927	13.696	9.087	4.663	4.438	1.189	0.832	2.872	10.656	0	0	chr11:97490782-97500340	ENSMUSG00000047988	RIKEN cDNA 4933428G20 gene	0.274482	1.12833	1.3821	8.6405	8.3818	6.6146	2.872	8.6405	3.35751	4.06111	1.28814	2.81594	4.06111
4933428M09Rik				1	1	1				0	0	0	0	0	0	0	0	0	0	0	0	0	0	0	0	0	0	0	0	0	chrX:139179227-139181009	ENSMUSG00000042525	RIKEN cDNA 4933428M09 gene				0	0	0	0	0	0	0	0	0	0
4933429H19Rik				1	1	1				0.195	0.317	0.184	0	0	0	0	0	0	0.51	0.374	0	0	0	0	0	0	0.105	0	0	0	chr3:30792569-30793564	ENSMUSG00000097786	RIKEN cDNA 4933429H19 gene	-0.358086	#NAME?	2.75169	0.116	0.1768	0	0.021	0.1768	0.0498415	0.0388863	0.00740032	0	0.0498415
4933430I17Rik	-0.610212	0.908062	0.76184	0.6551	1.87652	1.69565	0.830334	0.872612	0.829887	0.761	0	2.361	0.044	9.225	0.394	3.112	0	0.609	1.233	4.492	6.804	0.545	0.872	3.547	0	0.333	1.472	2.129	0	0.291	chr4:62525368-62547993	ENSMUSG00000058046	RIKEN cDNA 4933430I17 gene	0.414697	1.36609	0.955727	2.13083	1.8892	2.3536	0.845	2.3536	0.946052	1.2611	0.487767	1.25732	1.2611
4933430M04Rik				1	1	1				0	0	0	0	0	0	0	0	0	0	0	0	0	1.14	0	0	0	0	0	0	0.697	chr11:24481908-24569952	ENSMUSG00000086892	RIKEN cDNA 4933430M04 gene		0.720537	#NAME?	0	0	0.228	0.1394	0.228	0	0	0.0307863	0.0507295	0.0507295
4933431E20Rik	-2.61414	-0.3992	-0.0851397	0.16333	0.758279	0.942693	0.000174413	0.695065	0.918132	17.127	4.313	3.351	1.205	2.847	8.408	32.564	22.463	19.681	42.889	23.354	27.966	18.291	22.668	28.32	12.891	13.713	27.077	18.546	36.069	45.957	chr3:107888849-107896213	ENSMUSG00000086968	RIKEN cDNA 4933431E20 gene	-2.01356	-0.450778	-0.16784	6.2085	28.1902	22.0272	28.2724	28.2724	43.2095	10.7013	48.5405	35.5146	48.5405
4933431K23Rik				1	1	1				0	0	0	0	0	0	0	0	0	0	0	0	0	0	0	0	0	0	0	0	0	chr8:77659247-77768970	ENSMUSG00000086451	RIKEN cDNA 4933431K23 gene				0	0	0	0	0	0	0	0	0	0
4933433C11Rik				1	1	1				1.348	0.11	0	0	0	0	0	0	0	0.118	0	9.177	0.676	2.459	0	0	0	1.242	0	0	0	chr2:25212558-25214637	ENSMUSG00000036770	RIKEN cDNA 4933433C11 gene	3.478	3.08364	-3.73055	0.243	0.0236	2.4624	0.2484	2.4624	0.00947743	0.105602	0.125805	1.06652	1.06652
4933433F19Rik				1	1	1				0	0	0	0	0	0	0	0	0.2	0	11.127	0	0	0	0	0	0	0	0	0	0	chr8:30568392-30575573	ENSMUSG00000097044	RIKEN cDNA 4933433F19 gene	#NAME?		inf	0	2.2654	0	0	2.2654	0.70796	0	0	0	0.70796
4933433G15Rik	-2.07583	1.79281	2.42919	0.237199	3.46489	5.38593	0.410867	0.729234	0.407663	3.663	0	0.124	0.052	2.14	0.158	7.608	5.467	0	2.97	1.006	0	0.437	6.586	0.45	9.805	0.701	0	0	0.117	9.451	chr9:75410183-75417709	ENSMUSG00000097021	RIKEN cDNA 4933433G15 gene	-1.60442	0.735817	0.647424	1.02283	3.4102	3.4556	2.0538	3.4556	1.43973	0.473482	0.919152	1.5307	1.5307
4933434E20Rik	-0.128521	-0.326213	-0.107516	0.914769	0.797628	0.928185	0.791952	0.678804	0.858925	23.799	18.856	14.338	26.484	16.971	19.978	24.223	29.137	29.845	24.796	26.099	16.814	23.606	16.112	29.68	32.932	25.596	32.9	20.155	21.601	26.683	chr3:90051635-90068347	ENSMUSG00000027942	RIKEN cDNA 4933434E20 gene	-0.160355	-0.23329	-0.122988	20.071	26.82	23.8288	25.387	26.82	50.9405	45.5818	55.4736	47.191	55.4736
4933434M16Rik				1	1	1				0	0	0	0	0	0	0	0	0	0	0	0	0	0	0	0	0	0	0	0	0	chr11:112825178-112832469	ENSMUSG00000020624	RIKEN cDNA 4933434M16 gene				0	0	0	0	0	0	0	0	0	0
4933435F18Rik				1	1	1				0	0	0	0	0	0	0	0	0	0	0	0	0	0	0	0	0	0	0	0	0	chr4:124326307-124332508	ENSMUSG00000086978	RIKEN cDNA 4933435F18 gene				0	0	0	0	0	0	0	0	0	0
4933436I01Rik				1	1	1				0	0	0	0	0	0	0	0	0	0	0	0	0	0	0	0	0	0	0	0	0	chrX:67919863-67921450	ENSMUSG00000025288	RIKEN cDNA 4933436I01 gene				0	0	0	0	0	0	0	0	0	0
4933436I20Rik				1	1	1				0	0	0	0	0	0	0	0	0	0	0	0	0	0	0	0	0	0	0	0	0	chr1:83843601-83911644	---	---				0	0	0	0	0	0	0	0	0	0
4933438A12Rik				1	1	1				0	0	0	0	0	0	0	0	0	0	0	0	0	0	0	0	0	0	0	0	0	chr15:91597582-91604676	ENSMUSG00000086160	RIKEN cDNA 4933438A12 gene				0	0	0	0	0	0	0	0	0	0
4933438K21Rik				1	1	1				0	0	0	0	0	0	0	0	0	0	0	0	0	0	0	0	0	0	0	0	0	chr4:147063365-147068436	ENSMUSG00000093617	RIKEN cDNA 4933438K21 gene				0	0	0	0	0	0	0	0	0	0
4933439C10Rik	0.454207	0.222082	-0.157839	1.37003	1.16642	0.896367	0.688601	0.932422	0.926331	6.267	4.206	13.624	2.168	17.061	9.053	10.511	4.747	2.592	4.091	8.014	5.357	12.455	4.618	10.455	5.017	3.959	3.955	2.837	14.441	8.901	chr11:59506667-59510155	ENSMUSG00000072893	RIKEN cDNA 4933439C10 gene	0.770052	0.0629761	-0.345178	8.72983	5.991	7.5804	6.8186	8.72983	5.40211	9.21239	6.86235	7.16853	9.21239
4933439K11Rik				1	1	1				0.104	0.084	0.294	0	0	0	0.72	0	0	0	0	1.035	0.953	0	0	0	0	0	7.705	0.279	0	chr1:172549257-172558129	ENSMUSG00000085184	RIKEN cDNA 4933439K11 gene	-0.562535	-2.01296	-3.61435	0.0803333	0.144	0.3976	1.5968	1.5968	0.0731493	0.0495302	0.895854	0.221961	0.895854
4933440J02Rik				1	1	1				0	0	0	0	0	0	0	0	0	0	0	0	0	0	0	0	0	0	0	0	0	chr10:111586718-111594273	ENSMUSG00000097082	RIKEN cDNA 4933440J02 gene				0	0	0	0	0	0	0	0	0	0
4933440M02Rik				1	1	1				0	0	0	0	0	0	0	0	0	0	0	0	0	0	0	0	0	0	0	0	0	chr7:125329642-125349772	ENSMUSG00000045928	RIKEN cDNA 4933440M02 gene				0	0	0	0	0	0	0	0	0	0
4933440N22Rik				1	1	1				0	0	1.406	0	0.232	2.52	0	0	0	0.779	0	0	2.238	0.217	0	0	0	0	0	0	0.265	chr6:117907109-117907760	ENSMUSG00000042087	RIKEN cDNA 4933440N22 gene	2.35875	3.2001	1.47021	0.693	0.1558	0.491	0.053	0.693	0.0284323	0.145836	0.0102621	0.0943107	0.145836
5031410I06Rik				1	1	1				0	0	0	0.026	0	0	0	0	0.073	0	0	0.822	0	0	0	0	0	0	0	0	0.115	chr5:26098667-26105362	ENSMUSG00000051940	RIKEN cDNA 5031410I06 gene	-1.26423	2.85936	-0.755034	0.00433333	0.0146	0.1644	0.023	0.1644	0.0121613	0.00506297	0.0205242	0.148942	0.148942
5031414D18Rik				1	1	1				0	0	0	0	0	0	0.381	0	0	0	0	0	0	0	0	0	0	0	0	0	0	chr14:75016026-75052532	ENSMUSG00000034959	RIKEN cDNA 5031414D18 gene	#NAME?		inf	0	0.0762	0	0	0.0762	0.0548619	0	0	0	0.0548619
5031415H12Rik	1.48359	1.48089	2.76627	2.79643	2.79122	6.80348	0.543381	0.825636	0.40392	3.358	0.699	1.844	0.094	4.197	13.791	5.694	0	0.35	1.227	0.676	0	0.065	0.057	23.078	0.195	0	0	0	6.434	0	chr17:70745328-70755582	ENSMUSG00000097282	RIKEN cDNA 5031415H12 gene	1.55276	1.81102	0.151359	3.99717	1.5894	4.679	1.2868	4.679	1.08365	3.17919	0.975718	3.42369	3.42369
5031420N21Rik	-0.187177	-1.61649	-1.9418	0.878322	0.326128	0.260292	0.92755	0.444014	0.157898	3.515	6.988	1.476	6.881	13.386	79.849	26.107	13.422	7.006	12.618	4.13	1.772	13.706	29.927	29.53	18.054	49.031	62.843	42.493	17.141	24.387	chr9:73039717-73042779	ENSMUSG00000098332	RIKEN cDNA 5031420N21 gene	0.771214	-1.24794	-1.876	18.6825	12.6566	18.5978	39.179	39.179	1.7741	3.02787	6.51197	2.74186	6.51197
5031425E22Rik	-0.759523	0.0676165	0.604413	0.590692	1.04798	1.52036	0.429787	0.982705	0.599758	4.591	5.974	2.776	7.536	17.521	9.219	18.809	11.768	44.979	7.856	8.386	4.833	4.986	18.559	27.925	7.226	6.466	10.495	6.576	11.348	6.961	chr5:23431809-23433919	ENSMUSG00000073147	RIKEN cDNA 5031425E22 gene	-0.939162	0.471521	0.928465	7.93617	18.3596	12.7058	8.3692	18.3596	10.9363	5.70365	5.7461	7.96738	10.9363
5031425F14Rik				1	1	1				0	0	0	0.037	0.072	0.223	0	0	0	0	0	0	0	0	0	0	0	0	0.125	0	0	chr2:166447450-166459232	ENSMUSG00000085129	RIKEN cDNA 5031425F14 gene	inf	#NAME?	#NAME?	0.0553333	0	0	0.025	0.0553333	0	0.0383034	0.0157098	0	0.0383034
5031434C07Rik				1	1	1				0	0.049	0	0	0	0	0	0	0	0	0.574	0	0	0	0	0	0	0	0	0	0	chr6:112285592-112288837	ENSMUSG00000044574	RIKEN cDNA 5031434C07 gene	-3.4813		inf	0.00816667	0.1148	0	0	0.1148	0.107046	0.00958505	0	0	0.107046
5031434O11Rik	-2.43867	0.731758	1.40306	0.184454	1.66066	2.64462	0.0321879	0.775345	0.239542	7.166	1.52	0.245	0.499	3.478	3.015	9.556	8.729	4.657	26.113	6.44	18.285	11.149	3.296	0.803	5.579	1.153	4.894	2	4.604	5.604	chr3:51560034-51567117	ENSMUSG00000097885	RIKEN cDNA 5031434O11 gene	-1.89252	1.00726	1.43352	2.65383	11.099	7.8224	3.651	11.099	11.7425	3.16268	4.34737	8.7386	11.7425
5031439G07Rik	-0.297035	-0.362536	-0.443978	0.813923	0.777796	0.735105	0.476099	0.581969	0.272409	20.011	13.925	29.173	16.51	24.47	21.261	42.528	24.762	28.269	19.621	38.011	19.933	31.639	37.692	26.65	35.322	26.473	35.387	50.814	33.561	31.531	chr15:84943935-84988000	ENSMUSG00000036046	RIKEN cDNA 5031439G07 gene	-0.308174	-0.34406	-0.396105	20.8917	30.6382	30.2472	35.5532	35.5532	59.5059	48.0608	78.3069	61.6918	78.3069
5033403F01Rik	-3.16382	-3.57239	-0.129112	0.111583	0.0840629	0.914394	0.13942	0.349249	0.970476	0.424	0	0.534	0	0	0.683	4.535	3.934	4.59	0	2.579	0	0	0	0	3.352	0.216	0.612	1.622	7.082	5.164	chr13:38960618-38966299	ENSMUSG00000096932	RIKEN cDNA 5033403F01 gene	-3.36449	-2.15812	-0.00596262	0.2735	3.1276	0.6704	2.9392	3.1276	1.22442	0.118882	1.22949	0.275465	1.22949
5033417F24Rik	-3.56759	1.73085	2.56365	0.0843428	3.31923	5.912	0.0835874	0.694697	0.280545	2.06	0.088	0.819	0.043	0	1.967	12.328	5.639	0.729	8.046	2.606	108.824	0.453	0.791	5.03	0.271	0	0.235	2.784	1.165	2.708	chr1:92908377-92910764	ENSMUSG00000097251	RIKEN cDNA 5033417F24 gene	-2.67322	4.06814	1.99479	0.8295	5.8696	23.0738	1.3784	23.0738	2.96005	0.464067	0.742693	12.4578	12.4578
5033426O07Rik				1	1	1				0	0	0	0	0	0	0	0	0	0	0	0	0	0	0	0	0	0	0	0	0	chr8:121198713-121201835	ENSMUSG00000097097	RIKEN cDNA 5033426O07 gene				0	0	0	0	0	0	0	0	0	0
5033428I22Rik				1	1	1				0	0	0	0	0	0	0	0	0	0	0	0	0	0	0	0	0	0	0	0	0	chr8:57332117-57340682	ENSMUSG00000097910	RIKEN cDNA 5033428I22 gene				0	0	0	0	0	0	0	0	0	0
5033430I15Rik	-1.21511	-0.664391	-0.816439	0.430742	0.630955	0.567842	0.669825	0.913401	0.808562	0.532	0	2.26	0	2.898	0.643	0.461	0	14.002	2.088	2.299	34.732	2.442	0.388	0	0.332	10.984	9.214	0.718	0	4.03	chr13:45965252-45966508	ENSMUSG00000038152	RIKEN cDNA 5033430I15 gene	-1.60809	0.386839	-0.725813	1.0555	3.77	7.5788	4.9892	7.5788	0.771504	0.253078	1.27594	1.66832	1.66832
5133400J02Rik				1	1	1				0	0	0	0	0	0	0	0	0	0	0	0	0	0	0	0	0	0	0	0	0	chr11:51189832-51220418	ENSMUSG00000086646	RIKEN cDNA 5133400J02 gene				0	0	0	0	0	0	0	0	0	0
5330411J11Rik	-4.0753	-1.26329	-0.217421	0.0593217	0.416592	0.860102	0.017019	0.686505	0.930892	0.829	0	0.448	0.047	0	0.287	2.263	0.99	6.11	8.794	2.962	14.518	1.881	0.346	0.814	0.74	4.716	3.723	4.964	6.792	0.634	chr2:59382501-59386682	ENSMUSG00000087455	RIKEN cDNA 5330411J11 gene	-3.8207	-0.307774	-0.19898	0.2685	4.2238	3.6598	4.1658	4.2238	1.94349	0.137542	2.23091	1.80232	2.23091
5330413P13Rik	-2.92939	0.485343	0.491966	0.13127	1.39992	1.40636	0.0123519	0.828577	0.710926	2.722	1.563	0.555	0.085	0.956	1.033	2.455	4.015	8.077	21.202	6.824	9.3	6.287	5.063	7.336	4.067	1.552	3.209	6.491	5.736	5.236	chr2:131820005-131847655	ENSMUSG00000086822	RIKEN cDNA 5330413P13 gene	-2.68767	0.45716	0.791698	1.15233	8.5146	6.4106	4.4448	8.5146	8.75343	1.35865	5.05654	6.9418	8.75343
5330416C01Rik	-0.733485	1.8608	-1.68869	0.601449	3.63208	0.310209	0.819728	0.623696	0.58583	0.707	0	0	0	0	0	0	0	0.462	0.309	0	0.267	5.269	0.645	0.709	0.589	0.226	0	3.704	0	1.472	chr13:97733497-97747411	ENSMUSG00000054944	RIKEN cDNA 5330416C01 gene	-0.301422	0.438441	-2.91785	0.117833	0.1542	1.4958	1.0804	1.4958	0.141993	0.115221	1.07307	1.45416	1.45416
5330417C22Rik	0.166068	0.0184579	0.435355	1.122	1.01288	1.35224	0.478403	0.982069	0.0654414	175.646	196.294	170.458	133.729	123.413	145.164	162.838	139.976	178.286	172.741	172.078	135.367	123.476	96.241	105.125	134.781	100.189	111.64	102.197	107.626	112.665	chr3:108455693-108536536	ENSMUSG00000040412	RIKEN cDNA 5330417C22 gene	0.184585	0.0312781	0.435145	157.451	165.184	118.998	106.863	165.184	274.086	311.496	202.719	207.162	311.496
5330417H12Rik				1	1	1				0	0	0	0	0	0	0	0	0	0	0	0	7.339	0	0	0	0	0.264	0	0	0	chr7:107623970-107625161	ENSMUSG00000049740	RIKEN cDNA 5330417H12 gene		4.53626	#NAME?	0	0	1.4678	0.0528	1.4678	0	0	0.022201	0.515135	0.515135
5330426P16Rik	2.04758	0.153552	-1.14447	4.13412	1.1123	0.452354	0.0377458	0.953836	0.377733	23.481	48.311	9.67	11.222	28.241	6.393	4.297	4.784	3.75	8.06	4.245	10.018	11.737	15.231	6.782	12.87	27.804	8.045	3.255	7.969	20.049	chr16:50725624-50732728	ENSMUSG00000022639	RIKEN cDNA 5330426P16 gene	2.3474	-0.416631	-1.65581	21.2197	5.0272	11.3276	13.4244	21.2197	4.14618	21.1002	13.0646	9.78763	21.1002
5330429C05Rik				1	1	1				0	0	0	0	0	0	0	0	0	0	0	0	0	0	0	0	0	0	0	0	0	chr13:54913234-54914479	ENSMUSG00000085896	RIKEN cDNA 5330429C05 gene				0	0	0	0	0	0	0	0	0	0
5330434G04Rik	0.0961652	-0.326057	-0.186619	1.06893	0.797714	0.878662	0.836248	0.651596	0.712024	75.364	38.799	112.867	71.174	96.285	62.934	93.786	66.948	105.615	70.856	78.492	78.268	78.168	71.184	68.549	55.642	54.338	58.677	122.046	68.229	133.66	chrX:105348281-105391776	ENSMUSG00000087620	RIKEN cDNA 5330434G04 gene	0.123105	-0.396779	-0.227433	76.2372	83.1394	70.3622	87.39	87.39	83.6203	91.0689	97.8985	74.359	97.8985
5330438I03Rik	-3.0815	-0.549373	0.642784	0.118134	0.683317	1.56134	0.0752316	0.906209	0.783485	0	0.055	0.064	0.055	3.182	0.494	1.478	1.075	3.511	2.081	1.375	1.978	3.698	0.795	0.117	0.085	0.469	0.184	1.656	4.696	1.397	chr1:166306740-166309585	ENSMUSG00000091393	RIKEN cDNA 5330438I03 gene	-1.32783	-0.381408	0.0573531	0.641667	1.904	1.3346	1.6804	1.904	1.53154	0.610116	1.47185	1.12992	1.53154
5330439A09Rik				1	1	1				2.428	0	0	0	2.972	1.259	0.151	0	5.249	0	0	0	0	0.506	0.298	0	0	0	0	2.33	0	chr8:54568549-54600987	ENSMUSG00000089708	RIKEN cDNA 5330439A09 gene	0.224546	-1.57349	1.08508	1.10983	1.08	0.1608	0.466	1.10983	0.337497	0.394335	0.159084	0.0534517	0.394335
5330439K02Rik	-2.10503	-1.01362	2.97878	0.232446	0.495303	7.88318	0.287898	0.861808	0.184766	0.084	0	1.742	0.369	0.261	0	2.691	0.467	1.127	0.805	0.644	0	0	0	0.288	0	0	0.045	0	0	7.923	chr15:100459739-100468691	ENSMUSG00000097827	RIKEN cDNA 5330439K02 gene	-1.20283	-4.80182	-0.565289	0.409333	1.1468	0.0576	1.5936	1.5936	0.740146	0.321537	1.09518	0.039264	1.09518
5430400D12Rik	-3.7719	0.381965	3.11995	0.0732059	1.30312	8.69355	0.054538	0.956102	0.164181	6.661	0	0	0.14	0	1.272	2.536	3.907	7.335	13.058	0.674	6.045	0.586	0.341	0	0.146	0	6.71	1.974	0	0.104	chr7:79920754-79922521	ENSMUSG00000097699	RIKEN cDNA 5430400D12 gene	-1.93795	-0.47718	1.38199	1.3455	5.502	1.4236	1.7576	5.502	2.58301	0.67413	0.991068	0.711964	2.58301
5430401F13Rik				1	1	1				0	0	0	0	0	0	0	0	0	0	0	0	0	0	0	0	0	0	0	0	0	chr6:131486399-131553757	ENSMUSG00000094113	RIKEN cDNA 5430401F13 gene				0	0	0	0	0	0	0	0	0	0
5430402E10Rik				1	1	1				0	0	0	0	0	0	0	0	0	0	0	0	0	0	0	0	0	0	0	0	0	chrX:77919785-77925062	ENSMUSG00000044121	RIKEN cDNA 5430402E10 gene				0	0	0	0	0	0	0	0	0	0
5430402O13Rik	-3.81899	2.02989	3.6675	0.0708546	4.08374	12.7065	0.0151063	0.55167	0.0343909	0.577	0	3.453	0.077	0.899	0.931	20.541	5.897	4.529	5.543	12.022	1.048	4.34	0.842	18.512	1.923	0.736	0.208	0.52	7.064	0	chr6:50566642-50594865	ENSMUSG00000085776	RIKEN cDNA 5430402O13 gene	-3.07626	1.56571	2.35925	0.9895	9.7064	5.333	1.7056	9.7064	2.75165	0.326248	0.536277	1.58751	2.75165
5430403G16Rik	-3.94988	-0.800332	0.882757	0.0647095	0.574217	1.8439	0.00490595	0.79833	0.568031	0.232	0.189	0.055	0.209	0.226	0.281	2.97	2.693	5.655	13.315	1.226	0.842	2.616	0.212	2.889	1.739	0.71	1.068	5.721	2.96	1.293	chr5:109674544-109691041	ENSMUSG00000072763	RIKEN cDNA 5430403G16 gene	-4.44272	-0.566633	1.00094	0.198667	5.1718	1.6596	2.3504	5.1718	4.87563	0.224202	2.43622	1.64491	4.87563
5430405H02Rik	0.681233	-0.650293	-1.33274	1.60351	0.637151	0.397013	0.681976	0.827907	0.409915	6.271	1.854	1.885	0.609	1.85	2.184	1.897	0.353	1.491	2.323	1.644	3.018	1.191	1.803	0.98	5.816	3.273	4.89	2.825	1.021	4.746	chr2:156844350-156862963	ENSMUSG00000085741	RIKEN cDNA 5430405H02 gene	0.861483	-0.523642	-1.34854	2.44217	1.5416	2.5616	3.351	3.351	0.882618	1.60363	2.24763	1.56348	2.24763
5430416N02Rik	-0.219353	0.498891	0.498955	0.85895	1.41313	1.41319	0.897661	0.877287	0.792844	1.501	1.808	1.47	9.122	4.069	4.773	5.307	2.942	26.726	5.337	1.122	11.097	2.089	2.555	2.96	12.914	1.234	2.499	0.714	20.208	6.444	chr5:100423651-100429516	ENSMUSG00000097772	RIKEN cDNA 5430416N02 gene	-0.796069	-0.0251132	0.271747	3.7905	8.2868	6.323	6.2198	8.2868	8.11736	4.67492	6.72374	6.60771	8.11736
5430416O09Rik				1	1	1				0	0	0	0	0	0	0	0	0	0	0	0	0	0	0	0	0	0	0	0	0	chr4:43730033-43734534	ENSMUSG00000028475	RIKEN cDNA 5430416O09 gene				0	0	0	0	0	0	0	0	0	0
5430419D17Rik				1	1	1				0	0	0	0	0	0	0	0	0	0	0	0	0	0	0	0	0	0	0	0	0	chr7:131174401-131250945	ENSMUSG00000006204	RIKEN cDNA 5430419D17 gene				0	0	0	0	0	0	0	0	0	0
5430421N21Rik				1	1	1				0	0	0	0	0	0	0	0	0	0	0	0	0	0	0	0	0	0	0	0	0	chr15:101485130-101491512	ENSMUSG00000067613	RIKEN cDNA 5430421N21 gene				0	0	0	0	0	0	0	0	0	0
5430427M07Rik				1	1	1				0	0	0	0	0	0	0	0	1.983	0	0	0	0	0	0	0	0	0	0	0	0	chr12:91050368-91079907	ENSMUSG00000085004	RIKEN cDNA 5430427M07 gene	#NAME?		inf	0	0.3966	0	0	0.3966	0.0243225	0	0	0	0.0243225
5430427O19Rik				1	1	1				0	0	0	0.021	0	0	0	0	0	0	0	0	0	0	3.724	0.064	0	0	0	0	0	chrX:85870353-85891499	ENSMUSG00000025058	RIKEN cDNA 5430427O19 gene	inf	inf		0.0035	0	0.7576	0	0.7576	0	0.00506297	0	0.839042	0.839042
5430435G22Rik				1	1	1				0	0	0	0	0	0	0	0	0	0	0	0	0	0	0	0	0	0	0	0.842	0	chr1:131688694-131715439	ENSMUSG00000052688	RIKEN cDNA 5430435G22 gene		#NAME?	#NAME?	0	0	0	0.1684	0.1684	0	0	0.233324	0	0.233324
5530400C23Rik				1	1	1				0	0	0	0	0	0	0	0	0	0	0	0	0	0	0	0	0	0	0	0	0	chr6:133292215-133295790	ENSMUSG00000055594	RIKEN cDNA 5530400C23 gene				0	0	0	0	0	0	0	0	0	0
5530401A14Rik	0.978522	-1.52658	-0.539792	1.97045	0.347098	0.68787	0.480506	0.580356	0.775316	4.432	2.06	13.757	23.446	19.479	7.148	5.496	2.254	26.496	4.054	6.594	3.16	11.549	2.002	7.252	0.264	3.796	4.973	3.066	17.105	36.895	chr11:81860678-81894582	ENSMUSG00000020703	RIKEN cDNA 5530401A14 gene	0.699328	-1.49817	-0.682217	11.7203	8.9788	4.8454	13.167	13.167	4.63857	7.53188	7.44308	2.63486	7.53188
5530601H04Rik	-0.545308	1.06196	0.275417	0.685245	2.08777	1.21034	0.478675	0.268188	0.778097	10.175	1.984	5.983	7.544	6.631	11.994	11.446	10.077	10.998	13.461	11.179	29.446	17.262	18.561	22.924	10.441	9.775	4.949	5.577	12.832	15.234	chrX:105040853-105070124	ENSMUSG00000087174	RIKEN cDNA 5530601H04 gene	-0.406091	0.92481	0.0682937	7.38517	11.4322	19.7268	9.6734	19.7268	12.1329	9.15625	11.5719	21.9685	21.9685
5730403I07Rik				1	1	1				0.286	0.775	0.09	0	0.965	0	0	0	0	0	0.275	0	0.08	0.765	0	5.714	0	0.052	2.64	0.171	0.085	chr9:77366411-77399418	ENSMUSG00000099170	RIKEN cDNA 5730403I07 gene	2.92782	1.14552	-3.49043	0.352667	0.055	1.3118	0.5896	1.3118	0.0321138	0.244374	0.360924	0.798455	0.798455
5730405O15Rik	-0.676577	0.263684	0.599174	0.625648	1.20054	1.51485	0.55784	0.929439	0.672713	6.868	0.991	4.186	3.991	6.816	20.903	14.807	5.041	6.208	13.733	9.477	11.561	5.183	5.011	11.8	6.089	1.865	3.42	9.581	12.004	5.928	chrX:13042014-13045210	ENSMUSG00000087424	RIKEN cDNA 5730405O15 gene	-0.221764	0.212958	0.443481	7.2925	9.8532	7.9288	6.5596	9.8532	4.85375	4.16217	3.56925	4.13698	4.85375
5730409E04Rik	0.0139719	0.18555	-0.660105	1.00973	1.13725	0.632832	0.983351	0.825506	0.118328	26.069	35.696	20.196	34.341	41.6	32.182	41.824	38.651	39.063	39.961	29.055	70.977	73.568	52.421	41.568	90.581	37.906	48.609	66.971	51.375	57.442	chr4:126609817-126614371	ENSMUSG00000073755	RIKEN cDNA 5730409E04Rik gene	0.0154372	0.22377	-0.648121	31.6807	37.7108	65.823	52.4606	65.823	31.0308	31.3646	48.6291	56.7882	56.7882
5730412P04Rik	-1.09302	-1.34291	-0.165692	0.468778	0.394226	0.891501	0.605597	0.727879	0.9593	4.721	0.137	0	0.608	0.394	1.224	2.781	4.072	0.189	0.883	1.621	0	0.563	0.369	3.187	1.474	1.807	0.457	2.051	4.379	0.602	chrX:136104602-136115420	ENSMUSG00000087553	RIKEN cDNA 5730412P04 gene	-0.585533	-0.839352	-0.100349	1.18067	1.9092	1.1186	1.8592	1.9092	0.635834	0.423722	0.681635	0.380962	0.681635
5730419F03Rik				1	1	1				0	0	0.087	0	0	0	0	0	0	0	0	0	0	0	0	0	0.709	0	0	0	0	chr1:78595030-78609508	---	---	inf	#NAME?	#NAME?	0.0145	0	0	0.1418	0.1418	0	0.0101145	0.110452	0	0.110452
5730420D15Rik	-1.44464	0.0824521	0.613612	0.367383	1.05882	1.53008	0.591818	0.992007	0.871657	0.328	0	0.465	0	0.128	0.991	1.138	0	1.286	1.002	0.788	0	13.283	0.239	0.282	0	0	3.285	0	0	8.041	chr10:95417374-95428640	ENSMUSG00000097766	RIKEN cDNA 5730420D15 gene	-1.21278	0.198511	-1.59151	0.318667	0.8428	2.7608	2.2652	2.7608	0.278143	0.120001	0.838227	0.961877	0.961877
5730422E09Rik	-2.77956	-1.19043	1.09871	0.145636	0.438171	2.14163	0.216033	0.828577	0.707146	0.111	0	0.21	0.669	0.087	0.269	2.223	0	8.986	1.167	10.276	0.202	0.279	0.406	0.383	0.139	0.426	0.06	5.041	0	14.003	chr5:149119564-149184063	ENSMUSG00000097191	RIKEN cDNA 5730422E09 gene	-4.00197	-3.80226	0.129649	0.224333	4.5304	0.2818	3.906	4.5304	2.22729	0.139016	2.03586	0.145933	2.22729
5730435O14Rik				1	1	1				0.628	0	0	0	0	0	0	0	0	0	0	0	0	0	0	0	0	0.34	0	0	0	chr10:41568015-41576476	ENSMUSG00000091370	RIKEN cDNA 5730435O14 gene	inf	#NAME?	#NAME?	0.104667	0	0	0.068	0.104667	0	0.0192035	0.0148006	0	0.0192035
5730437C11Rik				1	1	1				0	0	0	0	0.334	0	0	0	7.688	0	0	0	0	1.251	0	0	0	0	0	0	0	chr3:98935643-98941256	ENSMUSG00000085121	RIKEN cDNA 5730437C11 gene	-4.52851	inf	inf	0.0556667	1.5376	0.2502	0	1.5376	0.19458	0.00843103	0	0.0338197	0.19458
5730455P16Rik	-0.321524	0.393697	-0.129089	0.800224	1.31376	0.914409	0.307522	0.416054	0.762219	89.876	53.901	70.571	63.096	39.041	80.894	96.134	79.839	80.493	114.175	105.61	132.113	113.697	132.219	146.757	133.679	70.777	73.214	139.326	74.742	111.448	chr11:80360491-80378034	ENSMUSG00000057181	RIKEN cDNA 5730455P16 gene	-0.285859	0.389185	-0.146669	66.2298	95.2502	131.693	93.9014	131.693	123.417	101.233	136.624	178.931	178.931
[truncated: 33,811 more rows]
